# Supplementary material for: Phylogenetic Distribution of Extant Richness Suggests Metamorphosis Is a Key Innovation Driving Diversification in Insects
Source: PLoS One. 2014 Oct 2;9(10):e109085. doi: 10.1371/journal.pone.0109085 (PMC4183542; doi:10.1371/journal.pone.0109085)
Supplement: Table S1 — Estimates of extant species richness for terminal groups and GenBank accession numbers for sequences used in phylogenetic reconstruction. (XLSX) [file pone.0109085.s004.xlsx]

## Sheet: Sheet1
Taxon	Label	Extant Richness	Accession Numbers
			CAD	COI	COII	Ef1a	PGD	16S	18S	28S
Archaeognatha	Archaeogna	495	GQ888278	EU621793	EU621793	AF137390	GQ887096	EU621793	AY338689	EU376055
Blattodea Blaberidae	Bla_Blaber	1198		EU253832	DQ874298	JQ086311		EF623126	DQ874140	EF383626
Blattodea Ectobiidae	Bla_Blatti	2381		AB126004	EU854321		GQ265621	EU854321	AY521830	AY521737
Blattodea Blattidae	Bla_Crypto	594		FJ802747	EU253873	U90054		AB126004	DQ874119	FJ806524
Blattodea Cryptocercidae	Bla_Ectobi	12	GQ888272	EU854321	EU253870	JQ686946		FJ806141	EF363253	AY491210
Blattodea Nocticolidae	Bla_Noctic	32	GQ265596.1	JN615402	EF203094			JN615303	DQ874158	EU253660
Blattodea Corydiidae	Bla_Polyph	215		FJ830540	FJ830540			FJ830540	DQ874189	EU253818
Coleoptera Amphizoidae	Co_Ad_Amph	5	EU677532	AY071796				AY071771	AJ318678	EU677680
Coleoptera Aspidytidae	Co_Ad_Aspi	2		AM493668	AM493668			AM493668	AY071794
Coleoptera Carabidae	Co_Ad_Cara	40000	EU677546.1	DQ295309	EU142720	HM156716		GQ344500	AF002777	GQ503347
Coleoptera Dytiscidae	Co_Ad_Dyti	4015	EU677528	FN293368	DQ813796	FN256341		AF485939	AF201411	GU591991
Coleoptera Gyrinidae	Co_Ad_Gyri	882	EU677534	FJ859901	FJ859901			FJ859901	AF201413	EF417062
Coleoptera Haliplidae	Co_Ad_Hali	218		AY071803				AY071790	AJ318666	EF417063
Coleoptera Hygrobiidae	Co_Ad_Hygr	5		AY071806				AY071780	AJ318673
Coleoptera Noteridae	Co_Ad_Note	250		HQ382536				AY071787	AF201416	EU797389
Coleoptera Trachypachidae	Co_Ad_Trac	6		EU877954	EU877954			EU877954	AF002807	EU797391
Coleoptera Cupedidae	Co_Ar_Cupe	31	EU677526	EU839762		GQ503344		EU734895	EU797417	GU591995
Coleoptera Micromalthidae	Co_Ar_Micr	1						EF517576	EU797409	EU797367
Coleoptera Ommatidae	Co_Ar_Omma	6		EU877953	EU877953			EU877953
Coleoptera Lepiceridae	Co_Myx_Lep	1							GU591994	GU591993
Coleoptera Hydroscaphidae	Co_Myx_Hyd	22		AM493667	AM493667	HM156718		AM493667	HM156708	HM804289
Coleoptera Sphaeriusidae	Co_Myx_Sph	19	HM156726	EU877950	EU877950	GQ503345		EU877950	EU797414	EU797386
Coleoptera Torridincolidae	Co_Myx_Tor	60		DQ222016				EF517584	AY745554
Coleoptera Aderidae	Co_P_Aderi	900		DQ221961				DQ202594	EF362965	DQ202659
Coleoptera Agyrtidae	Co_P_Agyrt	70							AY745596	EF213806
Coleoptera Alexiidae	Co_P_Alexi	50		DQ155803	GQ302434			GQ302155	JX844975	JX845015
Coleoptera Anobiidae	Co_P_Anobi	2084		DQ221964				DQ202557	EF363012	EF213910
Coleoptera Anthicidae	Co_P_Anthi	3000		DQ221962	HQ232827			AM712136	EF210019	FJ903891
Coleoptera Anthribidae	Co_P_Anthr	3900	HQ883764	HQ165217	JN163968	HQ883696		AJ495449	AJ849976	FJ867725
Coleoptera_ Artematopodidae	Co_P_Artem	45							AB298865
Coleoptera Attelabidae	Co_P_Attel	2500		HQ883609	JN163945	FJ867875		AJ495451	AJ849980	FJ867693
Coleoptera Belidae	Co_P_Belid	375		FJ867811		FJ867881		AJ495455	FJ867739	FJ867665
Coleoptera Biphyllidae	Co_P_Biphy	200		HQ165586				DQ202525	EF512318	DQ202625
Coleoptera Boridae	Co_P_Borid	4		HQ232823	HQ232823			EF490134	AY748189	FJ903868
Coleoptera Bostrichidae	Co_P_Bostr	570		FJ613421	FJ613421			FJ613421	AY748107	DQ202653
Coleoptera Bothrideridae	Co_P_Bothr	400		EF517589				DQ202527	AY748141	EU145655
Coleoptera Brachyceridae	Co_P_Brach	385			GU182487	FJ867895
Coleoptera Brentidae	Co_P_Brent	4000	HQ883767	AJ717650	JN163967	HQ883700		AJ841413	AJ850031	FJ867656
Coleoptera Buprestidae	Co_P_Bupre	14700		EU826485	FJ613420			FJ613420	AJ810746	DQ198702
Coleoptera Byrrhidae	Co_P_Byrrh	430		EF214231	JQ034419			EF214013	EF362987	DQ198707
Coleoptera Byturidae	Co_P_Bytur	24		AJ307568	AJ307565			HQ619633	EF209817
Coleoptera Callirhipidae	Co_P_Calli	150		DQ198560				EF209430	DQ100490	DQ198726
Coleoptera Cantharidae	Co_P_Canth	5100	EU677536	FJ613418	FJ613418	HM156720		FJ613418	DQ100534	DQ198770
Coleoptera Cephaloidae	Co_P_Cepha	19		FJ903983				EF490135	EF209980	FJ903834
Coleoptera Cerambycidae	Co_P_Ceram	30079	GQ265599	GU003928	FJ424074			AB500924	AF267407	FJ867699
Coleoptera Ceratocanthidae	Co_P_Cerat	120		DQ222006				DQ202601	AY745562	HM156702
Coleoptera Cerylonidae	Co_P_Ceryl	450		HQ232821	JX844833			JX844942	EF209831	EU145662
Coleoptera Chelonariidae	Co_P_Chelo	250		DQ198558				EF209432	DQ100488	DQ198724
Coleoptera Chrysomelidae	Co_P_Chrys	32500		AB499952	AF467886	EF421495		AF467886	AF267419	FJ867723
Coleoptera Ciidae	Co_P_Ciida	650		DQ156020	FM877801			DQ202540	EF209886	AY310666
Coleoptera Clambidae	Co_P_Clamb	170		DQ155704				AM884186	EF362951	EU797347
Coleoptera Cleridae	Co_P_Cleri	3400		EF508057				EF508046	DQ337156	EU145713
Coleoptera Coccinellidae	Co_P_Cocci	6000		AJ313070	EU106636			AM779605	EF512323	AY310663
Coleoptera Corylophidae	Co_P_Coryl	200		DQ155929	JX844839			DQ202561	EU145624	EU145682
Coleoptera Cryptophagidae	Co_P_Crypt	600		DQ155983				DQ202536	AY748154	EU145686
Coleoptera Cucujidae	Co_P_Cucuj	44		GU176341	GU176341			GU176341	AY521833	AY310660
Coleoptera Curculionidae	Co_P_Curcu	50615	HQ883780	GU176345	DQ058701	HQ883747		GU176342	AF250093	EU215423
Coleoptera Dascillidae	Co_P_Dasci	80		JQ034414	JQ034414			DQ198621	AJ810748	DQ202636
Coleoptera Dermestidae	Co_P_Derme	1200		HQ232808	HQ232808			DQ202544	EF213888	EF213927
Coleoptera Derodontidae	Co_P_Derod	30		DQ155816		HQ433492		DQ202530	EF362966	DQ202629
Coleoptera Discolomatidae	Co_P_Disco	400		EU164675	EU164711			EU164591	EF209841	EU145687
Coleoptera Drilidae	Co_P_Drili	120		HQ232815				HQ333738	DQ100501	HQ333927
Coleoptera Dryopidae	Co_P_Dryop	300		EF209554				EF209439	AF451926	DQ198708
Coleoptera Elateridae	Co_P_Elate	10000		EF398270	EF398270			EF398270	AF427605	HQ333904
Coleoptera Elmidae	Co_P_Elmid	1500		HE588170	HQ232810			DQ266478	AF451921	EF417070
Coleoptera Endomychidae	Co_P_Endom	1800		DQ222033	EU164709			DQ202565	AY748159	AY310670
Coleoptera Epimetopidae	Co_P_Epime	27		AM287082	AM287104			AM287060	AJ810724
Coleoptera Erotylidae	Co_P_Eroty	2500		EU164678	EU164712			DQ202522	AY310635	AY310695
Coleoptera Eucinetidae	Co_P_Eucin	53		AJ862822				AJ862756	AY745555	AJ862793
Coleoptera Eucnemidae	Co_P_Eucne	1500		FJ868702	HQ232813				DQ100495
Coleoptera Eulichadidae	Co_P_Eulic	30		EF209589	HQ232812			EF209469	DQ100489	DQ198725
Coleoptera Georissidae	Co_P_Geori	77		AM287083	AM287105			AM287061	AJ810716	DQ202637
Coleoptera Geotrupidae	Co_P_Geotr	920		DQ222005	GU984628			AB178317	AY745561	DQ524731
Coleoptera Glaphyridae	Co_P_Glaph	204		EF487726				EF487983	EF487583	EU084143
Coleoptera Glaresidae	Co_P_Glare	57							AY745566
Coleoptera Helophoridae	Co_P_Helop	183		AM287080	AM287100			AM287056	AJ810714	EF213800
Coleoptera Helotidae	Co_P_Helot	107							EF209759
Coleoptera Heteroceridae	Co_P_Heter	300		EF209591	HQ232811			EF209470	EF362999	DQ198718
Coleoptera Histeridae	Co_P_Histe	4300		GU176344	GU176344			GU176344	AY028339	EF213798
Coleoptera Hybosoridae	Co_P_Hybos	572		DQ524578				DQ681048	AY745568	DQ524809
Coleoptera Hydraenidae	Co_P_Hydra	1600		FM209292	HQ232800			GU143728	AJ810730	GU143782
Coleoptera Hydrochidae	Co_P_Hydroc	164		HQ232801	HQ232801			AM287062	AJ810717	HM569504
Coleoptera Hydrophilidae	Co_P_Hydrop	3400		GU176339	GU176339			GU176339	AJ810720	EF417060
Coleoptera Ithyceridae	Co_P_Ithyc	6				FJ867871			FJ867726
Coleoptera Kateretidae	Co_P_Kater	95		DQ221966				DQ202563	AY748142	EU145717
Coleoptera Laemophloeidae	Co_P_Laemo	430		EU009303					EF209786	EU145718
Coleoptera Lampyridae	Co_P_Lampy	2200			AF144455			AF452048	AB298844	DQ198762
Coleoptera Languriidae	Co_P_Langu	1000		JX845082	JX844829			DQ202523	JX844974	AY310676
Coleoptera Latridiidae	Co_P_Latri	1000		EU164700	EU164728			DQ202543	EF362985	EU164645
Coleoptera Leiodidae	Co_P_Leiod	3700		AY012698	FM209289			AM229397	AY745598	EF213808
Coleoptera Limnichidae	Co_P_Limni	390		DQ221981	JQ034416			EF209476	AF451923	DQ202635
Coleoptera Lucanidae	Co_P_Lucan	1489		FJ613419	FJ613419			AB178306	EF487586	AB426932
Coleoptera Lutrochidae	Co_P_Lutro	11		EF209599				EF209479
Coleoptera Lycidae	Co_P_Lycid	4600		DQ181224	HQ232814			EU009251	DQ181110	DQ181140
Coleoptera Lymexylidae	Co_P_Lymex	70		DQ222011	HQ232820			DQ202588	AY748186	DQ202671
Coleoptera Mauroniscidae	Co_P_Mauro	26		HQ619614					HQ619491	HQ619559
Coleoptera Melandryidae	Co_P_Melan	420		FM994545				DQ202555	EF209907	FJ903916
Coleoptera Meloidae	Co_P_Meloi	3000		EF490168	HM486073			AM712133	EF209982	FJ903894
Coleoptera Melyridae	Co_P_Melyr	6000		EU877951	EU877951			EU877951	EF209700	HQ619563
Coleoptera Monotomidae	Co_P_Monot	250		DQ156030				EF512336	EF209753	EU145719
Coleoptera Mordellidae	Co_P_Morde	1500		FJ859904	FJ859904			FJ859904	EF209922	FJ903851
Coleoptera Mycetophagidae	Co_P_Mycet	130		DQ156036	HQ232824			EF490145	DQ337124	FJ903902
Coleoptera Nemonychidae	Co_P_Nemon	70		FJ867805	JN163964				AJ850034	FJ867708
Coleoptera Nitidulidae	Co_P_Nitid	4500		AM491335	AM491737			DQ202531	JN619036	AY310664
Coleoptera Nosodendridae	Co_P_Nosod	50		HQ232818	HQ232818			EU161646	EF535039
Coleoptera Ochodaeidae	Co_P_Ochod	110							AY745571	DQ524808
Coleoptera Oedemeridae	Co_P_Oedem	500		HQ232826	HQ232826			AF332920	EF209972	FJ903843
Coleoptera Omalisidae	Co_P_Omali	8		DQ222014				HQ333741	AF451948	DQ198749
Coleoptera Omethidae	Co_P_Ometh	33		DQ198581				DQ198659	DQ100502	DQ198750
Coleoptera Orsodacnidae	Co_P_Orsod	40		HQ165101				AJ781560	AJ781623	FJ867697
Coleoptera Passalidae	Co_P_Passal	800		DQ028978				AB178315	EF487588
Coleoptera Passandridae	Co_P_Passan	109							EF209773	EU145709
Coleoptera Perimylopidae	Co_P_Perim	19		EF214333				FM994744	EF214157
Coleoptera Phalacridae	Co_P_Phala	640		HQ232803	HQ232803			DQ202524	EF209790	DQ202623
Coleoptera Phengodidae	Co_P_Pheng	250		DQ888607	DQ888607			DQ888607	DQ100507	DQ198752
Coleoptera Phloeostichidae	Co_P_Phloe	14		EU877952	EU877952			EU877952	AY748179
Coleoptera Phloiophilidae	Co_P_Phloi	1		AM884189	EU877952			AM884187	AY748137
Coleoptera Pleocomidae	Co_P_Pleoc	50							AY745574
Coleoptera Prionoceridae	Co_P_Prion	160		EF490187				EF490157	DQ337165	HQ619565
Coleoptera Propalticidae	Co_P_Propa	30							EF209788
Coleoptera Prostomidae	Co_P_Prost	30		FJ904040					EF210011	FJ903908
Coleoptera Protocucujidae	Co_P_Proto	7		DQ222021		FJ867866		DQ202617	AJ850051	FJ867681
Coleoptera Psephenidae	Co_P_Pseph	290		EU713537				EF209481	DQ100485	DQ198720
Coleoptera Ptiliidae	Co_P_Ptili	650		DQ221987				HE971087	AJ810741	HE971004
Coleoptera Ptilodactylidae	Co_P_Ptilo	500		EF209603				EF209484	DQ100486	DQ198722
Coleoptera Ptinidae	Co_P_Ptini	500		EF214362	HQ232819			DQ202568	EF213895	EF213926
Coleoptera Pyrochroidae	Co_P_Pyroc	167		DQ222023				DQ202537	EF209998	FJ903918
Coleoptera Pythidae	Co_P_Pythi	23							AY748204
Coleoptera Rhipiceridae	Co_P_Rhipi	70							DQ100483
Coleoptera Ripiphoridae	Co_P_Ripip	400		FJ904075				DQ202567	EF209931	FJ903946
Coleoptera Salpingidae	Co_P_Salpi	300		EF490179				EF517577	EF362959	FJ903904
Coleoptera Scarabaeidae	Co_P_Scara	27000	EU677537	FJ859903	AY039343			FJ859903	AJ810744	AY310662
Coleoptera Scirtidae	Co_P_Scirt	800		EU877949	EU877949			EU877949	GU591990	DQ198698
Coleoptera Scraptiidae	Co_P_Scrap	500		DQ156028	HQ232806			DQ202534	EF362969	FJ903943
Coleoptera Scydmaenidae	Co_P_Scydm	4586		DQ221972				DQ202571	EF362963
Coleoptera Silphidae	Co_P_Silph	200	EU147384	EU147410	GQ343239			GU176343	AJ810736	EU426881
Coleoptera Silvanidae	Co_P_Silva	500		DQ221999				DQ202526	EF209766	DQ202626
Coleoptera Spercheidae	Co_P_Sperc	19		AM287085	AM287107			AM287063	AJ810723
Coleoptera Sphaeritidae	Co_P_Sphae	5		AM287099	AM287121				AJ810728
Coleoptera Sphindidae	Co_P_Sphin	59		DQ222024				DQ202550	AY748183	DQ202649
Coleoptera Staphylinidae	Co_P_Staph	56000		GQ980963	GQ980908			GQ981045	AJ810740	GU377336
Coleoptera Synchroidae	Co_P_Synch	8		FM877929	FM877786				AY028332
Coleoptera Tenebrionidae	Co_P_Teneb	20000	EU677538	FJ743725	EU342411	XM_961262	XM_966958	AJ312413	AY663856	AY210843
Coleoptera Tetratomidae	Co_P_Tetra	150		FJ903972				DQ202541	AY748215
Coleoptera Throscidae	Co_P_Thros	150		EF589375				DQ198656	AF451950	FJ903893
Coleoptera Trictenotomidae	Co_P_Trict	13		EF490185				EF490155	EF209990	FJ903945
Coleoptera Trogossitidae	Co_P_Trogo	600		DQ222026				DQ202553	DQ337165	DQ202661
Coleoptera Zopheridae	Co_P_Zophe	1700	HM026166	DQ155737	JQ689223			DQ202562	EF209941	AY310661
Collembola Bourletiellidae	Coll_Bourl	245							DQ016568
Collembola_Brachystomellidae	Coll_Brach	129		GQ373428
Collembola Dicyrtomidae	Coll_Dicyr	200		HQ978928					EU368611	EF199974
Collembola Entomobryidae	Coll_Entom	1678	GQ888271	EU016195	X95788	AY305473	GQ887100	EU016195	AY596360	EF192441
Collembola Hypogastruridae	Coll_Hypog	682		AY191995	AY191995			AY191995	EU368601	AY859609
Collembola Isotomidae	Coll_Isoto	1346		EU016194	AJ586587	AJ009856		EU016194	AY596361	EU376052
Collembola Katiannidae	Coll_Katia	205		JN970938				AY555555	AY555522
Collembola Neanuridae	Coll_Neanu	1417		EU016196				EU084034	DQ016558	AJ251729
Collembola Neelidae	Coll_Neeli	33		JN970915	AJ272593			JN970951	EU368608	EF199975
Collembola Odontellidae	Coll_Odont	131		GQ373970					DQ016559
Collembola Oncopoduridae	Coll_Oncop	52		GQ373978					DQ016563
Collembola Onychiuridae	Coll_Onych	567		AF272824	AF272824			AY639938	DQ016554	EU376051
Collembola Paronellidae	Coll_Paron	511		GQ374048			EU020894		DQ016566
Collembola Poduridae	Coll_Podur	1	EU020450	AY639939	AJ272594	AY305474		AY639939	AF005452	AY210838
Collembola Sminthuridae	Coll_Smint	245		GQ374072	EU016192			EU016192	EU368610	EU376054
Collembola Tomoceridae	Coll_Tomoc	149	GQ888285	GQ374074		U90059		KC236221	EU368607	EU376053
Collembola Tullbergiidae	Coll_Tullb	215		GQ374113					DQ016556
Dermaptera Anisolabididae	Der_Anisol	38		AY144648	AB005470			AY144638	AY707355
Dermaptera Apachyidae	Der_Apachy	15		AY144650					AY521839	AY144670
Dermaptera Chelisochidae	Der_Chelis	95						EF623146	AY521841
Dermaptera Forficulidae	Der_Forfic	485	EU020442	JN241999	AF140543	AY305464	EU020886	AF157315	Z97594	EU426876
Dermaptera Labiduridae	Der_Labidu	64		JN241998	AF140544			AY144640	AY707356	AY144669
Dermaptera Labiidae	Der_Labiid	495						AB052807	AY521840	AY144671
Dermaptera Pygidicranidae	Der_Pygidi	181		AY144647				JN651407	AY521838	AY521756
Diplura Campodeidae	Dipl_Campo	448	GQ888248	DQ529237	DQ529237	AF137388	GQ887076	DQ529237	AF173234	EF192436
Diplura Japygidae	Dipl_Japyg	476	GQ888259	AY771989	AY771989	AF137389	GQ887087	AY771989	AY596365	EF192440
Diplura Parajapygidae	Dipl_Para	62		JQ692327					AY037168	AY859591
Diplura Projapygoidea	Dipl_Proj	52							AY145134	EF192439
Diptera Acartophthalmidae	Di_Acartop	6	KC177235				KC177437			KC177818
Diptera Acroceridae	Di_Acrocer	400	HM183063	DQ631973	AF484038		KC177357	AY140862	KC177292	KC177683
Diptera Agromyzidae	Di_Agromyz	3017	FJ416890	EF494671	EU443638	AY035324	EU367821	JN570506	KC177307	FJ890889
Diptera Anisopodidae	Di_Anisop	196	KC177109	JN861752	JN861752		FJ040699	JN861752	KC177287	FJ040525
Diptera Anthomyiidae	Di_Anthomyi	1941	KC178409	DQ191606	EF064366	AJ605071		EU268547	KC177311	EF531129
Diptera Anthomyzidae	Di_Anthomyz	100		FJ435919	FJ435922			AY325006		GU299251
Diptera Apioceridae	Di_Apiocer	143	EF650335		AY325099	EF650411	KC177369	AY123342	AY325037	EF650183
Diptera Apsilocephalidae	Di_Apsiloc	7	HM183078			AF503116	KC177364		EF650092	KC177697
Diptera Asilidae	Di_Asilida	7531	HM183056	JN582196	AY325079	EF650455	KC177507		AY325016	EF650207
Diptera Asteiidae	Di_Asteiid	138		JN582217			KC177418			GU299218
Diptera Atelestidae	Di_Atelest	22	AY280688			AF503139				KC177716
Diptera Athericidae	Di_Atheric	133		AY165650			KC177361			DQ415532
Diptera Aulacigastridae	Di_Aulacig	19								GU299224
Diptera Australimyzidae	Di_Austral	9	KC177226				KC177433			KC177808
Diptera Austroleptidae	Di_Austrol	8								DQ415525
Diptera Axymyiidae	Di_Axymyii	8	FJ040634							FJ040554
Diptera Bibionidae	Di_Bibioni	1102	FJ040578	JN582189	KC192984		FJ040691	JQ613956	KC177278	FJ040510
Diptera Blephariceridae	Di_Blephar	331	FJ040592	AF427038	KC192989		FJ040701	KC177460	KC177283	FJ040534
Diptera Bombyliidae	Di_Bombyli	5382	AY280675	GU013573	AY325098	AF148082	KC177371	AJ391524	AY325036	EF650177
Diptera_Braulidae	Di_Braulid	7	KC177227				KC177434			KC177809
Diptera Calliphoridae	Di_Calliph	1525	FJ040629	FJ195377	AF295549	FR719249	FJ040731	AF352790	AF322424	AJ300136
Diptera Canthyloscelidae	Di_Canthy	14					FJ040700			KC177652
Diptera Carnidae	Di_Carnida	92	KC177229	FJ025644				FJ025464		KC177811
Diptera Cecidomyiidae	Di_Cecidom	6296	FJ040580	GQ387648	JQ609302	AF085227	FJ040693	GQ387648	AEGA01003239	FJ040513
Diptera Ceratopogonidae	Di_Ceratop	5902	FJ040612	AB361000	AF547674	AY752802	FJ040717	AB360971	U48380	FJ040558
Diptera Chaoboridae	Di_Chaobor	89	GQ906854	JQ235548	JQ235548		FJ040718		U49736	FJ040560
Diptera Chironomidae	Di_Chirono	7290	HQ440448	JN861749	AJ311531	AB490338	FJ040736	JN861749	U48384	FJ040555
Diptera Chloropidae	Di_Chlorop	2885	KC177231	HM160134	KC193005		KC177519	KC177449	KC177306	GU299235
Diptera Chyromyidae	Di_Chyromy	139	KC177199				KC177413			GU299250
Diptera Clusiidae	Di_Clusiid	363	FJ416888	FJ435907	FJ435934		KC177416	EU268538		FJ890864
Diptera Coelopidae	Di_Coelopi	35	KC177184	EU435769	EU435844	AY048519	KC177402	AF403459	EU435621	KC177763
Diptera Conopidae	Di_Conopid	831	HM062725	HM062524	AY573166	HM062652	HM062750	AY573121	KC177304	HM062604
Diptera Corethrellidae	Di_Corethr	111	KC177120				FJ040714		CWU49736	X89645
Diptera Culicidae	Di_Culicid	3725	XM_001848657	GQ918273	DQ383279	EU477567	XM_001651652	HQ724617	L78065	AAGE02025428
Diptera Deuterophlebiidae	Di_Deutero	14	FJ040594	GQ465781					GQ465776	FJ040539
Diptera Diadocidiidae	Di_Diadoci	39	FJ040581				FJ040694	FJ172022	FJ171951	FJ040515
Diptera Diopsidae	Di_Diopsid	194	KC177164	KC192968	AY573148	AF303197	KC177383	DQ191299	KC177302	AY123360
Diptera Dixidae	Di_Dixidae	197	FJ040608				FJ040716		U48381	X89648
Diptera Dolichopodidae	Di_Dolicho	7358	DQ369296	DQ456908	AF484041	AF503145		AY123343	HQ449062	KC177715
Diptera Drosophilidae	Di_Drosoph	4017	HM062727	AJ400907.1	NC_001709	BT015202	NM_057512	JQ691660	AAIZ01012289	KC177803
Diptera Dryomyzidae	Di_Dryomyz	30	KC177186	JN582206	JN828305	AY048513	KC177403	AF403448		KC177764
Diptera Empididae	Di_Empidid	3142	AY280685	HM062531	KC192990	AF503132	HM062752	HQ449035	KC177291	HM062609
Diptera Ephydridae	Di_Ephydri	1994	KC177225	EU493563	EU493694		KC177432	EU494299		KC177807
Diptera Fanniidae	Di_Fanniid	359	EF531184	AF104623	AF104623	AJ871202		JQ246759	JQ801604	EF531132
Diptera Fergusoninidae	Di_Ferguso	29	KC177208	HQ872008	HQ872008			HQ872008		GU299242
Diptera Glossinidae	Di_Glossin	25	EF531181	GQ255905	KC192994	JF439518	KC177524	AF072373	KC177312	EF531134
Diptera Helcomyzidae	Di_Helcomy	12	KC177187	EU435771	EU435845	AY048514	KC177404	AF403449	EU435623	KC177765
Diptera Helosciomyzidae	Di_Helosci	23	KC177188			AY048512	KC177405	AF403447		KC177766
Diptera Hesperinidae	Di_Hesperi	10		JN582213
Diptera Heterocheilidae	Di_Heteroc	2	KC177189	EU435772		AY048511	KC177406	AF403446	EU435624	KC177767
Diptera Hilarimorphidae	Di_Hilarim	36	HM183059		EU435846		KC177370			KC177705
Diptera Hippoboscidae	Di_Hippobo	271	EF531190	DQ217762	DQ133114		KC177439	AB632589	AF322431	EF531143
Diptera Hybotidae	Di_Hybotid	2005	DQ369301	HQ449126		AF503128		HQ449036	HQ449105	KC177713
Diptera Keroplatidae	Di_Keropla	993	FJ040582	JN861748	JN861748		FJ040695	JN861748	KC177277	FJ040516
Diptera Lauxaniidae	Di_Lauxani	1900	HM062730	HM062533	GU597475	HM062659	HM062753	AJ439198	KC177305	HM062611
Diptera Lonchaeidae	Di_Lonchae	504	KC177170		AY573161		KC177389	AY573122		KC177746
Diptera Lonchopteridae	Di_Lonchop	65	AY280687	HM062534	KC192997		FJ040732	KC177456	KC177298	KC177718
Diptera Lygistorrhinidae	Di_Lygisto	44	FJ040584				FJ040696	FJ172007	FJ171936	FJ040521
Diptera Marginidae	Di_Margin	3					KC177382			GU299230
Diptera Micropezidae	Di_Micrope	583	HM062732	HM062535	AY573146	HM062662	HM062755	AY573112	JN800627	HM062613
Diptera Milichiidae	Di_Milichi	288	KC177233							GU299233
Diptera Muscidae	Di_Muscida	5218	GQ265585	DQ029097	AB479537	FR719262	GQ265612	DQ533708	GQ465780	AJ551427
Diptera Mycetophilidae	Di_Mycetop	4525	FJ040585	DQ787874	HQ232824		FJ040697	HQ230372	JQ613663	FJ040517
Diptera Mydidae	Di_Mydidae	498	HM183044	GU013630	AY325076	EF650412	KC177368	AY324983	EF650094	EF650185
Diptera Mythicomyiidae	Di_Mythico	350	KC177143			AY267548			MAU65158	KC177706
Diptera Nemestrinidae	Di_Nemestr	300	KC177140	DQ631999	DQ866051		KC177363	DQ866051		DQ537937
Diptera Neurochaetidae	Di_Neuroch	22	KC177210				KC177421			GU299217
Diptera Nycteribiidae	Di_Nycteri	274	EF531183	AB632535	DQ133104			AB632582	DQ133071	EF531157
Diptera Odiniidae	Di_Odiniid	65	KC177211	EF104734			KC177422			GU299229
Diptera Oestridae	Di_Oestrid	176	KC177240	AF295558	DQ133111	JF439525		AY463155	AF322428	AJ551429
Diptera Opomyzidae	Di_Opomyzi	61	KC177212				KC177424	EU268537		GU299222
Diptera Pachyneuridae	Di_Pachyne	8	FJ040632	JN861747	JN861747			JN861747		FJ040511
Diptera Pallopteridae	Di_Pallopt	71	KC177171	HM062537	AY573180	HM062663	HM062756	AY573137		KC177747
Diptera Pelecorhynchidae	Di_Pelecor	49	KC177138	DQ983522			KC177360
Diptera Periscelididae	Di_Perisce	91	KC177216				KC177425			GU299236
Diptera Perissommatidae	Di_Perisso	9	FJ040590							FJ040519
Diptera Phoridae	Di_Phorida	4200	AY280694	HM352578	KC192998	GU362007	HM062757	JQ707933	KC177299	HM062616
Diptera Piophilidae	Di_Piophil	83	KC177172	JN257255	AY573179		KC177391	AY573136		KC177748
Diptera Pipunculidae	Di_Pipuncu	1428	AY280691	EU431477		AF503148	HM062758	AF154796		HM062617
Diptera Platypezidae	Di_Platype	277	HM062736	HM062540		AF503146	HM062759	AF154810		HM062618
Diptera Platystomatidae	Di_Platyst	1164	HM062737	HM062541	AY573174	HM062667	HM062760	DQ534718		HM062619
Diptera Pleciidae	Di_Pleciid	280	FJ040579				FJ040692			FJ040564
Diptera Psilidae	Di_Psilida	322	HM062738	HM062542		HM062668	KC177513		KC177301	GU299249
Diptera Psychodidae	Di_Psychod	3026	FJ040596	HQ585386	AF547666	HQ023422	FJ040704		AJ244367	FJ040537
Diptera Ptychopteridae	Di_Ptychop	156	FJ040597	JN861745	JN861745	GQ465785	FJ040706	JN861744	GQ465777	FJ040542
Diptera Pyrgotidae	Di_Pyrgoti	351	HM062739	HM062543	AY573165	HM062669		AY573126		KC177750
Diptera Rhagionidae	Di_Rhagion	756	KC177136	JN582255			KC177359			DQ415534
Diptera Rhinophoridae	Di_Rhinoph	174	GQ409311	FJ025646		GQ409493		AF322434	GQ409220	KC177828
Diptera Richardiidae	Di_Richar	178	KC177175		AY573143		KC177393	AY573109		KC177751
Diptera Sarcophagidae	Di_Sarcoph	3094	GQ409309	KC113627	GQ223344	AF364377	KC177522	JN859549	EZ596809	AJ551430
Diptera Scathophagidae	Di_Scathop	419	EF531159	AF104625	AJ627895	DQ657130		EU884248	KC177315	EF531130
Diptera Scatopsidae	Di_Scatops	407	FJ040623	HQ979040	KC192986		FJ040730	JQ613954	KC177282	FJ040527
Diptera Scenopinidae	Di_Scenopi	420	HM183052		AY325100	AF148084	KC177367	AY325007	EF650093	EF650180
Diptera_Sciardoceridae	Di_Sciadoc	2		GU559946				JN196447	KC177279
Diptera Sciaridae	Di_Sciarid	2455	FJ040621	GQ387651	GQ387651	X66131	FJ040728	GQ387651		FJ040522
Diptera Sciomyzidae	Di_Sciomyz	618	KC177191	AY875151	JN828317	JN828447	KC177408	AY875089		KC177768
Diptera Sepsidae	Di_Sepsida	345	KC177192	AJ832108	EU435896	EU436019	KC177490	EU435616	KC177309	KC177776
Diptera Simuliidae	Di_Simulii	2121	FJ040610	DQ534946	DQ284504	AF003575	FJ040738	GQ865998	FJ436350	FJ040557
Diptera Somatiidae	Di_Somatid	7	KC177167		AY573177		KC177386	AY573134		KC177742
Diptera Sphaeroceridae	Di_Sphaero	1571	HM062740	KC192979	AY573178	HM062670	KC177516	AY573119	KC177308	GU299248
Diptera Stratiomyidae	Di_Stratio	2690		DQ631992	KC192996	DQ168722	KC177496	KC177455	GQ465779	AF238548
Diptera Streblidae	Di_Strebli	237	EF531161	EF531218	DQ133106			AB632588	DQ133055	EF531154
Diptera Strongylophthalmyiidae	Di_Strongy	45	HM062741	HM062545		HM062671	KC177388			KC177744
Diptera Synneuridae	Di_Synneur	3		JN582256			FJ040700
Diptera Syrphidae	Di_Syrphid	6107	AY280697	DQ866050	AY055213	HM062672	HM062762	DQ866050	KC177297	KC177725
Diptera Tabanidae	Di_Tabanid	4434	KC592694	DQ631993	DQ866052		KC177362	DQ866052	AF073889	DQ415541
Diptera Tachinidae	Di_Tachini	9626	AY280680	HQ322500	DQ133095	AF364384	KC177523	HQ322500	AB465992	AJ300130
Diptera Tanyderidae	Di_Tanyder	55	FJ040626	JN861746	JN861746		FJ040719	JN861746	KC177286	FJ040535
Diptera Tephritidae	Di_Tephrit	4716	KC177178	AJ242872	AY164601	GU339154	S67873	AJ242872	AF096450	GU299252
Diptera Thaumaleidae	Di_Thaumal	183	HQ440412	HQ441022		AF003552	KC177354		EF650091	FJ040567
Diptera Therevidae	Di_Therevi	1143	AY280673	GU013668	AY325097	AF148108	KC177506	AY325004		EF650184
Diptera Tipulidae	Di_Tipulid	15770	GQ265584	JN861743	EU005479	AF423808	FJ040710	JN861743	AF423778	FJ040552
Diptera Trichoceridae	Di_Trichoc	183	FJ040599	JN861751	JN861751		FJ040739	JN861750	KC177285	FJ040543
Diptera Ulidiidae	Di_Ulidiid	678	AY280676	EF185149	AY573167		KC177396	AF177121		KC177756
Diptera Vermileonidae	Di_Vermile	61	HM183066							DQ415543
Diptera Xenasteiidae	Di_Xenaste	13	KC177219				KC177428			GU299225
Diptera Xylomyidae	Di_Xylomyi	138		AY165711		DQ168728	KC177356	GU947371		AY456143
Diptera Xylophagidae	Di_Xylopha	145	AY280682	DQ631989	KC192992		FJ040733	KC177453	KC177293	FJ040532
Embioptera Anisembiidae	Emb_Anisem	105						JQ907156	AY521845	JQ906984
Embioptera Australembiidae	Emb_Austra	31		EU157065				EU157041	AY521847	EU157061
Embioptera Clothodidae	Emb_Clotho	15		JQ907032				JN615259	AY521848	AY521772
Embioptera Embiidae	Emb_Embiid	83		JQ907072				JN615258	AY521846	AY521770
Embioptera Notoligotomidae	Emb_Notoli	3		JQ907070				EF623147	AY338693	EU157050
Embioptera Oligotomidae	Emb_Oligot	52		AB639034	AB639034			AB639034	Z97593	EU157051
Embioptera Teratembiidae	Emb_Terate	48		JQ907031				JQ907150	AY521842	AY521767
Ephemeroptera Acanthametropodidae	Ep_Acantha	3						AY749797	AY338697	AY338654
Ephemeroptera Ameletidae	Ep_Ameleti	56		AY326911		AF461031		AY749767	AY338712	AY338669
Ephemeroptera Ameletopsidae	Ep_Ameleto	6						AY749784	AY749867	AY749964
Ephemeroptera Ametropodidae	Ep_Ametrop	3		JQ661546				AY749800	AY338700	AY338657
Ephemeroptera Baetidae	Ep_Baetida	860		JN615361	JN615361	HM637043		AJ971731	AF461251	AY859557
Ephemeroptera Baetiscidae	Ep_Baetisc	12		JQ662307					AY338707	AY338664
Ephemeroptera Behningiidae	Ep_Behning	7		JQ662000				AY749802	AY749875	AY338660
Ephemeroptera Caenidae	Ep_Caenida	211		JQ661558				AY749824	AY749883	AY338667
Ephemeroptera Coloburiscidae	Ep_Colobur	6						AY749789	AY338706	AY338663
Ephemeroptera Dipteromimidae	Ep_Diptero	2						AY749819	AY749894	AY750018
Ephemeroptera Ephemerellidae	Ep_Ephemerel	160	GQ888250	JQ662752		GQ886698	GQ887078	AY749805	AY749866	AY749915
Ephemeroptera Ephemeridae	Ep_Ephemeri	91	GQ888266	EU591678	EU591678	AY305469	GQ887095	EU591678	GQ118266	AY125276
Ephemeroptera Euthyplociidae	Ep_Euthypl	19						AY749779	GQ118268	AY750030
Ephemeroptera Heptageniidae	Ep_Heptage	529		EU349015	EU349015	EU414686		EU349015	AY749884	AY338666
Ephemeroptera Ichthybotidae	Ep_Ichthyb	2						AY749816	AY749892	AY750013
Ephemeroptera Isonychiidae	Ep_Isonych	30		JQ662937				AY749761	AY338708	AY338665
Ephemeroptera Leptohyphidae	Ep_Leptohy	157		GU115596				AY749758	AY749839	AY338671
Ephemeroptera Leptophlebiidae	Ep_Leptoph	623		JQ662201				GU936203	AY749841	AY749927
Ephemeroptera Metretopodidae	Ep_Metreto	13		JQ661764				AY749798	AY338698	AY338655
Ephemeroptera_Neoephemeridae	Ep_Neoephe	7		JQ662359					GQ118271
Ephemeroptera Nesameletidae	Ep_Nesamel	11		AY165735				AY749793	AY749900	AY750028
Ephemeroptera Oligoneuriidae	Ep_Oligone	54						AY749780	AY338701	AY338658
Ephemeroptera Oniscigastridae	Ep_Oniscig	8						AY749825	AY749862	AY750026
Ephemeroptera Palingeniidae	Ep_Palinge	32		JQ662240				GQ118292	GQ118272
Ephemeroptera Polymitarcyidae	Ep_Polymit	84		GU713127				AY749781	AY749857	AY749949
Ephemeroptera Potamanthidae	Ep_Potaman	23		JQ662157				GQ118293	AY338711	AY750004
Ephemeroptera Prosopistomatidae	Ep_Prosopi	19						AY749810	AY749882	AY749991
Ephemeroptera Rallidentidae	Ep_Rallide	1						AY749794	AY338696	AY338653
Ephemeroptera Siphlaenigmatidae	Ep_Siphlae	1						AY749792	AY749871	AY749971
Ephemeroptera Siphlonuridae	Ep_Siphlon	49		FJ606783	FJ606783	EU414688		FJ606783	AY749877	AY338670
Ephemeroptera Teloganodidae	Ep_Telogan	13						GQ118296	GQ118278
Ephemeroptera Tricorythidae	Ep_Tricory	34						AJ971751	GQ118280	GQ118315
Grylloblattidae	Grylloblat	27		DQ241796	DQ457355	DQ531727		DQ241796	DQ457277	DQ457307
Hemiptera Acanthosomatidae	He_Acantho	200		AY253001				AB240571	EF641199
Hemiptera Achilidae	He_Achilid	503		EU183596				AF158029	DQ532506	DQ532587
Hemiptera Achilixiidae	He_Achilix	24							DQ532509	DQ532588
Hemiptera Aetalionidae	He_Aetalio	42		AY513370	AY513370	AF182631				AF304662
Hemiptera Aleyrodoidea	He_Aleyrod	1560		AY572538	AY521251			AY521251	U06479
Hemiptera Alydidae	He_Alydida	250		EU427344	EU427344	AB591382		EU427344	AY627320
Hemiptera Anthocoridae	He_Anthoco	600		EU427341	EU427341			EU427341	GQ258403
Hemiptera Aphelocheiridae	He_Apheloc	400		FJ456939	FJ456939			FJ456939
Hemiptera Aphidoidea	He_Aphidoi	4300		AB506738	AF454628	DQ493863	XM_001950219	AY531391	ABLF02007902	ABLF02007485
Hemiptera Aphrophoridae	He_Aphroph	820		AY630340	GU447089			AY630340	GU446806	GU446958
Hemiptera Aradidae	He_Aradida	2000		EU427340	EU427340			HQ441233	DQ910773
Hemiptera Belostomatidae	He_Belosto	150		FJ456940	FJ456940	AB537174		FJ456940	AY252201
Hemiptera Berytidae	He_Berytid	100		EU427346	EU427346			EU427346	JN797284
Hemiptera Caliscelidae	He_Calisce	202		HM452257				AF158065	DQ532544	DQ532624
Hemiptera Canopidae	He_Canopid	8		AY252969						AF304571
Hemiptera Cercopidae	He_Cercopi	1400		GQ337955	GU447090			GQ337955	AY744791
Hemiptera Cicadellidae	He_Cicadel	20000		AY875213	AY875213			AY830909	AY498407	AF304577
Hemiptera Cicadidae	He_Cicadid	1300		HM164050	DQ194428			FJ168790	AY744804
Hemiptera Cimicidae	He_Cimicid	100		GU985544		AB475142		AY252702	EU683121
Hemiptera Cixiidae	He_Cixiida	2223		GQ397854	FN179288			AF158033	U06478	AY744838
Hemiptera Clastopteridae	He_Clastop	80		AY252972				AY252706	GU446819	AF304569
Hemiptera Coccoidea	He_Coccoid	8000		FJ597914		DQ145412		AY691413	U06475
Hemiptera Colobathristidae	He_Colobat	90		EU427342	EU427342			EU427342	AY252217
Hemiptera Coreidae	He_Coreida	1900		EU427337	EU427337			EU427337	AY742886
Hemiptera Corixidae	He_Corixid	600		FJ456941	FJ456941	DQ531724		FJ456941	DQ910774	DQ133586
Hemiptera Cydnidae	He_Cydnida	617		HQ105928	EU427338			EU427338	EF641200
Hemiptera Delphacidae	He_Delphac	2029		FJ360695	FJ360695	HM565967		FJ360695	PMU09207
Hemiptera Derbidae	He_Derbida	1700						AF158040	DQ532520	DQ532599
Hemiptera Dictyopharidae	He_Dictyop	731		EU645976				AF158046	JX556748	DQ532602
Hemiptera Dinidoridae	He_Dinidor	90		AY252965	JQ739179			JQ739179	AY252224
Hemiptera Dipsocoridae	He_Dipsoco	30		AY253029				AY252776	AY252300
Hemiptera Epipygidae	He_Epipygi	27		GU447025					AY744797	GU446939
Hemiptera Enicocephalidae	He_Enicoce	400		JN100019	JN100019			JN100019	DQ910775
Hemiptera Eurybrachyidae	He_Eurybra	189		JQ982592				AF158049	DQ532532	DQ532610
Hemiptera Flatidae	He_Flatida	1446		FJ230961	FJ230961			FJ230961	JX556751	DQ532617
Hemiptera Fulgoridae	He_Fulgori	687		FJ456942	FJ456942			FJ456942	EU645773	EU645834
Hemiptera Gelastocoridae	He_Gelasto	100		FJ456943	FJ456943			FJ456943	AY252280
Hemiptera Gerridae	He_Gerrida	620		FJ456944	FJ456944	AY425266		FJ456944	DQ910776	EF417091
Hemiptera Hebridae	He_Hebrida	150		EU871279	JQ362902	DQ531730		AY648133
Hemiptera Hermatobatidae	He_Hermato	8		EU871288	EU871288	DQ531728		AB026615
Hemiptera Hydrometridae	He_Hydrome	110		FJ456945	FJ456945	DQ531729		FJ456945
Hemiptera Hyocephalidae	He_Hyoceph	3		AY252957					AY252214
Hemiptera Idiostolidae	He_Idiosto	4		EF641153				AY252737	AY252213
Hemiptera Issidae	He_Issidae	924		HM452249	FJ360694			HM452284	JX556757	DQ532623
Hemiptera Joppeicidae	He_Joppeic	1		AY252951				AY252688	AY252206
Hemiptera Largidae	He_Largida	120		EU427343	EU427343			EU427343	AY742884
Hemiptera Leptopodidae	He_Leptopo	40		FJ456946	FJ456946			FJ456946	DQ910777
Hemiptera Lestoniidae	He_Lestoni	2		AY252925				AY252664	AY252160
Hemiptera Lophopidae	He_Lophopi	138		HM452254				AF158072	JX556743	DQ532636
Hemiptera Lyctocoridae	He_Lycetoc	27		FJ917703				EF487282	GQ258412
Hemiptera Lygaeidae	He_Lygaeio	4400		EU427336	EU427336			EU427336	AY627319
Hemiptera Machaerotidae	He_Machaer	110		GU447027	GU447059				JN797270	AF304570
Hemiptera Macroveliidae	He_Macrove	3		AY252946				AY252683	AY252196
Hemiptera Malcidae	He_Malcida	20		EU427339	EU427339			EU427339	AY264350
Hemiptera Meenoplidae	He_Meenopl	158						AF158075	JX556765	DQ532637
Hemiptera Membracidae	He_Membrac	3450		AY513393	AY057853	AF182562		FJ372636	AY498435	AF304630
Hemiptera Mesoveliidae	He_Mesovel	35		JQ362941	JQ362934			JQ362835	AY252123
Hemiptera Microphysidae	He_Microph	30						AY252793	EU683151
Hemiptera Miridae	He_Miridae	10000		EU401991	EU401991			EU401991	EU683181	EU414726
Hemiptera Myerslopiidae	He_Myerslo	20							JN797282	AF304575
Hemiptera Nabidae	He_Nabidae	400		HM235722	HM235722			HM235722	EU683162
Hemiptera Naucoridae	He_Naucori	500		FJ456947	FJ456947			FJ456947	AY252189	EF417096
Hemiptera Nepidae	He_Nepidae	225		FJ456948	FJ456948			FJ456948	FJ372644	EF417100
Hemiptera Nogodinidae	He_Nogodin	286		JQ982593				AF158077	DQ532560	DQ532630
Hemiptera Notonectidae	He_Notonec	350		FJ456949	FJ456949			FJ456949	FJ372643	EF417099
Hemiptera Ochteridae	He_Ochteri	50		FJ456950	FJ456950			FJ456950	EU683156
Hemiptera Paraphrynoveliidae	He_Paraphy	2		EU871281	EU871281			EU871158
Hemiptera Peloridiidae	He_Pelorid	12		GQ884145	JF323862			GQ884145	AF004766	HM017427
Hemiptera Pentatomidae	He_Pentato	4500		EF208087	EF208087	DQ525838		EF208087	U88339	EU426880
Hemiptera Phloeidae	He_Phloeid	3		EF641167				EF641140
Hemiptera Phylloxeroidea	He_Phyllox	75		DQ021446	DQ021446	DQ493827		DQ021446
Hemiptera Phymatidae	He_Phymati	280		AY253039				FJ230401	AY252285
Hemiptera Piesmatidae	He_Piesmat	40		AY252992				AY252667	AY252260
Hemiptera Plataspidae	He_Platasp	500		JF288758	JF288758			EU427334	AY627314
Hemiptera Pleidae	He_Pleidae	40		FJ456951	FJ456951			FJ456951
Hemiptera Plokiophilidae	He_Plokiop	6						AY252661	EU683149
Hemiptera Psylloidea	He_Psylloi	2500		AY278317		DQ675557		AY601890	U06482	DQ532578
Hemiptera Pyrrhocoridae	He_Pyrrhoc	225		EU427335	EU427335			EU427335	AY627318	EU414725
Hemiptera Reduviidae	He_Reduvii	6420		FJ456952	FJ456952	DQ531735		HM071001	EF487312	ACPB02011096
Hemiptera Rhopalidae	He_Rhopali	200		EU427333	EU826088			EU427333	AY252426
Hemiptera Ricaniidae	He_Ricanni	417		JN242415	JN242415			AF158080	DQ532563	DQ532643
Hemiptera Saldidae	He_Saldida	265		EU427345	EU427345			EU427345	EU683179
Hemiptera Schizopteridae	He_Schizop	120		AY253032				AY252779	AY252304
Hemiptera Scutelleridae	He_Scutell	500		AY253006	AY820269			AB240574	AY627316
Hemiptera Stenocephalidae	He_Stenoce	30		AY252958
Hemiptera Termitaphididae	He_Termita	9		AY252960
Hemiptera Tessaratomidae	He_Tessara	250		AY252948	AY820268			AY986806	EF641220
Hemiptera Tettigometridae	He_Tettigo	73		EU183589				AF158082	EU183567	DQ532648
Hemiptera Thaumastocoridae	He_Thaumas	19		AY253122				EU683109	FJ226443
Hemiptera Tingidae	He_Tingida	2000						AY252757	EU683126	DQ133587
Hemiptera Tropiduchidae	He_Tropidu	575		JQ410449				AF158083	JX556778	DQ532649
Hemiptera Veliidae	He_Veliida	720		EU871315	EU871313	DQ531736		AY648128	DQ910779
Hemiptera Velocipedidae	He_Velocip	31		AY253026				AY252771
Hymenoptera Agaonidae	Hy_Agaonid	757		HM770635	AY968006	HM008164		JF816395	JN623476
Hymenoptera Ampulicidae	Hy_Ampulic	200		GQ374639		GQ410718			GQ410619	GQ374726
Hymenoptera Anaxyelidae	Hy_Anaxeli	1		EF032234		GQ410698		AY206796	GQ410594	GQ374701
Hymenoptera Andrenidae	Hy_Andreni	2938	DQ067130	EF594399	AF504425	EF601168		EU019101	AY995617
Hymenoptera Aphelinidae	Hy_Aphelin	1168	DQ999904	JN627215	DQ350528	GQ410752		AF289138	AY216700	GQ374777
Hymenoptera Apidae	Hy_Apidae	5751	DQ067178	AF370439	AY587543	NM_001011628		X05011	HP556975	HP477329
Hymenoptera Argidae	Hy_Argidae	800		JF901916		GQ410685		AY206783	GQ410578	GQ374685
Hymenoptera Aulacidae	Hy_Aulacid	200		AY800193		GQ410728		AY817621	GQ410635	GQ374745
Hymenoptera Bethylidae	Hy_Bethyli	2000		GQ374632	FJ823227	GQ410712		FJ823227	EF012921	GQ374717
Hymenoptera Blasticotomidae	Hy_Blastic	10		EF032212		GQ410686		JF505480	GQ410581	GQ374688
Hymenoptera Braconidae	Hy_Braconi	20000	JF980246	FJ154897	GU097657	GQ410704		FJ154897	AJ009335	GQ374710
Hymenoptera Bradynobaenidae	Hy_Bradyno	200				EU367223			AY703485	AY703552
Hymenoptera Cephidae	Hy_Cephida	80		FJ478173	FJ478173	GQ410694		FJ478173	GQ410588	GQ374695
Hymenoptera Ceraphronidae	Hy_Ceraphr	350	DQ999898	GQ374642		GQ410721		AF379859	GQ410626
Hymenoptera Chalcididae	Hy_Chalcid	1464	DQ999903	EU157965		GQ410759		EF032176	GQ410679	GQ374786
Hymenoptera Chrysididae	Hy_Chrysid	3000		DQ302101	DQ302101S1	JQ519525		HM071096	GQ410611	GQ374718
Hymenoptera Cimbicidae	Hy_Cimbici	130		EF032280		GQ410684		EF032170	GQ410577	GQ374684
Hymenoptera Colletidae	Hy_Colleti	2545	DQ067144	JN679600		AY585121		GQ254020	AY995642	DQ768477
Hymenoptera Crabronidae	Hy_Crabron	8774	DQ067123	GQ374629	JN871914	GQ410710		JN871914	GQ410608	GQ374715
Hymenoptera Cynipidae	Hy_Cynipid	1000		DQ012631		GQ410735			GQ410647	GQ374754
Hymenoptera Diapriidae	Hy_Diaprii	2300		AF380011	EF362113	GQ410746		AF379879	GQ410663	GQ374767
Hymenoptera Diprionidae	Hy_Diprion	90	EF362013	EU279788		GQ410687		EF032168	GQ410582	GQ374689
Hymenoptera Encyrtidae	Hy_Encyrti	3735		JQ315225				AF379861	JI831118	AY599319
Hymenoptera Eucharitidae	Hy_Euchari	423	DQ999907	KC008268		JQ519605			GQ410680	GQ374787
Hymenoptera Eulophidae	Hy_Eulophi	4472	DQ999908	EF377348				AF379862	GQ410672	GQ374779
Hymenoptera Eupelmidae	Hy_Eupelmi	907		HM573880		GQ410754	KC763931	AF379863	JN623226
Hymenoptera Eurytomidae	Hy_Eurytom	1424	DQ999912	GQ374673		GQ410753		AY317213	GQ410671	GQ374778
Hymenoptera Evaniidae	Hy_Evaniid	500		FJ593187	FJ593187	GQ410727		FJ593187	GQ410634	GQ374740
Hymenoptera Figitidae	Hy_Figitid	1500		AY368932		GQ410737		AZU39948	GQ410649	GQ374757
Hymenoptera Formicidae	Hy_Formici	10000	FJ939944	DQ074345	EU714027	DQ226020		AB556947	AY703498	AB052895
Hymenoptera Gasteruptiidae	Hy_Gasteru	420		AF379987		GQ410729		AY817585	GQ410637	GQ374743
Hymenoptera Halictidae	Hy_Halicti	4338	DQ067150	AF102844		EF601166			JI148361	JQ279172
Hymenoptera Heloridae	Hy_Helorid	7		GQ374663		GQ410740			GQ410653	GQ374760
Hymenoptera Ibaliidae	Hy_Ibaliid	50		DQ012641		GQ410732		LU06970	GQ410645	GQ374752
Hymenoptera Ichneumonidae	Hy_Ichneum	22000	JF980239	FJ478176	FJ478176	GQ410702		EU871947	GQ410598	GQ374706
Hymenoptera Liopteridae	Hy_Liopter	50		AY368933		GQ410733			GQ410646	GQ374753
Hymenoptera Maamingidae	Hy_Maaming	2		AF380015		GQ410749			GQ410664	GQ374771
Hymenoptera Megachilidae	Hy_Megachi	4120	HQ995885	JQ677490		XM_003700153		AF250950	JI136125	HQ996076
Hymenoptera Megalodontesidae	Hy_Megalod	40		EF032227		JF505419		AY206789	AY621138	JI136068
Hymenoptera Megalyridae	Hy_Megalyr	50		EF032240		GQ410724			GQ410629	GQ374736
Hymenoptera Megaspilidae	Hy_Megaspi	450		AF379967		GQ410719		AY745775	GQ410625	GQ374731
Hymenoptera Melittidae	Hy_Melitti	191	GU945213	FJ582306		JF806356			AY995670
Hymenoptera Monomachidae	Hy_Monomac	20		GQ374662		GQ410739		AF379883	GQ410652	GQ374759
Hymenoptera Mutillidae	Hy_Mutilid	5000		FJ611801	FJ611801	EU367253		FJ611801	EF012858	EF012986
Hymenoptera Mymaridae	Hy_Mymarid	1424		AY541079	AY997675	GQ410750			GQ410668	GQ374774
Hymenoptera Mymarommatidae	Hy_Mymaron	9		GQ374670		JQ519643			GQ410665	GQ374772
Hymenoptera Orussidae	Hy_Orussid	75		FJ478174	FJ478174	GQ410708		FJ478174	GQ410607	GQ374714
Hymenoptera Pamphiliidae	Hy_Pamphil	250		EF032223		GQ410691		EF032172	GQ410587	GQ374693
Hymenoptera Pelecinidae	Hy_Pelecin	3		GQ374664		GQ410742		PPU39956	GQ410655	GQ374762
Hymenoptera Pergidae	Hy_Pergida	500		AY787816	AY787816	GQ410690		AY787816	GQ410579	GQ374686
Hymenoptera Perilampidae	Hy_Perilam	277	DQ999932	KC008323	KC008489				JN623328
Hymenoptera Platygastridae	Hy_Platyga	1100	DQ999924	AF380006		JQ519649		AF379875	GQ410641	GQ374748
Hymenoptera Plumariidae	Hy_Plumari	20				EU367209			GQ410618	GQ374725
Hymenoptera Pompilidae	Hy_Pompili	4000		EU567192		GQ410715			EF012840	GQ374722
Hymenoptera Proctotrupidae	Hy_Proctot	310		JN300896		GQ410743		AF379887	GQ410654	GQ374763
Hymenoptera Pteromalidae	Hy_Pteroma	3506	DQ999927	AF380019	EU746612	NM_001172756	GQ265624	EU746614	GQ410677	GQ374784
Hymenoptera Roproniidae	Hy_Roprion	18		GQ374665		GQ410745		RGU06968	GQ410659	GQ374766
Hymenoptera Rotoitidae	Hy_Rotoiti	2		GQ374672		JQ519611			GQ410669	GQ374776
Hymenoptera Sapygidae	Hy_Sapygid	80		GQ374634		GQ410713			GQ410612	GQ374719
Hymenoptera Scelionidae	Hy_Scelion	3000		HQ447082	JN903532	GQ410731		JN903532	GQ410639	GQ374749
Hymenoptera Scolebythidae	Hy_Scoleby	3	DQ999928	GQ374631		GQ410711			GQ410609	GQ374716
Hymenoptera Scoliidae	Hy_Scoliid	300		GU596819		EU367264		GU596596	EF012932	EU414728
Hymenoptera Siricidae	Hy_Siricid	95		EF032231		GQ410697		AY206793	GQ410592	GQ374699
Hymenoptera Sierolomorphidae	Hy_Sierolo	10				EU367258				EU367198
Hymenoptera Sphecidae	Hy_Sphecid	724	DQ067125	JF927357		GQ410716			GQ410616	GQ374723
Hymenoptera Stenotritidae	Hy_Stenotr	21	DQ067176			DQ141115			AY995677	DQ768459
Hymenoptera Stephanidae	Hy_Stephan	200		AF380025	FJ478175	GQ410726		FJ478175	GQ410631	GQ374738
Hymenoptera Tenthredinidae	Hy_Tenthre	4000	GQ265586	AB434745	EF445956	AB253792	GQ265613	EF032165	GQ410576	GQ374683
Hymenoptera Tetracampidae	Hy_Tetraca	50		HM365027		JQ519612			GQ410675	GQ374782
Hymenoptera Tiphiidae	Hy_Tiphiid	1500		AF380029		EU367219		AY042098	EF012831	GQ374730
Hymenoptera Torymidae	Hy_Torymid	986	DQ999934	AB070492	EF054848	GQ410756		AY317205	GQ410676	GQ374783
Hymenoptera Trichogrammatidae	Hy_Trichog	839		HM374094	AY676061				AY491049
Hymenoptera Trigonalidae	Hy_Trigona	100		JN991961		GQ410723		OPU06973	GQ410627	GQ374735
Hymenoptera Vanhorniidae	Hy_Vanhorn	5		DQ302100	DQ302100	GQ410744		DQ302100	GQ410658	GQ374765
Hymenoptera Vespidae	Hy_Vespida	4000		EU024653	EU024653	GQ410714		EU302588	EF012883	GQ374720
Hymenoptera Xiphydriidae	Hy_Xiphydr	100		EF032235		GQ410695		AF379857	GQ410590	GQ374697
Hymenoptera Xyelidae	Hy_Xyelida	50		EF032211		GQ410682		AY206772	GQ410575	GQ374682
Isoptera Hodotermitidae	Is_Hodoter	15		FJ802749	DQ442169	DQ531738		AF262619	EU253780	FJ806527
Isoptera Kalotermitidae	Is_Kaloter	420		EU253839	FJ818995			EF383308	EU253782	FJ806529
Isoptera Mastotermitidae	Is_Mastote	1		EU253846	AB014071	EU414693		EF383310	EF363228	EF383632
Isoptera Rhinotermitidae	Is_Rhinote	280		EF206317	EF206317	KC632472		EF206317	EF363230	FJ806531
Isoptera Serritermitidae	Is_Serrite	6		AY553161	AF220598			AF262577	AF220565
Isoptera Termitidae	Is_Termiti	1915		JF923343	DQ442114	AB501108		EF383309	EU253808	AY521782
Isoptera Termopsidae	Is_Termops	21		EU253855	AB018389			AF262575	EU253795	AY859614
Lepidoptera Acanthopteroctetidae	L_Acanthop	5	GU828325	GU828865
Lepidoptera Acrolophidae	L_Acroloph	300	JQ784528	JQ547115		GU829078/GU829361	JQ787123
Lepidoptera Adelidae	L_Adelidae	294	GU828091	ATU04880		GU829327	JQ787278		AF421229
Lepidoptera Agathiphagidae	L_Agathiph	2	JQ784321	GU828558		GU828902	JQ787122		AF136864
				/GU828360
Lepidoptera Agonoxenidae	L_Agonoxen	4	GU828222	JF818733		JF818814
Lepidoptera Aididae	L_Aididae	6	GQ283508	GU828568		GU828910	JQ787112
				/GU828369
Lepidoptera Alucitidae	L_Alucitid	216	JQ784306	GU828445		GU828979/GU829262	GU575425
Lepidoptera Amphisbatidae	L_Amphisba	21	JQ784768	JF818783		JF818867
Lepidoptera Andesianidae	L_Andesian	3	JQ784315	GU828539		GU828884	JQ787117
				/GU828341
Lepidoptera Anomoeotidae	L_Anomoeti	40	GU828300	GU828834		GU829137
Lepidoptera Anthelidae	L_Anthelid	94	EU032650	GU828544		EF654561	GU575430
				/GU828346
Lepidoptera Apatelodidae	L_Apatelod	145	EU032721	JN304787		EU490617	GU574825
				/GU828353
Lepidoptera Arctiidae	L_Arctiida	6000	GQ283518	AM050276	HQ677799	HCU85671	JQ787105	GU592049
Lepidoptera Argyresthiidae	L_Argyrest	157	JQ784280	JN263032		GU828971
				/GU828435
Lepidoptera Arrhenophanidae	L_Arrhenop	26	JQ784448	GU828557		GU828901/GU829198
				/GU828359
Lepidoptera Autostichidae	L_Autostic	585	JQ784667	DQ309437		EF680695	JQ787211
Lepidoptera Batrachedridae	L_Batrache	99	JQ784357	JF818757		JF818841	JQ787134
Lepidoptera Bedelliidae	L_Bedellid	16	JQ784362	GU828759		GU829073/GU829355	JQ787139
				/GU929733
Lepidoptera Blastobasidae	L_Blastoba	377	JQ784353	FJ412697		GU828945/GU829237
Lepidoptera Bombycidae	L_Bombycid	185	EU032743	GU966606	FJ384796	NM001044045	NM001047060	GU966593	AADK01026418	AADK01031281
Lepidoptera Brachodidae	L_Brachodi	137	JQ784840	GU929774		GU829109
Lepidoptera Brahmaeidae	L_Brahmaei	44	EU032638	GU828832		AF234558	GU574815
				/GU929798
Lepidoptera Bucculatricidae	L_Bucculat	297	JN125053	GU828698		GU829021/GU816727	JN124823		GU816796
				/GU828493
Lepidoptera Callidulidae	L_Callidul	49	GQ283578	GU828769		GU829081/GU829362	JQ787332
				/GU929742
Lepidoptera Carposinidae	L_Carposin	283	JQ784370	AB603523		GU829153/GU829387	JQ787141
Lepidoptera Carthaeidae	L_Carthaei	1	EU032756	GU828811		EF654573	GU574830
				/GU929781
Lepidoptera Castniidae	L_Castniid	113	GQ283510	JQ685049		GU828948	GU575452
Lepidoptera Choreutidae	L_Choreuti	406	JQ784809	HQ533118		HQ541472	GU575439
Lepidoptera Cimeliidae	L_Cimeliid	6	GQ283514	GU828762		GU829150/GU829358	GU575428
				/GU929736
Lepidoptera Coleophoridae	L_Coleopho	1386	JQ784398	JF818736		JF818821
Lepidoptera Copromorphidae	L_Copromor	43	JQ784407	GU828850		GU829152/GU829418	JQ787321
				/GU929814
Lepidoptera Cosmopterigidae	L_Cosmopte	1792	JQ784713	AY423065	AY423064	GU560665	JQ787231
Lepidoptera Cossidae	L_Cossidae	971	GQ283590	GU828829		GU829100/GU829379	GU575448		AF423783	AY521785
				/GU929764
Lepidoptera Crambidae	L_Crambida	9655	GQ283580	JQ305693	AB158322	AF173392	JQ787274	JF339041	GQ265912
Lepidoptera Crinopterygidae	L_Crinopte	1	JQ784423	GU828561		GU828903/GU829199
				/GU828362
Lepidoptera Cyclotornidae	L_Cyclotor	5	GQ283524	GU828821		GU829094	GU575432
				/GU929758
Lepidoptera Dalceridae	L_Dalcerid	80	GQ283532	GU828533		GU828879	GU575434
Lepidoptera Deoclonidae	L_Deocloni	4	JQ784452	GU828732		GU829048	JQ787174
				/GU828522
Lepidoptera Deuterogoniidae	L_Deuterog	4	JQ784463	GU828717		GU829044/GU829328	JQ787182
Lepidoptera Douglasiidae	L_Douglasi	29	JN125071	JX008294		GU828976	JN124828
				/GU828441
Lepidoptera Drepanidae	L_Drepanid	660	GQ283525	EU443348		FJ768767	JQ787264	AB265439
Lepidoptera Dudgeoneidae	L_Dudgeoni	57		GU828799			JQ787185
				/GU929769
Lepidoptera Elachistidae	L_Elachist	3197	JQ784516	EU141359	AY527040	JF818833	GU575436
Lepidoptera Endromidae	L_Endromid	56	JQ784641	GU828640		AF234566	GU574818		AB608843
				/GU828438
Lepidoptera Epicopeiidae	L_Epicopei	20	GQ292794	AB751249		FJ768756	JQ787189		KC413843
Lepidoptera Epipyropidae	L_Epipyrop	32	GQ283537	GU828813		GU829118/GU829393
				/GU828358
Lepidoptera Eriocottidae	L_Ericotti	80	JQ784509	GU828757		GU829169/GU829330	JQ787153
				/GU929730
Lepidoptera Eriocraniidae	L_Eriocran	28	JQ784506	GU095806		AB608962	JQ787288		AF136865
				/GU828437
Lepidoptera Eupterotidae	L_Eupterot	339	EU032679	HQ573846		EF654577	GU575423
				/GU828355
Lepidoptera Gelechiidae	L_Gelechid	4700	JQ784736	JF818734	GQ853438	F818852	JQ787348
Lepidoptera Geometridae	L_Geometri	23002	GQ283586	AJ870401	EU151619	DQ018899	HM449850	EU569764	AJ830746	EU290151
Lepidoptera Glyphidoceridae	L_Glyphido	49	JF818668	GU929820		GU829160/GU829422
Lepidoptera Glyphipterigidae	L_Glyphipt	535	GU828081	GU095864		GU829142/GU829351	JQ787285
				/GU828377
Lepidoptera Gracillariidae	L_Gracilla	1864	JN125060	AY525736		EU668010	GU575429		GU816775
Lepidoptera Hedylidae	L_Hedylida	36	GQ283558	AF170854	AF170854	EU136669	JQ787258
Lepidoptera Heliozelidae	L_Heliozel	123	JQ784339	AF150907		AB608971	JQ787129		AF421233
Lepidoptera Hepialidae	L_Hepialid	604	JQ784609	EU141367	AF098343	EU136674	JQ787319	HM744695	AF136870
Lepidoptera Hesperiidae	L_Hesperii	4113	GQ283587	AF170859	HQ654951	DQ018902	JQ787159	GU372506		FJ817832
Lepidoptera Heterobathmiidae	L_Heteroba	3	JQ784588	GU828866		GU829168	JQ787229		AF136867
				/GU929826
Lepidoptera Heterogynidae	L_Heterogy	10		GU828768				AJ831590	AJ830748
				/GU929741
Lepidoptera Himantopteridae	L_Himantop	40	JQ784573	GU828728		GU829148		AJ831591	AJ830749
				/GU828519
Lepidoptera Hyblaeidae	L_Hyblaeid	18	GQ283545	GU828770		GU829082/GU829363	JQ787233	AY572232	AY572236
				/GU929743
Lepidoptera Immidae	L_Immidae	245	JQ784347	GU828538		GU828883/GU829370
				/GU828340
Lepidoptera Incurvariidae	L_Incurvar	50	JQ784720	AF150927	AF150927	GU829049	JQ787292
Lepidoptera Lacturidae	L_Lacturid	120	GQ283546	GU828836		GU828959	GU575441	AJ831592	AJ830750
				/GU929800
Lepidoptera Lasiocampidae	L_Lasiocam	1952	EU032759	JN305175		AF234549	GU575443		KC413834
				/GU828490
Lepidoptera Lecithoceridae	L_Lecithoc	1200	JQ784798	JF818748	EF680623	JF818871	JQ787246
Lepidoptera Lemoniidae	L_Lemoniid	21	EU032699	GU828649		EF654578	GU574819
				/GU828447
Lepidoptera Limacodidae	L_Limacodi	1672	GQ283534	HM892865		HQ541493	GU575435	AJ831593	AJ830751.1.1860
				/HQ533096
Lepidoptera Lycaenidae	L_Lycaenid	5201	EU141297	DQ456518	AY675444	AY496840	JQ787163	HQ184266	KC413846	FJ817741
Lepidoptera Lymantriidae	L_Lymantri	2500	EU032698	HM013745	GU994783	AF151605	JQ787244	GU994784	DQ179248.1.1892
Lepidoptera Lyonetiidae	L_Lyoneti	204	JQ784618	JN790955		GU828972/GU829257		JN790955
Lepidoptera Megalopygidae	L_Megalopy	232	GQ283547	JQ552324		GU828911/GU829205	JQ787259
				/GU828371
Lepidoptera Micropterigidae	L_Micropte	154	KC177103	GU663028		AF436596/AB608939	JQ787257		AF421237	GU169695
Lepidoptera Mimallonidae	L_Mimallon	194	JQ784490	GU828531		GU828877/GU829178	GU575442
Lepidoptera Mirinidae	L_Mirinida	3	EU032703				GU574821
Lepidoptera Mnesarchaeidae	L_Mnesacha	7	JQ784634	GU828559			JQ787254		AF421242
				/GU828361
Lepidoptera Momphidae	L_Momphida	115	JQ784664	JF818770		JF818854	JQ787269		AF421242
Lepidoptera Neopseustidae	L_Neopseus	14	JQ784338	GU828566		GU829203	JQ787277		AF421236
				/GU828367
Lepidoptera Nepticulidae	L_Nepticul	806	JQ784637	JN201819		JN208771	JQ787370		GU169692.1.1835
Lepidoptera Noctuidae	L_Noctuida	30579	GQ283574	DQ792591	DQ792591	EU016386	GQ265618	M76713	AF394669	EU314585
Lepidoptera Notodontidae	L_Notodont	3800	GQ283542	JF440342	JF440342	U85668	JQ787145	JF440342	JN816808
Lepidoptera Nymphalidae	L_Nymphali	6131	EU032741	HM052032	AY748089	GQ864841	JQ787247	JF437925	AF421276	FP924938
Lepidoptera Oecophoridae	L_Oecophor	3304	JQ784572	JF818729	EF680625	HQ541499	JQ787219
Lepidoptera Opostegidae	L_Opostegi	192	JQ784765	KC292461		AB608970	JQ787324		AB608844
				/GU929716
Lepidoptera Palaephatidae	L_Palaepha	57	JQ784343	GU828812		GU829088/GU829369	JQ787334		EU057177.1.1904
				/GU929782
Lepidoptera Papilionidae	L_Papilion	566	GQ283565.1	AF170866	FJ871125	AB264694	JQ787202	HQ259122	AF286299.1.1850	AF423920
Lepidoptera Peleopodidae	L_Peleopod	28	JQ784285	GU828542		GU828887/GU829187	JQ787098
				/GU828344
Lepidoptera Pieridae	L_Pieridae	1164	GQ283572	EU583851	EU583878	AF173400	JQ787149	HM156697	AF136869	AY521784
Lepidoptera Plutellidae	L_Plutelli	150	GQ283589	JF911819		KC422646	GU575457	JF911819
Lepidoptera Prodoxidae	L_Prodoxid	98	JQ784853	AF150923	GQ981319	GU829134/EU584799	EU020901		AF136874
Lepidoptera Prototheoridae	L_Protothe	12	JQ784771	GU828560		GU828960/GU829289
Lepidoptera Psychidae	L_Psychida	1324	JQ784624	GU828677/GU828474	AY449418	GU828960	JQ787283		AF423785.1.1856
Lepidoptera Pterolonchidae	L_Pterolon	8		JF818784		JF818868
Lepidoptera Pterophoridae	L_Pteropho	1318	GQ283536	GU828603		GU829013/JN125121	GU575437		AF423784.1.1859
				/GU828402
Lepidoptera Pyralidae	L_Pyralida	5921	GQ283505	JN162712	EF624057	AF423811	JQ787113	HQ897685	AF286298.1.1849	AF423921
Lepidoptera Riodinidae	L_Riodinid	1532	JQ784833	AF170863		GQ864821		EF150342		FJ817735
Lepidoptera Roeslerstammiidae	L_Roeslers	53	KC243011	JN307285		GU828962/JN125107	JN124822
				/GU828425
Lepidoptera Saturniidae	L_Saturnii	2349	EU032630	FJ685653	AY625261	AF234564	GU575440	EF622227	AF286273.1.1854	AF423922
Lepidoptera Sematuridae	L_Sematuri	40	EU032713	GU828862		GU829165/GU829427	JQ787224
				/GU929824
Lepidoptera Sesiidae	L_Sesiidae	1397	GQ283577	AJ864374		HQ541511	GU575444	AJ831588	AJ830746.1.1874
Lepidoptera Somabrachyidae	L_Somabrac	8						AJ831594	AJ830752.1.1862
Lepidoptera Sphingidae	L_Sphingid	1461	EU479032	AF170855	FN386582	EU479341	GU574827	EU286785	AF421240	X93398
Lepidoptera Thyrididae	L_Thyridid	940	GQ283533	JQ606117		AB265514	JQ787270	AB265441	KC413871
				/GU929735
Lepidoptera Tineidae	L_Tineidae	2093	GQ283585	GU828763/GU828408	AY320506	GU829130/GU829296	GU575453		AF136873
Lepidoptera Tineodidae	L_Tineodid	19	JQ784858	AY525736		GU829124/GU829397	JQ787366
Lepidoptera Tischeriidae	L_Tischeri	110	JQ784856	JN307281		GU828980/GU829263			AF423786.1.1852
Lepidoptera Tortricidae	L_Tortrici	10387	GQ283520	HQ116416	HM204705	DQ232886	EU020900	EU661086	AJ830747.1.1866	JF702946
Lepidoptera Uraniidae	L_Uraniida	686	GQ283550	GU828838		GU829112/JF818887
				/GU929802
Lepidoptera Urodidae	L_Urodidae	66	GQ283588	JQ571765		GU828897/JN125132	GU575456
				/GU828379
Lepidoptera Xyloryctidae	L_Xyloryct	524	JQ784879	JF818787		FJ845587	JQ787338
Lepidoptera Yponomeutidae	L_Yponomeu	363	GQ283513	DQ792582	AY551027	HQ541527	GU575427	JF911819
Lepidoptera Ypsolophidae	L_Ypsolop	163	JQ784902	JF859816		GU829065/GU829348	JQ787385
				/GU828429
Lepidoptera Zygaenidae	L_Zygaenid	1036	GQ283569	AJ556909		GU828965/GU829251	GU575438	AJ831634	AJ830754.1.1862
Mantodea Acanthopidae	Man_Acanth	80		EF383888	FJ806948			EF383406	EF383589	EF383732
Mantodea Amorphoscelidae	Man_Amorph	48		EF383808	FJ806971			FJ806257	FJ806448	AY491232
Mantodea Chaeteessidae	Man_Chaete	6		EF383909	EF384039			EF383428	EF383588	EF383754
Mantodea Empusidae	Man_Empusi	16		EF383887	FJ806966			EF383386	EF383572	EF383731
Mantodea Eremiaphilidae	Man_Eremia	68		FJ802830	EF383957			EF383347	FJ806416	FJ806618
Mantodea Hymenopodidae	Man_Hymeno	218		FJ802908	FJ806925			EF383375	EF383619	AY491216
Mantodea Iridopterygidae	Man_Iridop	116		FJ802904	EF383962			EF383332	EF383530	AY491260
Mantodea Liturgusidae	Man_Liturg	73		EF383918	FJ806907			FJ806193	FJ806501	EF383773
Mantodea Mantidae	Man_Mantid	1114		EF383812	FJ807000	EU414698		DQ241797	FJ806357	AY491228
Mantodea Mantoididae	Man_Mantoi	10		FJ802856	FJ806903			EF383408	EF383475	EF383637
Mantodea Metallyticidae	Man_Metall	5		FJ802822	FJ806927			FJ806212	EF383557	EF383721
Mantodea Paraoxypilidae	Man_Paraox	30							EF383499
Mantodea Sibyllidae	Man_Sibyll	16		FJ802808	FJ806918			EF383433	EF383594	EF383760
Mantodea Tarachodidae	Man_Tarach	109		FJ802832	FJ806933			EF383443	FJ806428	EF383743
Mantodea Thespidae	Man_Thespi	202		FJ802828	FJ806906			EF383331	FJ806379	EF383753
Mantodea Toxoderidae	Man_Toxode	52		EF383833	EF384067			EF383456	EF383617	EF383783
Mantophasmatodea	Mantophasm	16		DQ241798	DQ241798	DQ531740		DQ241798	DQ457302	DQ457337
Mecoptera Apteropanorpidae	Mec_Aptero	1			AF423987	AF423816			AF286284	AF423925
Mecoptera Bittacidae	Mec_Bittac	214	GQ265602	HQ696578	HQ696578	AF423823		HQ696578	AF423876	AF423931
Mecoptera Boreidae	Mec_Boreid	38	JQ265601	HQ696579	HQ696579	AF423830		HQ696579	AF423883	EU426882
Mecoptera Choristidae	Mec_Choris	12			AF424007	AF423836			AF286289	AF423943
Mecoptera Meropeidae	Mec_Merop	2	KC177106	AF436484	AF424017	AF423847			AF286287	AF338260
Mecoptera Nannochoristidae	Mec_Nannoc	9	GQ265593	HQ696580	HQ696580	AF423849	GQ265619	HQ696580	AF334799	AF338261
Mecoptera Panorpidae	Mec_Panora	480	GQ265595	FJ169955	EF050565	AF423854	GQ265620	FJ169955	AF286278	AF338263
Mecoptera Panorpodidae	Mec_Panorb	19		AF180100	EF050572	AF423869		EF041525	AF423913	AF423971
Megaloptera Corydalidae	Meg_Coryda	200	EU860110	EU526394	EU526394	AY620199	GQ265623	EU526394	EU815263
Megaloptera Sialidae	Meg_Sialid	70	EU860154.1	FJ859905	FJ859905	AY620200		FJ859905	HM156713	AY521793
Neuroptera Ascalaphidae	Neu_Ascala	430	EU860109	FJ171324	FJ171324	AY620198		FJ171324	EU815250	JQ259050
Neuroptera Berothidae	Neu_Beroth	115	EU860152	EU839737		AY620187		EU734872	EU815254
Neuroptera Chrysopidae	Neu_Chryso	1200	EU860139	AB671799	AB671935	AY620184		AP011623	EU815269
Neuroptera Coniopterygidae	Neu_Coniop	450	EU860156	EU839767	EU003564	AY620185		EU734856	EU815284
Neuroptera Hemerobiidae	Neu_Hemer	550	EU860136	AB353938		AY620186		EU734861	EU815279	AY521794
Neuroptera Ithonidae	Neu_Ithoni	53	EU860118	EU839734		AY620181		EU734865	AF012527
Neuroptera Mantispidae	Neu_Mantis	400	EU860124	FJ859906	FJ859906	AY620188		FJ859906	EU815243	JQ259053
Neuroptera Myrmeleontidae	Neu_Myrmel	2100	EU860159	FJ207458	FJ207458	AY620196		EU734888	EU815291
Neuroptera Nemopteridae	Neu_Nemopt	100	EU860132	JN305387		AY620193		EU734879	EU815232
Neuroptera Nevrorthidae	Neu_Nevror	12	GQ265600	EU839720				EU734848	EU815229
Neuroptera Nymphidae	Neu_Nymphi	35	EU860137	EU839751				EU734884	EU815268
Neuroptera Osmylidae	Neu_Osmyli	160	EU860147	EU839761	KC515397	AY620183	GQ265615	EU734867	EU815230
Neuroptera Polystoechotidae	Neu_Polyst	4	EU860143	FJ171325	FJ171325		GQ265616	FJ171325	EU815277
Neuroptera Psychopsidae	Neu_Psych	26	EU860149	EU839764				EU734897	EU815280
Neuroptera Sisyridae	Neu_Sisyri	50	EU860155	EU839724				EU734904	EU815287
Odonata Aeshnidae	Od_A_Aeshn	428		AY555548	DQ166787	EU414704		AY274507	FN356042	EU424323
Odonata Austropetaliidae	Od_A_Austr	11			EU055419			EU477637	FN356039	FJ596639
Odonata Chlorogomphidae	Od_A_Chlor	45		AB708864	EU055383			EU477691	FN356060	EU055284
Odonata Cordulegastridae	Od_A_Corda	51		JN419510	EU055376	EF640540		EU477685	FN356072	EU055277
Odonata Corduliidae	Od_A_Cordb	242		GQ329627	DQ166792			EU477708	FN356074	EU055254
Odonata Gomphidae	Od_A_Gomph	945		EU591677	EU055360			EU477682	FN356076	EU055237
Odonata Libellulidae	Od_A_Libel	970		AB126005	DQ166803	GQ886702	GQ887091	EF640415	AY749910	AY859583
Odonata Macromiidae	Od_A_Macro	123		JN419956	EU055388	EF640541		EU477696	FN356123	FJ009970
Odonata Neopetaliidae	Od_A_Neope	1						EU477684		FJ596636
Odonata Petaluridae	Od_A_Petal	11		AB708796	EU055367			EU477622	FN356173	FJ596623
Odonata Synthemistidae	Od_A_Synth	43			EU055362			EU477692	EU055161	FJ009966
Odonata Epiophlebiidae	Od_AZ_Epio	2		AB708561	EU055421			EU477631	FN356086	FJ009956
Odonata Amphyipterygidae	Od_Z_Amphy	10			EU055398			EU055108	FN356077	FJ009944
Odonata Calopterygidae	Od_Z_Calop	172		DQ411709	EU055378	DQ642970		EU477613	AJ459218	FJ009949
Odonata Chlorocyphidae	Od_Z_Chlor	143		KC912301	EU055393			EU055102	AJ746320	FJ009948
Odonata Chorismagrionidae	Od_Z_Chori	1			EU055402				EU055205
Odonata Coenagrionidae	Od_Z_Coena	1104	GQ888258	EF176729	AF065008	AY580211	GQ887086	EU477628	AJ420940	FJ009936
Odonata Dicteriadidae	Od_Z_Dicte	2						EU477615	AJ746326
Odonata Diphlebiidae	Od_Z_Diphl	9			EU055406			EU055117	AJ746318	EU055243
Odonata Euphaeidae	Od_Z_Eupha	68		HM126547	HM126547	JN390004		HM126547	AJ746322	FJ009947
Odonata Hemiphlebiidae	Od_Z_Hemip	1			EU055347				FN356183
Odonata Isostictidae	Od_Z_Isost	45			EU055330			EU055058	FN356191	FJ009933
Odonata Lestidae	Od_Z_Lesti	150		HQ830320	EU055401			EU477617	AJ421950	FJ009946
Odonata Megapodagrionidae	Od_Z_Megap	285		AB708420	EU055372	DQ642971		AF266057	AJ746317	EU055240
Odonata Perilestidae	Od_Z_Peril	19			EU055418			EU055129	EU055223	EU055320
Odonata Platycnemididae	Od_Z_Platycn	222		GU644640	EU055373			EU477625	AJ746316	FJ009928
Odonata Platystictidae	Od_Z_Platyst	189			EU055415			AF170949	FN356142	EU055293
Odonata Polythoridae	Od_Z_Polyt	58		FJ514976	EU055413			EU055124	AJ746325	EU055315
Odonata Protoneuridae	Od_Z_Proto	240			EU055379	EU414705		AF170948	AJ746315	FJ009924
Odonata Pseudolestidae	Od_Z_Pseuole	1		FJ606784	FJ606784			FJ606784	EU055220	EU055318
Odonata Pseudostigmatidae	Od_Z_Pseuost	19		KC912405	EU055407	DQ642975		EU477624	FN356130	FJ009934
Odonata Synlestidae	Od_Z_Synle	33			EU055363			EU055056	FN356184	FJ009955
Orthoptera Acrididae	Or_C_Acrid	6016		EF217531	GQ421446			HQ260647	Z97560	AY125286
Orthoptera Chorotypidae	Or_C_Choro	160		EU366087				JQ975394		EF566808
Orthoptera Cylindrachetidae	Or_C_Cylin	16						Z93315	Z97565
Orthoptera Episactidae	Or_C_Episa	64		JF411955	JF411955			JF411955		EF566798
Orthoptera Eumastacidae	Or_C_Eumas	230						Z97614	AY521875	AY521807
Orthoptera Euschmidtiidae	Or_C_Eusch	191						Z97625	Z97567	EF566806
Orthoptera Lentulidae	Or_C_Lentu	35		GU122600				Z97617	Z97581
Orthoptera Pamphagidae	Or_C_Pamph	448		JQ301464	GQ421441			GU181288	AY626904	EF685937
Orthoptera Pneumoridae	Or_C_Pneum	17		GU945504	GU945504			GU945504	Z97586
Orthoptera Proscopiidae	Or_C_Prosc	214							AY521877	AY521809
Orthoptera Pyrgomorphidae	Or_C_Pyrgo	455		EU263919	HM583653			HM583653	AY626906
Orthoptera Rhipipterygidae	Or_C_Rhipi	69						Z93314
Orthoptera Romaleidae	Or_C_Romal	465		GU945503	GU945503			GU945503	AY521868	AY521797
Orthoptera Tanaoceridae	Or_C_Tanao	3		JX913774				Z97621	Z97586
Orthoptera Tetrigidae	Or_C_Tetri	1246		EU623447	EU623447			EU623447	AY338722	AY338678
Orthoptera Thericleidae	Or_C_Theri	220						Z93309		EF566812
Orthoptera Tridactylidae	Or_C_Trida	132		GU945502	GU945502			GU945502	AY338723	AY338679
Orthoptera Trigonopterygidae	Or_C_Trigo	16		GU122558				AJ011974	Z97585	EF566793
Orthoptera Xyronotidae	Or_C_Xyron	4						Z97623	Z97588	EF566792
Orthoptera Anostostomatidae	Or_E_Anost	206		JF895545				AF514482	EU713460
Orthoptera Gryllacrididae	Or_E_Gryllac	675		EU676764				AF514474	EU676735	AY521808
Orthoptera Gryllidae	Or_E_Grylli	4664	GQ888230	EU939177	EU557269	AB583232	GQ887060	EU557269	EU713460	AY859544
Orthoptera Gryllotalpidae	Or_E_Gryllot	100		EU938371	AY660929			EU938371	AY521871
Orthoptera Myrmecophilidae	Or_E_Myrme	8		EU938370	EU938370			EU938370
Orthoptera Prophalangopsidae	Or_E_Proph	71						Z93317	Z97566	AY521804
Orthoptera Rhaphidophoridae	Or_E_Rhaph	497		EU938374	EU938374			EU938374	AY521870	AY521800
Orthoptera Stenopelmatidae	Or_E_Steno	28		EU713461				AF514481	AF423792	AY125285
Orthoptera Tettigoniidae	Or_E_Tetti	6827		HQ711931	GU323362			HQ711931	AF423804	AY125287
Phasmatodea Agathemeridae	Pha_Agathe	8		FJ474260	FJ474337			JN228844	Z97561	AY125326
Phasmatodea Aschiphasmatidae	Pha_Aschip	96		FJ474279	FJ474334
Phasmatodea Bacillidae	Pha_Bacill	54		GU001955	GU001956	EF450634		GU001956	AY121180	EU426879
Phasmatodea Diapheromeridae	Pha_Diaphe	1210		AB477470	AB477470	EF450666		AB477470	AY121166	AY125290
Phasmatodea Heteronemiidae	Pha_Heteronem	79		FJ474290	FJ474365			JN228840
Phasmatodea Heteropterygidae	Pha_Heteropt	103		AB477468	AB477468			AB477468	AY121176	AY125297
Phasmatodea Phasmatidae	Pha_Phasma	991		AB477469	EU493004			AB477469	AY121168	AY125294
Phasmatodea Phylliidae	Pha_Phylli	51		AB477461	AB477461	EU493015		AB477461	AY121161	AY125301
Phasmatodea Pseudophasmatidae	Pha_Pseudo	327		JN228860/FJ474263	FJ474339			JN228843	AY121178	AY125300
Phasmatodea Timematidae	Pha_Timema	21		DQ241799	DQ241799			DQ241799	AF423806	AY125302
Phthiraptera Boopidae	Pht_Boopid	55		AF270939				AF270939	AY077761
Phthiraptera Echinophthiriidae	Pht_Echino	12		GU569310		AF320397			AY077772
Phthiraptera Gyropidae	Pht_Gyropi	93		AY966424		AF545786			AY077762
Phthiraptera Haematomyzidae	Pht_Haemat	3		AY314816	KC814602	AF385028		GU569236	AY077778
Phthiraptera Heptapsogasteridae	Pht_Heptap	130		AF348860		AF320413		HQ333008
Phthiraptera Hoplopleuridae	Pht_Hoplop	157			HM241905	HM171469			AY077773
Phthiraptera Laemobothriidae	Pht_Laemob	20		GU569295				GU569228
Phthiraptera Linognathidae	Pht_Linogn	68		HM171436		HM171471			AY077774
Phthiraptera Menoponidae	Pht_Menopo	1039		JF734298		AF545781		GU569239	AF423806
Phthiraptera Pedicinidae	Pht_Pedici	14		AY696007		EF152562			FJ267403
Phthiraptera Pediculidae	Pht_Pedicu	3	XM_002422513	FJ821005	KC241888			JX080391	AY630477
Phthiraptera Philopteridae	Pht_Philop	2698		JN121999	JN122000	AY314830		JN122001	AY077766	AAZO01003111
Phthiraptera Polyplacidae	Pht_Polypl	190	FJ267404	DQ324549		DQ324607			AY630465
Phthiraptera Pthiridae	Pht_Pthiri	2	FJ267413	EF152554	EU219988	EF152560			AY077776
Phthiraptera Ricinidae	Pht_Ricini	109		AF545764		AF545805			AF385073
Phthiraptera Trichodectidae	Pht_Tricho	362		DQ200327		AF320370		AY139926	AY077769
Plecoptera Austroperlidae	Pl_Austrop	15			EF622983			EF623123	EF622669	EF622825
Plecoptera Capniidae	Pl_Capniid	287		JN200459	EF622994			EF623127	EF622673	EF622836
Plecoptera Chloroperlidae	Pl_Chlorop	187		GU115788	EF622996			EF623134	EF622714	EF622841
Plecoptera Diamphipnoidae	Pl_Diamphi	6			EF623007			EF623145	EF622685	EF622851
Plecoptera Eustheniidae	Pl_Eusthen	23			EF623011			EF623149	EF622694	EF622852
Plecoptera Gripopterygidae	Pl_Gripopt	270		HQ889214	EF623018			EF623169	EF622711	AY521815
Plecoptera Leuctridae	Pl_Leuctri	360		FM213092	EF623040			EF623176	EF622697	EF622875
Plecoptera Nemouridae	Pl_Nemouri	674		HQ261148	EF623046	EU414709		EF623189	AY521878	EF622897
Plecoptera Notonemouridae	Pl_Notonem	118		GU356530	EF623067			EF623202	EF622680	EF622902
Plecoptera Peltoperlidae	Pl_Peltope	69		AY165654	EF623105			EF623258	EF622746	EF622966
Plecoptera Perlidae	Pl_Perlida	965		HQ261073	EF623090	EU414708		EF623238	AY521885	EF622953
Plecoptera Perlodidae	Pl_Perlodi	310		HQ261135	EF623087			EF623221	AY521881	EF622924
Plecoptera Pteronarcyidae	Pl_Pterona	12		AY687866	AY687866			AY687866	EF623465	AY521812
Plecoptera Scopuridae	Pl_Scopuri	8			EF623114			EF623265	AY521880	AY521822
Plecoptera Styloperlidae	Pl_Stylope	10			EF623109			EF623260	AY521889	EF622970
Plecoptera Taeniopterygidae	Pl_Taeniop	103		HQ261224	EF623116			EF623267	EF622814	EF622975
Protura Acerentomidae	Pro_Aceren	118		JQ411217					AF173233	EF199976
Protura Berberentomidae	Pro_Berber	225		HQ416715					AY145139	EF192435
Protura Eosentomidae	Pro_Eosent	340		HQ416716	HQ416714				AY596357	EF192434
Protura Fujientomidae	Pro_Fujien	2							AY596359
Protura Hesperentomidae	Pro_Hesper	24							AY596353
Protura Sinentomidae	Pro_Sinent	3		HQ199311	HQ199311			HQ199311	AY596358	EF192442
Psocoptera Amphientomidae	Ps_Amphien	100		AY275297				AY275372	AY630458
Psocoptera Amphipsocidae	Ps_Amphips	180		AY275284				GU569210	AY630485
Psocoptera Archipsocidae	Ps_Archips	81		AY275279				AY139939	AY630480
Psocoptera Asiopsocidae	Ps_Asiopsc	14		GU569269				GU569205	AY630481
Psocoptera Caeciliusidae	Ps_Caecili	566		AF335996S1	AF335996S1			AY275357	AY630484
Psocoptera Calopsocidae	Ps_Calopso	34		GU569255				GU569194	AY630519
Psocoptera Compsocidae	Ps_Compsoc	2		AY275296				AY275371	EF622820
Psocoptera Dasydemellidae	Ps_Dasydem	30		GU569275				DQ104770	AY630493
Psocoptera Ectopsocidae	Ps_Ectopso	177		AY275275				GU569198	AY630510
Psocoptera Electrentomidae	Ps_Electre	9							AY630463
Psocoptera Elipsocidae	Ps_Elipsco	129						GU569204	AY630517
Psocoptera Epipsocidae	Ps_Epipsoc	138		GU569251				GU569191	AY630537
Psocoptera Hemipsocidae	Ps_Hemipso	24		AY275290				EF662100	AY630542
Psocoptera Lachesillidae	Ps_Lachesi	271		AY275276				GU569201	AY630509
Psocoptera Lepidopsocidae	Ps_Lepidop	206		AF335994		HQ124319		AF335994	AY630447
Psocoptera Liposcelididae	Ps_Liposce	181		AY275292	AF335994	HQ124320		FJ865401	AY630476
Psocoptera Mesopsocidae	Ps_Mesopso	75		GU569268				AY139956	AY630515
Psocoptera Musapsocidae	Ps_Musapso	9		GU569285				AY245857	AY630461
Psocoptera Myopsocidae	Ps_Myopsoc	159		EF662066				AY275364	EF662265
Psocoptera Pachytroctidae	Ps_Pachytr	87		AY275295				AY275370	AY630469
Psocoptera Peripsocidae	Ps_Peripso	235		AY275278				AY275353	AY630506
Psocoptera Philotarsidae	Ps_Philota	111		AY275280				GU569193	AY630532
Psocoptera Prionoglarididae	Ps_Prionog	7						DQ104747	AY630447
Psocoptera Pseudocaeciliidae	Ps_Pseudoc	300		GU569258				DQ104768	AY630526
Psocoptera Psilopsocidae	Ps_Psilops	7		EF662064				EF662101	AY630541
Psocoptera Psocidae	Ps_Pscocid	899		JF820373	JQ910986			EF662137	DQ104799	JQ259058
Psocoptera Psoquillidae	Ps_Psoquil	27		GU569242					DQ104801
Psocoptera Psyllipsocidae	Ps_Psyllip	26						DQ104748	AY630454
Psocoptera Sphaeropsocidae	Ps_Sphaero	15		GU569288					AY900134
Psocoptera Stenopsocidae	Ps_Stenops	95		AY275281				AY275356	AY630490
Psocoptera Trichopsocidae	Psc_Tricho	11							AY630536
Psocoptera Troctopsocidae	Ps_Troctop	22						DQ104761	AY630457
Psocoptera Trogiidae	Ps_Trogiid	52		GU569243				DQ104759	AY630451
Raphidioptera Inocelliidae	Rap_Inocel	25	EU860116	EU839733		AY620205		EU734877	AY521865	AY521795
Raphidioptera Raphidiidae	Rap_Raphid	200	GQ265597	FJ859902	FJ859902	AY620203	GQ265622	FJ859902	GU169690	GU169693
Siphonaptera Ceratophyllidae	Si_Ceratop	403			EU335992	EU336288		AY072638	EU336117	EU336226
Siphonaptera Chimaeropsyllidae	Si_Chimero	23							AY900132
Siphonaptera Coptopsyllidae	Si_Coptops	19			AF424009	AF423838			EU336125	AF423945
Siphonaptera Ctenophthalmidae	Si_Ctenoph	664			EU335970	EU336287		AY072637	AF423893	EU336186
Siphonaptera Hystrichopsyllidae	Si_Hystri	35	GQ265607		AF424015	EU336293			EU336063	EU336143
Siphonaptera Ischnopsyllidae	Si_Ischnop	125			FJ422785			FJ422790	EU336057	AF423951
Siphonaptera Leptopsyllidae	Si_Leptops	260			EU336010	EU336322		AY072636	EU336073	EU336150
Siphonaptera Lycopsyllidae	Si_Lycopsy	8			EU336025	EU336330			EU336063	EU336239
Siphonaptera Macropsyllidae	Si_Macrops	2			EU336001	EU336300			EU336132	EU336195
Siphonaptera Pulicidae	Si_Pulicid	167	GQ265581	JN008922	JF966773	EU336249		HE802984	AF423915	EU336145
Siphonaptera Pygiopsyllidae	Si_Pygiops	48		JN008915	EU336016	EU336299	GQ265609		EU336129	EU336231
Siphonaptera Rhopalopsyllidae	Si_Rhopalo	126			EU335985	EU336294			EU336053	EU336174
Siphonaptera Stephanocircidae	Si_Stephan	51		JN008923	EU336004	EU336298			EU336085	EU336198
Siphonaptera Stivaliidae	Si_Stivali	111			EU336017	EU336323			EU336087	EU336229
Siphonaptera Vermipsyllidae	Si_Vermips	36							EU336121	EU336237
Strepsiptera	Strepsipte	590	GQ265583	AM286744	AM286744	HM156725	GQ265610	JQ398619	HM156715	KC177631
Thysanoptera Aeolothripidae	Thy_Aeolot	201		HM246182				DQ104744	EU336086	KC513049
Thysanoptera Heterothripidae	Thy_Hetero	76		HAU42191					KC512970	KC513071
Thysanoptera Phlaeothripidae	Thy_Phlaeo	3532		AY920994		AY827479			AY630444	JQ259052
Thysanoptera Thripidae	Thy_Thripi	2066	GQ265588.1|	AF335993		GU148015	GQ265614	AF335993	AY630443	JQ259051
Trichoptera Anomalopsychidae	Tr_Anomalo	27	FN257672	FN257700		FN257705		FJ849794	AF436420
Trichoptera Apataniidae	Tr_Apatani	203		GU114430					AF436396
Trichoptera Atriplectididae	Tr_Atriple	6	FN601137	FN601029		FN600834			AF436438
Trichoptera Beraeidae	Tr_Beraeid	57		FJ263223		FJ263248		EF394952	AF436421
Trichoptera Brachycentridae	Tr_Brachyc	111	JQ784355	HM400218			JQ787136		AF136860
Trichoptera Calamoceratidae	Tr_Calamoc	182	FN601122	HM102751		FN600830			AF436435
Trichoptera Calocidae	Tr_Calocid	23	FN257699	FN257704		FN257709		EF394985	AF436425
Trichoptera Chathamiidae	Tr_Chatham	5	FN257694	FJ263238		FJ263256		FJ263205
Trichoptera Conoesucidae	Tr_Conoesu	43	FN257693	GU263370		FJ263267		FJ263218	AF436426
Trichoptera Dipseudopsidae	Tr_Dipseud	114	FN178977	AF436590		FN178865			AF436479
Trichoptera Ecnomidae	Tr_Ecnomid	469	GU967272	FN179093		FN178888			AF436482
Trichoptera Glossosomatidae	Tr_Glossos	682	JQ784296	AF436493		AF436599			AF436384
Trichoptera Goeridae	Tr_Goerida	184		HM101701
Trichoptera Helicophidae	Tr_Helicophi	44	FN257685	EF395055		EF395120			AF436415
Trichoptera Helicopsychidae	Tr_Helicopsy	269	FN257680	EF395007		AF436612		EF394991	AF436423
Trichoptera Hydrobiosidae	Tr_Hydrobi	407	FN178966	AY396145	AY490798	FN178854		DQ480651	AF436391
Trichoptera Hydropsychidae	Tr_Hydrops	1808	JQ784594	FM998448		FM998538	GQ265617	EF394986	AY630445	AF338267
Trichoptera Hydroptilidae	Tr_Hydropt	2124	FM998266	HM103084		AF436597			AF286291.1.1890
Trichoptera Hydrosalpingidae	Tr_Hydrosa	1		AF436529					AF436413
Trichoptera Kokiriidae	Tr_Kokirii	15	FN601036	FJ263235		FJ263261		FJ263209	AF436442
Trichoptera Lepidostomatidae	Tr_Lepidos	471		AY396144	AY536738				AF436409
Trichoptera Leptoceridae	Tr_Leptoce	2020	FN601112	HM103000	AF423986	AF423815		EF428485	AF423801.1.1848	AF423917
Trichoptera Limnephilidae	Tr_Limneph	880	FN601123	AF436511	AF423985	FN600820	JQ787373	AB355426	AF286300.1.1897	AF423923
Trichoptera Limnocentropodidae	Tr_Limnoce	15	FN601131	AF436525		FN600828		AB365798
Trichoptera Molannidae	Tr_Molanni	41	FN257671	HM102944		FN600827		FJ263197	AF436434	EF417122
Trichoptera Odontoceridae	Tr_Odontoc	154	FN601040	HM103152		FN600818			AF436418	EF417125
Trichoptera Oeconesidae	Tr_Oecones	18		GU263406		AF436608			AF436412
Trichoptera Philopotamidae	Tr_Philopo	1168	FM998259	FN179047		AF436634			AF136861
Trichoptera Philorheithridae	Tr_Philorh	30	FN601037	FN600946		FN600745		FJ263221	AF436439
Trichoptera Phryganeidae	Tr_Phrygane	84	FN601038	GU114408		FN600740			AF436404
Trichoptera Phryganopsychidae	Tr_Phryganop	4		AF436505					AF436394
Trichoptera Pisuliidae	Tr_Pisulii	19		AF436522					AF436410
Trichoptera Polycentropodidae	Tr_Polycen	806	FN178931	GU113772		FN178926			AF436476
Trichoptera Psychomyiidae	Tr_Psychom	522	FN178967	FN179142		FN178823			AF436468
Trichoptera Rhyacophilidae	Tr_Rhyacop	774	JQ784800	AF436498		AF436602		FJ002822	AF436386
Trichoptera Sericostomatidae	Tr_Sericos	107	JQ784815	EF395059		FJ263258		EF394993	AF436416
Trichoptera Stenopsychidae	Tr_Stenops	94	FM998300	AB308382		AF436638			AF436472
Trichoptera Tasimiidae	Tr_Tasimii	9	FN601039	FN600943		FN600741			AF436430
Trichoptera Uenoidae	Tr_Uenoida	31		GU711814					AF436397
Trichoptera Xiphocentronidae	Tr_Xiphoce	172		HQ980427					AF436483
Zoraptera	Zoraptera	35						EF623273	AY521891	JN192452
Zygentoma Lepidotrichidae	Zy_Lepidot	1		AY191994	AY191994			AY191994	AF370789	EU289816
Zygentoma Lepismatidae	Zy_Lepisma	200	GQ888240	AY639935	JN615360	AF063405	GQ887068	AY639935	AF370790	JQ309933
Zygentoma Nicoletiidae	Zy_Nicolet	30	GQ888270	EU084035	EU084035	AY305472	GQ887099	EU084035	DQ280059	AY338684
