# Supplementary material for: Phylogenetic Distribution of Extant Richness Suggests Metamorphosis Is a Key Innovation Driving Diversification in Insects
Source: PLoS One. 2014 Oct 2;9(10):e109085. doi: 10.1371/journal.pone.0109085 (PMC4183542; doi:10.1371/journal.pone.0109085)
Supplement: Table S2 — Fossil calibrations implemented in dating the tree topology. Calibrated nodes are plotted on Fig. S2. Where available, radiometric date estimates are referenced on the first occurrence of the deposit. Alternatively, the relevant stage termination is given based on ([1]-Supplementary references). References to cited studies in Supplementary materials. (XLSX) [file pone.0109085.s005.xlsx]

## Sheet: Sheet1
Node	Fossil	Deposit	Age (Ma)	References
Stem Collembola	Rhyniella praecursor	Rhynie chert, Dryden Flags Fm., Aberdeenshire, Scotland	410.2 [2]	[3],[4]
Stem Japygoidea	Ferrojapyx vivax	Crato Fm., Brazil	Aptian -113	[5]
Stem Dicondylia	Rhyniognatha hirtsi	Rhynie chert, Dryden Flags Fm., Aberdeenshire, Scotland	410.2	[6]
Palaeoptera	e.g. Eugeropteron lunatum	Malanzán Fm, Cuesta de la Herradura, Argentina	Serpukhovian-323	[7]
Crown Odonata	Triassothemis mendozensis	Potrerillos Fm., Cerro Cachueta, Potrerillos Argentina	228 [8]	[9],[10]
Odonata Aeshnidae	Sinacymatophlebia mongolica	Jiulongshan Fm., Inner Mongolia, China	152 [11]	[9],[12]
Odonata Hemiphlebidae	Mersituria ludmilae	Doronino Fm., Transbaikalia.	Berriasian-139	[13]
Ephemeroptera Leptophlebiidae	Conovirilus poinari	Lebanese Amber (Collection locality not reported)	Aptian -113	[14]
Ephemeroptera Baetiscidae	Protobaetisca bechlyi	Crato Fm., Brazil	Aptian -113	[15]
Stem Orthoptera	Unnamed Archaeorthoptera,[pecimen B13711 Municipal Museum of Ostrava, Czech Republic	Petřkovice Beds, Ostrava Fm., Upper Silesian Basin, Czech Republic	Serpukhovian-318	[16],[17]
Crown Orthoptera	Raphogla rubra	Salagou Fm., Saxonian Group, Lodève Basin, France	Kungurian -272	[18]
Orthoptera Gryllidae	Araripegryllus orientalis	Weald Clay Fm., UK	Barremian-126	[19]
Orthoptera Caelifera	e.g. Dzhajloutshella sp.	Madygen Fm., Kyrgyzstan	Carnian- 228	[20]
Orthoptera Proscopiidae	Eoproscopia martilli	Crato Fm., Brazil	Aptian -113	[21]
Orthoptera Tridactylidae	Cretoxya rasnitsyni	Lulworth Fm., UK	Berriasian - 139	[19]
Stem Mantodea	Mesoptilus dolloi	Upper Coal Measures, Commentry Basin, France	Gzhelian - 299	[22]
Blattodea Ectobiidae	Piniblattella sharingolensis	Sharin-Gol Fm., North Mongolia	Valanginian- 134	[23]
Stem Isoptera	Baissatermes lapideus	Baissa locality, Zaza Fm., Siberia, Russia	Valanginian- 134	[24],[25]
Mantodea Chaeteessidae	Arvenineura insignis	Menat Puy-de-Dome locality, France	Palaeocene – 56	[26]-[28]
Stem Embiodea	Sinembia rossi, Juraembia ningchengensis	Jiulongshan Fm, Inner Mongolia, China	152	[29]
Embiodea Australembiidae	Burmitembia venosa	Burmese amber	98 [30]	[31]
Phasmatodea Phyllidae	Eophyllium messelensis	Messel Fm., Germany	Middle Eocene- 47.8	[32]
Mantophasmatodea	Juramantophasma sinica	Jiulongshan Fm., Inner Mongolia, China	152	[33]
Stem Plecoptera	Gulou carpenter	Tupo Fm., Ningxia Hui Autonomous region, China	Bashkrian - 315	[34]
Plecoptera Capniidae	Dobbertiniopteryx capniomimus	Upper Lias, Dobbertin, Germany	Toarcian- 174	[35]
Plecoptera Perlidae	Archaeoperla rarissimus	Yixian Fm., Liaoning Province, China	121.8 [36],[37]	[38]
Dermaptera Labiidae	Kotejalabis haeuseri	Crato Fm., Brazil	Aptian -113	[15]
Dermaptera Pygidicranidae	Astreptolabis ethirosomatia	Burmese amber	98	[39]
Stem Thysanoptera	Westphalothripides oudardi	Isolated material taken from a slag heap, ‘Terril N◦ 7’, Avion, Nord, France	Bashkrian - 315	[40]
Pscodea Liposcelididae	Cretoscelis burmitica	Burmese amber	98	[41],[42]
Pscodea Sphaeropsocidae	Sphaeropsocites lebanensis	Lebanese Amber, Jezzine locaility, Central Lebanon	Aptian -113	[43]
Pscodea Compscocidae	Burmacompsocus perreaui	Burmese amber	98	[44]
Stem Heteroptera	Paraknightia magnifica	Belmont Conglomerate Member, Croudace Bay Fm., New South Wales, Australia	Changhsingian- 252	[26]
Hemiptera Belostomatidae	Unnamed specimen, Virginia Museum of Natural History 727	Cow branch Fm., Virginia, USA	Carnian 228	[26],[45]
Hemiptera Ochteridae	e.g. Pristinochterus zhangi	Yixian Fm., Liaoning Province, China	121.8	[46],[47]
Hemiptera Schizopteridae	Libanohypselosoma popovi	Amber, Hammana-Mdeirij locality, Boundary of Abeih Fm. and Chouf Sandstone Fm., Central Lebanon	Aptian-113	[48]
Hemiptera Saldidae	Brevrimatus pulchalifer	Yixian Fm., Liaoning Province, China	121.8	[49]
Hemiptera Gerridae	Cretogerris albianus	Amber from Archingeay-Les Nouillers, Charente-Maritime, France	Albian- 100	[50]
Hemiptera Coreidae	Kerjiecoris oopsis	Huangshanjie Fm., Xinjiang Uygur Autonomous Region, China	Norian -209	[51],[52]
Hemiptera Cicadoidea (Tettigarctidae)	“Liassiocicada” ignotata	Lilstock Fm., UK	Rhaetian- 201	[53]
Hemiptera Cixiidae	“Cixius” petri­nus	Weald Clay Fm., UK	Barremian- 126	[54],[55]
Hemiptera Aphidomorpha	Leaphis prima (syn. Vosegus triassicus)	Grès à Voltzia Fm., France	Anisian- 241	[56]
Stem Holometabola	Westphalomerope maryvonneae	Terril n° 5bis, Vicoigne Series, France	Westphalian A, Bashkirian- 315	[57],[58]
Hymenoptera Xyelidae	Triassoxyela foveolata /Leioxyela antiqua	Madygen Fm., Russia	Carnian 228	[59]
Hymenoptera Pelecinidae	e.g. Archaeopelecinus tebbei	Jiulongshan Fm., Inner Mongolia, China	152	[60],[61]
Hymenoptera Heloridae	Archaeohelorus hoi	Jiulongshan Fm., Inner Mongolia, China	152	[62],[63]
Hymenoptera Bethylidae	Lancepyris opertus	Lebanese amber, Ain Dara locality, Central Lebanon	Aptian-113	[64]
Hymenoptera Figitidae	Jerseucoila plesiosoma	New Jersey Amber, Raritan Fm., USA	Turonian- 89.8	[65]
Hymenoptera Pompilidae	Bryopompilus interfector	Burmese amber	98	[66]
Hymenoptera Anthophila	Melittosphex burmensis	Burmese amber	98	[30],[67]
Megaloptera Sialidae	Dobbertinia reticulata	Upper Lias, Dobbertin, Germany	Toarcian- 174	[68]
Neuroptera Mantispidae	Liassochrysa stigmatica	Upper Lias, Dobbertin, Germany	Toarcian- 174	[69]
Neuroptera Osmylidae	Allotriosmylus uniramosus	Jiulongshan Fm., Inner Mongolia, China	152	[70]
Neuroptera Myrmeleontidae	Choromyrmeleon aspoeckkorum	Yixian Fm., Liaoning Province, China	121.8	[71],[72]
Stem Coleoptera	e.g. Moravocoleus permianus	Bačov Fm., Obora, Czech Republic	Sakmarian-290	[73],[74]
Coleoptera Cupedidae	Argentinocupes pulcher	Los Rastros Fm., La Rioja Province, Argentina	Ladinian-237	[75]
Coleoptera Hydroscaphidae	Hydroscapha jeholensis	Yixian Fm., Liaoning Province, China	121.8	[26],[76]
Coleoptera Carabidae	Unnamed specimen pictured and discussed in [26]	Cow branch Fm. Virginia, USA	Carnian 228	[26]
Coleoptera Staphylinidae	Leehermania prorova	Cow branch Fm. Virginia, USA	Carnian 228	[77]
Coleoptera Lucanidae	Juraesalus atavus	Jiulongshan Fm., Inner Mongolia, China	152	[78],[79]
Coleoptera Ochodaeidae	Mesochodaeus daohugouensis	Jiulongshan Fm., Inner Mongolia, China	152	[80]
Coleoptera Trogossitidae	Sinopeltis jurassica	Jiulongshan Fm., Inner Mongolia, China	152	[81]
Coleoptera Helophoridae	Helophorus (Mesosperchus) inceptivus	Shar-teg Fm., Gobi-Altai Province, Mongolia	Tithonian- 145	[82],[83]
Coleoptera Ithyceridae	Karacar contractus	Karabastau Fm., Karatau locality Kazakhstan	Oxfordian- 157	[84]
Coleoptera Silvanidae	Pleuroceratos burmiticus	Burmese amber	98	[85]
Coleoptera Clambidae	Eoclambus rugidorsum	Amber, Hammana-Mdeirij locality, Boundary of Abeih Fm. and Chouf Sandstone Fm., Central Lebanon	Aptian-113	[86]
Mecopterida (Stem Amphiesmenoptera)	Cladochorista sp.,	Chepanikha locality, Russia	Wordian-265	[87],[88]
Trichoptera Philopotamidae	Liadotaulis major	Upper Lias, Dobbertin, Germany	Toarcian- 174	[89],[90]
Trichoptera Lepidostomatidae	Eucrunoecia ridicula	Weald Fm., UK	Barremian- 126	[91]
Trichoptera Psychomyiidae	Palerasnitsynus ohlhoffi	Burmese amber	98	[92]
Lepidoptera Micropterigidae	Parasabatinca aftimacrai	Amber, Hammana-Mdeirij locality, Boundary of Abeih Fm. and Chouf Sandstone Fm., Central Lebanon	Aptian-113	[93]
Lepidoptera Nepticulidae	Stigmella (leaf mine trace)	Dakota Fm., Nebraska, USA	Cenomanian- 93.9	[93],[94]
Lepidoptera Gracillariidae	Leaf mine trace attributed to Phyllocnistis	Dakota Fm., Nebraska, USA	Cenomanian- 93.9	[93],[94]
Lepidoptera- Hesperiidae	Undescribed fossil, Henrik Madsen Collection, Morsland Historical Museum Mors, Denmark (1 ex: DK 136)	Stolleklint Clay, Fur Fm., Denmark	early Ypresian- 47.8	[93]
Siphonaptera/ “Mecoptera” Boreidae	Unnamed “Giant fleas” Nanjing Institute of Geology and Palaeontology reference numbers 154244a-b, 54245, 154247a, 154249a and 154250a	Jiulongshan Fm., Inner Mongolia, China	152	[95],[96]
Mecoptera Bittacidae	e.g. Preanabittacus validus	Jiulongshan Fm., Inner Mongolia, China	152	[97]
Diptera Psychodidae	Triassopsychoda olseni	Cow branch Fm. Virginia, USA	Carnian 228	[98]
Diptera Culicomorpha	Anisinodus crinitus	Grès-a-Voltzia Fm., France	Anisian- 241	[99]
Diptera Chironomidae	Aenne triassica	Lilstock Fm., UK	Rhaetian- 210	[98]
Diptera Perissommatidae	Palaeoperissomma collessi	Itat Fm., Kubekovo, Krasnoyarsk Krai, Siberian Federal District, Russia	Bathonian- 166	[100]
Diptera Brachycera	Gallia alsatica	Grès-a-Voltzia Fm., France	Anisian- 241	[101]
Diptera Rhagionidae	e.g. Lithorhagio megalocephalus	Jiulongshan Fm., Inner Mongolia, China	152	[102]
Diptera Tabanidae	Eotabanoid lordi	Durlston Fm., UK	Berriasian -139	[103]
Diptera Agromyzidae	Phytomyzites biliapchaensis (leaf mine trace)	Fort Union Fm., South-eastern Montana, USA	Early Paleocene- 61.6	[104]
