# Supplementary material for: Phylogenetic Distribution of Extant Richness Suggests Metamorphosis Is a Key Innovation Driving Diversification in Insects
Source: PLoS One. 2014 Oct 2;9(10):e109085. doi: 10.1371/journal.pone.0109085 (PMC4183542; doi:10.1371/journal.pone.0109085)
Supplement: Table S3 — Parameter values and shifts in species richness associated with MEDUSA model shifts inferred across the mean topology. Shifts listed here are plotted on Fig. 1. Richness shifts are plotted on Fig. 3. See text and Supplementary materials for further discussion. (XLSX) [file pone.0109085.s006.xlsx]

## Sheet: Sheet2
Rate No.	Affected Taxa	Percentage occurrence in samples from the MCMC chain	Log likyhood of model including shift	AIC of cumulative models	Net diversification of shifted clade	Turnover in shifted clade	Age	Parent shift	Total richness	Mean richness in the absence of shift
							(Myr)		(Corrected Richness)	(lower- upper
										95% CIs)
1	Root	NA	-11504.6	23013.2	0.00630689	0.984481	478.08	NA	1037967	NA
2	Holometabola	98	-11261.6	22533.2	0.0169568	0.996863	389.69	42	867118 (912767)	29329
										(988- 57669)
3	Macromoths (Hyblaeoidea+ Pyraloidea+ Noctuoidea+ Geometroidea+ Drepanoidea+ Bombycoidea+	44.2	-11160.6	22337.1	0.0177879	0.999847	127.35	40	89731 (126799)	3107
	Cimeliidae) (Lepidoptera)									(105- 6110)
4	Calyptratae + Drosophilidae + Ephydridae + Agromyzidae	61.4	-11108.7	22239.5	0.0317707	0.999074	95.88	2	22890 (22890)	1988
	(Diptera)									(67- 3908)
5	Acrididae + Romaleidae	70.8	-11062.9	22153.7	0.0671124	0.994704	43.18	42	6481 (6481)	70
	(Orthoptera)									(3-138)
6	Trichoptera	70	-11022.3	22078.5	0.0223286	0.926778	276.29	30	14193 (12994)	267
										(38-495)
7	Archostemata + Myxophaga	100	-10987.3	22014.6	0.0155925	6.03e-07	282.92	2	140 (140)	58475
	(Coleoptera)									(1969-114981)
8	Psocodea	59.4	-10957.3	21960.7	0.012599	0.94079	401.42	42	9234 (6109)	35161
										(1184-
										69137)
9	Mecoptera + Siphonaptera	84.8	-10928.6	21909.1	0.00964641	0.991459	260.77	2	2853 (2853)	40013
										(1348-
										78679)
10	Ephemeroptera	56.6	-10900.4	21858.9	0.02122	0.785579	268.74	42	3126 (2230)	4480
										(151-8808)
11	Neuropterida	96.2	-10872.3	21808.6	0.0170818	0.865445	300.35	2	6180 (2039)	78749
										(2652- 154847)
12	Chrysomeloidea	75.8	-10847.1	21764.1	0.0270132	0.999343	115.25	2	62619 (62619)	2949
	(Coleoptera)									(100- 5799)
13	Bombycoidea (in part) + Cimeliidae	45.6	-10824.6	21725.1	0.0479871	0.981655	92.77	3	4704 (4704)	41772
	(Lepidoptera)									(1407- 82138)
14	Apataniidae + Goeridae +	57	-10804.3	21690.6	0.0150126	0.997913	62.64	6	1267 (1267)	68
	Limnephilidae									(3-133)
	(Trichoptera)
15	Tettigoniidae	95	-10784.2	21656.4	0.103128	0.552218	77.82	42	6827 (6827)	169
	(Orthoptera)									(6-332)
16	Apidae + Megachilidae	59.2	-10764.5	21623	0.00715615	0.999938	37.56	2	9871 (9871)	435
	(Hymenoptera)									(15-855)
17	Rhopalocera (with the exception of Papilionidae)	11.8	-10744.8	21589.6	0.0296257	0.998873	87.46	40	18177 (18177)	839
	(Lepidoptera)									(29-1650)
18	Membracoidea	52.2	-10728.3	21562.7	0.0202571	0.996799	170.67	42	23492 (23492)	932
	(Hemiptera)									(32-1832)
19	Reduviidae	78.6	-10712.5	21537	0.0842277	0.525345	95.246	42	6420 (6420)	243
	(Hemiptera)									(9-477)
20	Heloridae Maamingidae	100	-10696.8	21511.6	0.0136509	6.86e-06	176.23	2	18 (18)	9173
	Mymarommatidae									(309- 18036)
	(Hymenoptera)
21	Amphizoidae + Aspidytidae + Hygrobiidae	99.2	-10681.8	21487.7	0.0149453	1.7e-06	125.41	2	12 (12)	3595
	(Coleoptera)									(122-
										7069)
22	Miridae + Tingidae	65.2	-10667.9	21465.8	0.00689596	0.999727	140.7	42	12000 (12000)	561
	(Hemiptera)									(19-1103)
23	Coenagrionidae + Protoneuridae (Odonata)	90.6	-10653.2	21442.3	0.0245251	0.99833	30.66	42	1344 (1344)	46
										(2-89)
24	Aphidoidea	62.8	-10637.9	21417.9	0.08718	0.53706	87.14	42	4300 (4300)	206
	(Hemiptera)									(7-405)
25	Dictyoptera	33	-10620.9	21389.7	0.0107201	0.99683	307.23	42	9253 (9253)	8169
										(276-
										16063)
26	Asiloidea (in part)	36	-10607.7	21369.4	0.0158398	0.999509	109.28	2	5837 (5837)	2619
	(Diptera)									(89-5149)
27	Elateridae (Coleoptera)	66.4	-10594.4	21348.8	0.138605	0.558285	60.55	2	10000 (10000)	874
										(30-1718)
28	Eulophidae + Pteromalidae	49.2	-10580.6	21327.2	5.02e-07	1	48.58	2	7978 (7978)	624
	(Hymenoptera)									(21-1227)
29	Gelechioidea + Callidulidae	2.8	-10567.6	21307.2	0.0282177	0.997117	119.95	40	17121 (17121)	2447
	(Lepidoptera)									(83-4811)
30	Amphiesmenoptera	56.4	-10554.4	21286.9	0.0168319	2.76e-06	302.41	2	170209 (562)	81563
	(Lepidoptera + Trichoptera)									(2747- 160379)
31	Glossata (excluding Eriocraniidae)	41,4	-10536.5	21256.9	0.011362	0.990118	222.98	30	155829 (3515)	108
	(Lepidoptera)									(16-201)
32	Ameletidae + Ameletopsidae + Caenidae + Oligoneuriidae + Ephemerellidae + Heptageniidae + Nesameletidae + Rallidentidae	26.8	-10523.8	21237.6	0.0259691	0.952801	133.74	10	1025 (1025)	129
	(Ephemeroptera)									(5-253)
33	Neanuridae (Collembola)	32.4	-10511.5	21219	0.113979	0.556941	56.53	43	1417 (1417)	204
										(7-401)
34	Epimetopidae + Georissidae + Helophoridae + Spercheidae	72.2	-10499.3	21200.6	0.0285441	2.61e-06	179.43	2	306 (306)	9711
	(Coleoptera)									(327-
										19095)
35	Libellulidae (Odonata)	31.4	-10487.1	21182.3	0.130729	0.572689	46.12	42	970 (970)	77
										(3-150)
36	Pentatomidae (Hemiptera)	44.2	-10474.5	21163	0.0614672	0.542747	124.12	42	4500 (4500)	419
										(15-823)
37	Psocomorpha (Psocodea)	47.6	-10462.8	21145.5	0.0197044	0.96459	214.44	8	3496 (3496)	371
										(13-728)
38	Myrmeleontoidea + Nemopteridae + Ithonioidea + Chrysopidae + Hemerobiidae	69.6	-10451.6	21129.3	0.0298584	0.918568	195.34	11	4472 (4472)	331
	(Neuroptera)									(12-649)
39	Ceratocanthidae + Hybosoridae + Glaresidae + Lucanidae + Pleocomidae + Glaphyridae + Ochodaeidae + Passalidae	35.2	-10440.7	21113.5	0.0262931	0.884806	205.08	2	3402 (3402)	15266 (514- 30017)
	(Coleoptera)
40	Ditrysia (Lepidoptera)	38.8	-10430.5	21099	0.0316819	0.972384	184.87	31	153427 (32332)	1113 (38-2188)
41	Pelecinidae + Roproniidae (Hymenoptera)	92.2	-10420.5	21085	0.0157704	2.65e-08	158.84	2	21 (21)	6706 (226-
										13185)
42	Pterygota	34.8	-10411.4	21072.9	0.0154269	0.97862	441.6	1	1028365 (154218)	1506 (51-2961)
43	Collembola (with exceptions of Neelipleona, Katiannidae and Tomoceridae)	40	-10399.4	21054.9	0.0119881	0.992677	267.57	1	7419 (6206)	438 (15-861)
44	Clambidae + Eucinetidae	35.4	-10390.8	21043.5	0.0186807	3.41e-05	253.75	2	223 (223)	35468 (1195-
	(Coleoptera)									69742)
45	Hyocephalidae + Idiostolidae (Hemiptera)	67.8	-10382.1	21032.2	0.00776074	4.28e-06	178.65	42	7 (7)	1063 (36-2090)
46	Limacodidae + Zygaenidae (Lepidoptera)	36.6	-10373.6	21021.2	0.000317545	0.999987	53.34	40	2708 (2708)	249 (9-490)
