# Supplementary material for: Phylogenetic Distribution of Extant Richness Suggests Metamorphosis Is a Key Innovation Driving Diversification in Insects
Source: PLoS One. 2014 Oct 2;9(10):e109085. doi: 10.1371/journal.pone.0109085 (PMC4183542; doi:10.1371/journal.pone.0109085)
Supplement: Datafile S1 — Tree topology in Nexus format. Contains two tree files with a) an undated cladogram including bootstrap support for nodes and b) a dated topology including confidence intervals for the node ages and denotation of inferred shift events matching Fig. 1. (TXT) [file pone.0109085.s008.txt]

#NEXUS
begin taxa;
	dimensions ntax=874;
	taxlabels
	Coll_Katia
	Coll_Tomoc
	Coll_Hypog
	Coll_Brach
	Coll_Neanu
	Coll_Podur
	Coll_Tullb
	Coll_Odont
	Coll_Onych
	Coll_Isoto
	Coll_Entom
	Coll_Paron
	Coll_Oncop
	Coll_Bourl
	Coll_Smint
	Coll_Dicyr
	Coll_Neeli
	Pro_Fujien
	Pro_Sinent
	Pro_Hesper
	Pro_Aceren
	Pro_Berber
	Pro_Eosent
	Dipl_Para
	Dipl_Japyg
	Dipl_Proj
	Dipl_Campo
	Archaeogna
	Ep_Leptoph
	Ep_Leptohy
	Ep_Tricory
	Ep_Telogan
	Ep_Baetida
	Ep_Prosopi
	Ep_Potaman
	Ep_Neoephe
	Ep_Acantha
	Ep_Baetisc
	Ep_Diptero
	Ep_Isonych
	Ep_Metreto
	Ep_Siphlae
	Ep_Ameleto
	Ep_Rallide
	Ep_Nesamel
	Ep_Heptage
	Ep_Ephemerel
	Ep_Caenida
	Ep_Oligone
	Ep_Ameleti
	Ep_Ametrop
	Ep_Oniscig
	Ep_Colobur
	Ep_Siphlon
	Ep_Ephemeri
	Ep_Palinge
	Ep_Behning
	Ep_Euthypl
	Ep_Ichthyb
	Ep_Polymit
	Der_Labidu
	Der_Labiid
	Der_Chelis
	Der_Forfic
	Der_Pygidi
	Der_Anisol
	Der_Apachy
	Pl_Notonem
	Pl_Scopuri
	Pl_Diamphi
	Pl_Eusthen
	Pl_Gripopt
	Pl_Austrop
	Pl_Stylope
	Pl_Perlida
	Pl_Perlodi
	Pl_Chlorop
	Pl_Peltope
	Pl_Pterona
	Pl_Capniid
	Pl_Taeniop
	Pl_Leuctri
	Pl_Nemouri
	Or_C_Cylin
	Or_C_Rhipi
	Or_C_Trida
	Or_C_Theri
	Or_C_Tetri
	Or_C_Eusch
	Or_C_Episa
	Or_C_Choro
	Or_C_Eumas
	Or_C_Prosc
	Or_C_Trigo
	Or_C_Xyron
	Or_C_Pamph
	Or_C_Lentu
	Or_C_Acrid
	Or_C_Romal
	Or_C_Pyrgo
	Or_C_Tanao
	Or_C_Pneum
	Or_E_Gryllac
	Or_E_Anost
	Or_E_Steno
	Or_E_Rhaph
	Or_E_Tetti
	Or_E_Proph
	Or_E_Myrme
	Or_E_Gryllot
	Or_E_Grylli
	Emb_Terate
	Emb_Oligot
	Emb_Austra
	Emb_Clotho
	Emb_Notoli
	Emb_Embiid
	Emb_Anisem
	Pha_Phasma
	Pha_Pseudo
	Pha_Agathe
	Pha_Heteronem
	Pha_Heteropt
	Pha_Aschip
	Pha_Phylli
	Pha_Bacill
	Pha_Diaphe
	Pha_Timema
	Grylloblat
	Mantophasm
	Zoraptera
	Bla_Crypto
	Is_Termops
	Is_Hodoter
	Is_Kaloter
	Is_Mastote
	Is_Rhinote
	Is_Termiti
	Is_Serrite
	Bla_Ectobi
	Bla_Blaber
	Bla_Blatti
	Bla_Noctic
	Bla_Polyph
	Man_Acanth
	Man_Mantoi
	Man_Amorph
	Man_Tarach
	Man_Eremia
	Man_Toxode
	Man_Chaete
	Man_Empusi
	Man_Metall
	Man_Thespi
	Man_Paraox
	Man_Iridop
	Man_Hymeno
	Man_Mantid
	Man_Sibyll
	Man_Liturg
	Ps_Prionog
	Ps_Psyllip
	Ps_Sphaero
	Ps_Trogiid
	Ps_Psoquil
	Ps_Lepidop
	Ps_Hemipso
	Ps_Psilops
	Ps_Myopsoc
	Ps_Pscocid
	Ps_Epipsoc
	Psc_Tricho
	Ps_Philota
	Ps_Calopso
	Ps_Pseudoc
	Ps_Amphips
	Ps_Caecili
	Ps_Dasydem
	Ps_Stenops
	Ps_Asiopsc
	Ps_Lachesi
	Ps_Peripso
	Ps_Ectopso
	Ps_Mesopso
	Ps_Elipsco
	Ps_Archips
	Ps_Troctop
	Ps_Amphien
	Ps_Musapso
	Ps_Compsoc
	Ps_Electre
	Ps_Pachytr
	Ps_Liposce
	Pht_Heptap
	Pht_Philop
	Pht_Tricho
	Pht_Pedici
	Pht_Pthiri
	Pht_Pedicu
	Pht_Polypl
	Pht_Linogn
	Pht_Hoplop
	Pht_Echino
	Pht_Haemat
	Pht_Laemob
	Pht_Menopo
	Pht_Gyropi
	Pht_Boopid
	Pht_Ricini
	He_Pelorid
	He_Aradida
	He_Platasp
	He_Pentato
	He_Lestoni
	He_Acantho
	He_Scutell
	He_Phloeid
	He_Dinidor
	He_Tessara
	He_Canopid
	He_Cydnida
	He_Idiosto
	He_Hyoceph
	He_Alydida
	He_Coreida
	He_Rhopali
	He_Piesmat
	He_Lygaeio
	He_Malcida
	He_Termita
	He_Colobat
	He_Stenoce
	He_Largida
	He_Pyrrhoc
	He_Plokiop
	He_Lycetoc
	He_Cimicid
	He_Anthoco
	He_Thaumas
	He_Miridae
	He_Tingida
	He_Microph
	He_Phymati
	He_Nabidae
	He_Velocip
	He_Reduvii
	He_Berytid
	He_Joppeic
	He_Pleidae
	He_Saldida
	He_Leptopo
	He_Enicoce
	He_Schizop
	He_Dipsoco
	He_Hydrome
	He_Veliida
	He_Gerrida
	He_Hermato
	He_Mesovel
	He_Macrove
	He_Paraphy
	He_Hebrida
	He_Corixid
	He_Naucori
	He_Notonec
	He_Apheloc
	He_Ochteri
	He_Gelasto
	He_Belosto
	He_Nepidae
	He_Delphac
	He_Cixiida
	He_Issidae
	He_Nogodin
	He_Achilix
	He_Calisce
	He_Lophopi
	He_Ricanni
	He_Eurybra
	He_Tettigo
	He_Dictyop
	He_Fulgori
	He_Achilid
	He_Tropidu
	He_Meenopl
	He_Flatida
	He_Derbida
	He_Myerslo
	He_Membrac
	He_Aetalio
	He_Cicadel
	He_Aphroph
	He_Clastop
	He_Epipygi
	He_Cercopi
	He_Machaer
	He_Cicadid
	He_Coccoid
	He_Phyllox
	He_Aphidoi
	He_Psylloi
	He_Aleyrod
	Thy_Hetero
	Thy_Phlaeo
	Thy_Aeolot
	Thy_Thripi
	Hy_Xyelida
	Hy_Xiphydr
	Hy_Orussid
	Hy_Stephan
	Hy_Megalyr
	Hy_Scelion
	Hy_Platyga
	Hy_Trichog
	Hy_Eupelmi
	Hy_Eurytom
	Hy_Chalcid
	Hy_Tetraca
	Hy_Rotoiti
	Hy_Eulophi
	Hy_Pteroma
	Hy_Torymid
	Hy_Perilam
	Hy_Aphelin
	Hy_Euchari
	Hy_Encyrti
	Hy_Agaonid
	Hy_Mymarid
	Hy_Diaprii
	Hy_Monomac
	Hy_Proctot
	Hy_Vanhorn
	Hy_Figitid
	Hy_Cynipid
	Hy_Liopter
	Hy_Ibaliid
	Hy_Pelecin
	Hy_Roprion
	Hy_Maaming
	Hy_Mymaron
	Hy_Helorid
	Hy_Bradyno
	Hy_Formici
	Hy_Ampulic
	Hy_Plumari
	Hy_Bethyli
	Hy_Scoleby
	Hy_Chrysid
	Hy_Tiphiid
	Hy_Vespida
	Hy_Crabron
	Hy_Halicti
	Hy_Stenotr
	Hy_Colleti
	Hy_Melitti
	Hy_Apidae
	Hy_Megachi
	Hy_Andreni
	Hy_Sphecid
	Hy_Sierolo
	Hy_Mutilid
	Hy_Sapygid
	Hy_Scoliid
	Hy_Pompili
	Hy_Gasteru
	Hy_Evaniid
	Hy_Aulacid
	Hy_Ceraphr
	Hy_Megaspi
	Hy_Ichneum
	Hy_Trigona
	Hy_Braconi
	Hy_Siricid
	Hy_Anaxeli
	Hy_Cephida
	Hy_Pamphil
	Hy_Megalod
	Hy_Blastic
	Hy_Pergida
	Hy_Tenthre
	Hy_Argidae
	Hy_Cimbici
	Hy_Diprion
	Meg_Sialid
	Meg_Coryda
	Neu_Coniop
	Neu_Hemer
	Neu_Chryso
	Neu_Nymphi
	Neu_Nemopt
	Neu_Myrmel
	Neu_Ascala
	Neu_Ithoni
	Neu_Polyst
	Neu_Psych
	Neu_Beroth
	Neu_Mantis
	Neu_Sisyri
	Neu_Nevror
	Neu_Osmyli
	Rap_Raphid
	Rap_Inocel
	Strepsipte
	Co_Ad_Hali
	Co_Ad_Cara
	Co_Ad_Trac
	Co_Ad_Hygr
	Co_Ad_Amph
	Co_Ad_Aspi
	Co_Ad_Note
	Co_Ad_Dyti
	Co_Ad_Gyri
	Co_Ar_Cupe
	Co_Ar_Omma
	Co_Ar_Micr
	Co_Myx_Tor
	Co_Myx_Sph
	Co_Myx_Lep
	Co_Myx_Hyd
	Co_P_Scara
	Co_P_Pleoc
	Co_P_Lucan
	Co_P_Cerat
	Co_P_Hybos
	Co_P_Glare
	Co_P_Passal
	Co_P_Ochod
	Co_P_Glaph
	Co_P_Geotr
	Co_P_Ptili
	Co_P_Artem
	Co_P_Hydra
	Co_P_Sperc
	Co_P_Geori
	Co_P_Helop
	Co_P_Epime
	Co_P_Hydroc
	Co_P_Hydrop
	Co_P_Bostr
	Co_P_Ptini
	Co_P_Anobi
	Co_P_Derme
	Co_P_Belid
	Co_P_Anthr
	Co_P_Ithyc
	Co_P_Brent
	Co_P_Curcu
	Co_P_Brach
	Co_P_Attel
	Co_P_Nemon
	Co_P_Orsod
	Co_P_Chrys
	Co_P_Ceram
	Co_P_Helot
	Co_P_Monot
	Co_P_Laemo
	Co_P_Propa
	Co_P_Phala
	Co_P_Crypt
	Co_P_Kater
	Co_P_Langu
	Co_P_Eroty
	Co_P_Passan
	Co_P_Nitid
	Co_P_Phloe
	Co_P_Cucuj
	Co_P_Proto
	Co_P_Synch
	Co_P_Pyroc
	Co_P_Teneb
	Co_P_Cepha
	Co_P_Ciida
	Co_P_Oedem
	Co_P_Borid
	Co_P_Scrap
	Co_P_Trict
	Co_P_Ripip
	Co_P_Silva
	Co_P_Perim
	Co_P_Mycet
	Co_P_Melan
	Co_P_Tetra
	Co_P_Zophe
	Co_P_Salpi
	Co_P_Anthi
	Co_P_Meloi
	Co_P_Morde
	Co_P_Aderi
	Co_P_Lymex
	Co_P_Pythi
	Co_P_Prost
	Co_P_Endom
	Co_P_Coryl
	Co_P_Latri
	Co_P_Alexi
	Co_P_Bothr
	Co_P_Ceryl
	Co_P_Disco
	Co_P_Cocci
	Co_P_Sphin
	Co_P_Phloi
	Co_P_Bytur
	Co_P_Biphy
	Co_P_Melyr
	Co_P_Prion
	Co_P_Mauro
	Co_P_Trogo
	Co_P_Cleri
	Co_P_Staph
	Co_P_Silph
	Co_P_Nosod
	Co_P_Sphae
	Co_P_Histe
	Co_P_Scydm
	Co_P_Eucne
	Co_P_Thros
	Co_P_Elate
	Co_P_Pheng
	Co_P_Drili
	Co_P_Lampy
	Co_P_Lycid
	Co_P_Omali
	Co_P_Canth
	Co_P_Agyrt
	Co_P_Leiod
	Co_P_Ometh
	Co_P_Ptilo
	Co_P_Elmid
	Co_P_Pseph
	Co_P_Dryop
	Co_P_Lutro
	Co_P_Eulic
	Co_P_Calli
	Co_P_Rhipi
	Co_P_Dasci
	Co_P_Limni
	Co_P_Heter
	Co_P_Bupre
	Co_P_Chelo
	Co_P_Byrrh
	Co_P_Eucin
	Co_P_Clamb
	Co_P_Scirt
	Co_P_Derod
	Tr_Hydrops
	Tr_Hydrobi
	Tr_Chatham
	Tr_Helicopsy
	Tr_Conoesu
	Tr_Tasimii
	Tr_Sericos
	Tr_Hydrosa
	Tr_Beraeid
	Tr_Anomalo
	Tr_Helicophi
	Tr_Calocid
	Tr_Brachyc
	Tr_Lepidos
	Tr_Phryganop
	Tr_Oecones
	Tr_Kokirii
	Tr_Pisulii
	Tr_Apatani
	Tr_Goerida
	Tr_Limneph
	Tr_Uenoida
	Tr_Phrygane
	Tr_Limnoce
	Tr_Molanni
	Tr_Odontoc
	Tr_Leptoce
	Tr_Philorh
	Tr_Calamoc
	Tr_Atriple
	Tr_Glossos
	Tr_Stenops
	Tr_Ecnomid
	Tr_Polycen
	Tr_Dipseud
	Tr_Psychom
	Tr_Xiphoce
	Tr_Philopo
	Tr_Rhyacop
	Tr_Hydropt
	L_Agathiph
	L_Micropte
	L_Nepticul
	L_Opostegi
	L_Ericotti
	L_Acroloph
	L_Tineidae
	L_Glyphido
	L_Lyoneti
	L_Bucculat
	L_Glyphipt
	L_Ypsolop
	L_Plutelli
	L_Bedellid
	L_Argyrest
	L_Yponomeu
	L_Roeslers
	L_Psychida
	L_Somabrac
	L_Himantop
	L_Anomoeti
	L_Dalcerid
	L_Megalopy
	L_Aididae
	L_Zygaenid
	L_Limacodi
	L_Heterogy
	L_Lacturid
	L_Douglasi
	L_Immidae
	L_Tortrici
	L_Gracilla
	L_Tineodid
	L_Thyridid
	L_Castniid
	L_Brachodi
	L_Sesiidae
	L_Choreuti
	L_Epipyrop
	L_Dudgeoni
	L_Urodidae
	L_Copromor
	L_Carposin
	L_Pteropho
	L_Momphida
	L_Cyclotor
	L_Cossidae
	L_Papilion
	L_Pieridae
	L_Hesperii
	L_Hedylida
	L_Lycaenid
	L_Nymphali
	L_Riodinid
	L_Lasiocam
	L_Geometri
	L_Anthelid
	L_Carthaei
	L_Bombycid
	L_Sphingid
	L_Endromid
	L_Mirinida
	L_Saturnii
	L_Cimeliid
	L_Apatelod
	L_Eupterot
	L_Lemoniid
	L_Brahmaei
	L_Mimallon
	L_Sematuri
	L_Notodont
	L_Noctuida
	L_Arctiida
	L_Lymantri
	L_Uraniida
	L_Epicopei
	L_Drepanid
	L_Pyralida
	L_Hyblaeid
	L_Crambida
	L_Blastoba
	L_Amphisba
	L_Deuterog
	L_Lecithoc
	L_Peleopod
	L_Autostic
	L_Deocloni
	L_Elachist
	L_Cosmopte
	L_Batrache
	L_Coleopho
	L_Agonoxen
	L_Gelechid
	L_Callidul
	L_Alucitid
	L_Oecophor
	L_Xyloryct
	L_Pterolon
	L_Arrhenop
	L_Palaepha
	L_Tischeri
	L_Incurvar
	L_Heliozel
	L_Adelidae
	L_Crinopte
	L_Prodoxid
	L_Andesian
	L_Acanthop
	L_Neopseus
	L_Mnesacha
	L_Protothe
	L_Hepialid
	L_Eriocran
	L_Heteroba
	Di_Perisso
	Di_Mycetop
	Di_Diadoci
	Di_Synneur
	Di_Cecidom
	Di_Pleciid
	Di_Sciarid
	Di_Lygisto
	Di_Keropla
	Di_Hesperi
	Di_Bibioni
	Di_Pachyne
	Di_Anisop
	Di_Scatops
	Di_Canthy
	Di_Nemestr
	Di_Syrphid
	Di_Pipuncu
	Di_Sphaero
	Di_Anthomyz
	Di_Coelopi
	Di_Lauxani
	Di_Dryomyz
	Di_Helcomy
	Di_Helosci
	Di_Heteroc
	Di_Conopid
	Di_Sciomyz
	Di_Opomyzi
	Di_Odiniid
	Di_Carnida
	Di_Xenaste
	Di_Austral
	Di_Aulacig
	Di_Asteiid
	Di_Scathop
	Di_Anthomyi
	Di_Sarcoph
	Di_Tachini
	Di_Oestrid
	Di_Rhinoph
	Di_Calliph
	Di_Muscida
	Di_Fanniid
	Di_Glossin
	Di_Hippobo
	Di_Nycteri
	Di_Strebli
	Di_Agromyz
	Di_Drosoph
	Di_Ephydri
	Di_Neuroch
	Di_Clusiid
	Di_Perisce
	Di_Ferguso
	Di_Diopsid
	Di_Chlorop
	Di_Somatid
	Di_Margin
	Di_Sepsida
	Di_Piophil
	Di_Lonchae
	Di_Pallopt
	Di_Ulidiid
	Di_Milichi
	Di_Richar
	Di_Acartop
	Di_Tephrit
	Di_Braulid
	Di_Platyst
	Di_Pyrgoti
	Di_Strongy
	Di_Psilida
	Di_Micrope
	Di_Chyromy
	Di_Lonchop
	Di_Sciadoc
	Di_Phorida
	Di_Platype
	Di_Hilarim
	Di_Atelest
	Di_Dolicho
	Di_Hybotid
	Di_Empidid
	Di_Mythico
	Di_Bombyli
	Di_Apiocer
	Di_Asilida
	Di_Mydidae
	Di_Therevi
	Di_Scenopi
	Di_Apsiloc
	Di_Austrol
	Di_Xylopha
	Di_Xylomyi
	Di_Stratio
	Di_Acrocer
	Di_Rhagion
	Di_Pelecor
	Di_Tabanid
	Di_Atheric
	Di_Vermile
	Di_Chirono
	Di_Ceratop
	Di_Chaobor
	Di_Corethr
	Di_Culicid
	Di_Thaumal
	Di_Simulii
	Di_Dixidae
	Di_Axymyii
	Di_Blephar
	Di_Psychod
	Di_Tanyder
	Di_Ptychop
	Di_Tipulid
	Di_Trichoc
	Di_Deutero
	Mec_Nannoc
	Mec_Choris
	Mec_Aptero
	Mec_Bittac
	Mec_Panorb
	Mec_Panora
	Mec_Merop
	Si_Ctenoph
	Si_Rhopalo
	Si_Vermips
	Si_Ceratop
	Si_Leptops
	Si_Ischnop
	Si_Stephan
	Si_Macrops
	Si_Hystri
	Si_Coptops
	Si_Pygiops
	Si_Stivali
	Si_Lycopsy
	Si_Chimero
	Si_Pulicid
	Mec_Boreid
	Od_Z_Hemip
	Od_Z_Platyst
	Od_Z_Calop
	Od_Z_Polyt
	Od_Z_Isost
	Od_Z_Eupha
	Od_Z_Chlor
	Od_Z_Diphl
	Od_Z_Platycn
	Od_Z_Dicte
	Od_Z_Pseuost
	Od_Z_Proto
	Od_Z_Coena
	Od_Z_Pseuole
	Od_Z_Amphy
	Od_Z_Megap
	Od_Z_Lesti
	Od_Z_Synle
	Od_Z_Chori
	Od_Z_Peril
	Od_A_Chlor
	Od_A_Corda
	Od_A_Gomph
	Od_A_Cordb
	Od_A_Macro
	Od_A_Libel
	Od_A_Synth
	Od_AZ_Epio
	Od_A_Aeshn
	Od_A_Austr
	Od_A_Neope
	Od_A_Petal
	Zy_Lepisma
	Zy_Nicolet
	Zy_Lepidot
;
end;
begin trees;
	tree Bootstrap_Tree = [&R] ((((Dipl_Campo:3.0,(Dipl_Proj:2.0,(Dipl_Para:1.0,Dipl_Japyg:1.0)[&bootstrap=100]:1.0)[&bootstrap=95]:1.0)[&bootstrap=100]:3.0,(Pro_Fujien:5.0,(Pro_Eosent:4.0,(Pro_Sinent:3.0,(Pro_Hesper:2.0,(Pro_Aceren:1.0,Pro_Berber:1.0)[&bootstrap=61]:1.0)[&bootstrap=98]:1.0)[&bootstrap=26]:1.0)[&bootstrap=60]:1.0)[&bootstrap=100]:1.0)[&bootstrap=99]:3.0,(Coll_Neeli:8.0,((Coll_Katia:1…
	tree Dated_Tree = [&R] ((((Dipl_Campo[&prob_range={1.0,1.0},length_mean=0.2479129096908584,prob_stddev=0.0,prob+-sd="100+-0",effectivebrlenIgrbranchlens{all}_mean=0.279478,age_95%HPD={0.0,1.721657190541082E-4},age_mean=9.348391843346712E-5,effectivebrlenIgrbranchlens{all}_median=0.277855,height_95%HPD={0.0,1.471000000141665E-7},rateIgrbranchlens{all}_median=1.155325,rateIgrbranchlens{all}_mean=1.…
end;
