# Supplementary material for: Phylogenetic Distribution of Extant Richness Suggests Metamorphosis Is a Key Innovation Driving Diversification in Insects
Source: PLoS One. 2014 Oct 2;9(10):e109085. doi: 10.1371/journal.pone.0109085 (PMC4183542; doi:10.1371/journal.pone.0109085)
Supplement: Datafile S2 — Alignment and MrBayes instructions in Nexus format. Contains the implemented alignment after processing with the commands and priors used in setting the MrBayes dating run. (TXT) [file pone.0109085.s009.txt]

#NEXUS

begin taxa;
dimensions ntax=874;
taxlabels
Archaeogna
Bla_Blaber
Bla_Blatti
Bla_Crypto
Bla_Ectobi
Bla_Noctic
Bla_Polyph
Co_Ad_Amph
Co_Ad_Aspi
Co_Ad_Cara
Co_Ad_Dyti
Co_Ad_Gyri
Co_Ad_Hali
Co_Ad_Hygr
Co_Ad_Note
Co_Ad_Trac
Co_Ar_Cupe
Co_Ar_Micr
Co_Ar_Omma
Co_Myx_Lep
Co_Myx_Hyd
Co_Myx_Sph
Co_Myx_Tor
Co_P_Aderi
Co_P_Agyrt
Co_P_Alexi
Co_P_Anobi
Co_P_Anthi
Co_P_Anthr
Co_P_Artem
Co_P_Attel
Co_P_Belid
Co_P_Biphy
Co_P_Borid
Co_P_Bostr
Co_P_Bothr
Co_P_Brach
Co_P_Brent
Co_P_Bupre
Co_P_Byrrh
Co_P_Bytur
Co_P_Calli
Co_P_Canth
Co_P_Cepha
Co_P_Ceram
Co_P_Cerat
Co_P_Ceryl
Co_P_Chelo
Co_P_Chrys
Co_P_Ciida
Co_P_Clamb
Co_P_Cleri
Co_P_Cocci
Co_P_Coryl
Co_P_Crypt
Co_P_Cucuj
Co_P_Curcu
Co_P_Dasci
Co_P_Derme
Co_P_Derod
Co_P_Disco
Co_P_Drili
Co_P_Dryop
Co_P_Elate
Co_P_Elmid
Co_P_Endom
Co_P_Epime
Co_P_Eroty
Co_P_Eucin
Co_P_Eucne
Co_P_Eulic
Co_P_Geori
Co_P_Geotr
Co_P_Glaph
Co_P_Glare
Co_P_Helop
Co_P_Helot
Co_P_Heter
Co_P_Histe
Co_P_Hybos
Co_P_Hydra
Co_P_Hydroc
Co_P_Hydrop
Co_P_Ithyc
Co_P_Kater
Co_P_Laemo
Co_P_Lampy
Co_P_Langu
Co_P_Latri
Co_P_Leiod
Co_P_Limni
Co_P_Lucan
Co_P_Lutro
Co_P_Lycid
Co_P_Lymex
Co_P_Mauro
Co_P_Melan
Co_P_Meloi
Co_P_Melyr
Co_P_Monot
Co_P_Morde
Co_P_Mycet
Co_P_Nemon
Co_P_Nitid
Co_P_Nosod
Co_P_Ochod
Co_P_Oedem
Co_P_Omali
Co_P_Ometh
Co_P_Orsod
Co_P_Passal
Co_P_Passan
Co_P_Perim
Co_P_Phala
Co_P_Pheng
Co_P_Phloe
Co_P_Phloi
Co_P_Pleoc
Co_P_Prion
Co_P_Propa
Co_P_Prost
Co_P_Proto
Co_P_Pseph
Co_P_Ptili
Co_P_Ptilo
Co_P_Ptini
Co_P_Pyroc
Co_P_Pythi
Co_P_Rhipi
Co_P_Ripip
Co_P_Salpi
Co_P_Scara
Co_P_Scirt
Co_P_Scrap
Co_P_Scydm
Co_P_Silph
Co_P_Silva
Co_P_Sperc
Co_P_Sphae
Co_P_Sphin
Co_P_Staph
Co_P_Synch
Co_P_Teneb
Co_P_Tetra
Co_P_Thros
Co_P_Trict
Co_P_Trogo
Co_P_Zophe
Coll_Bourl
Coll_Brach
Coll_Dicyr
Coll_Entom
Coll_Hypog
Coll_Isoto
Coll_Katia
Coll_Neanu
Coll_Neeli
Coll_Odont
Coll_Oncop
Coll_Onych
Coll_Paron
Coll_Podur
Coll_Smint
Coll_Tomoc
Coll_Tullb
Der_Anisol
Der_Apachy
Der_Chelis
Der_Forfic
Der_Labidu
Der_Labiid
Der_Pygidi
Di_Acartop
Di_Acrocer
Di_Agromyz
Di_Anisop
Di_Anthomyi
Di_Anthomyz
Di_Apiocer
Di_Apsiloc
Di_Asilida
Di_Asteiid
Di_Atelest
Di_Atheric
Di_Aulacig
Di_Austral
Di_Austrol
Di_Axymyii
Di_Bibioni
Di_Blephar
Di_Bombyli
Di_Braulid
Di_Calliph
Di_Canthy
Di_Carnida
Di_Cecidom
Di_Ceratop
Di_Chaobor
Di_Chirono
Di_Chlorop
Di_Chyromy
Di_Clusiid
Di_Coelopi
Di_Conopid
Di_Corethr
Di_Culicid
Di_Deutero
Di_Diadoci
Di_Diopsid
Di_Dixidae
Di_Dolicho
Di_Drosoph
Di_Dryomyz
Di_Empidid
Di_Ephydri
Di_Fanniid
Di_Ferguso
Di_Glossin
Di_Helcomy
Di_Helosci
Di_Hesperi
Di_Heteroc
Di_Hilarim
Di_Hippobo
Di_Hybotid
Di_Keropla
Di_Lauxani
Di_Lonchae
Di_Lonchop
Di_Lygisto
Di_Margin
Di_Micrope
Di_Milichi
Di_Muscida
Di_Mycetop
Di_Mydidae
Di_Mythico
Di_Nemestr
Di_Neuroch
Di_Nycteri
Di_Odiniid
Di_Oestrid
Di_Opomyzi
Di_Pachyne
Di_Pallopt
Di_Pelecor
Di_Perisce
Di_Perisso
Di_Phorida
Di_Piophil
Di_Pipuncu
Di_Platype
Di_Platyst
Di_Pleciid
Di_Psilida
Di_Psychod
Di_Ptychop
Di_Pyrgoti
Di_Rhagion
Di_Rhinoph
Di_Richar
Di_Sarcoph
Di_Scathop
Di_Scatops
Di_Scenopi
Di_Sciadoc
Di_Sciarid
Di_Sciomyz
Di_Sepsida
Di_Simulii
Di_Somatid
Di_Sphaero
Di_Stratio
Di_Strebli
Di_Strongy
Di_Synneur
Di_Syrphid
Di_Tabanid
Di_Tachini
Di_Tanyder
Di_Tephrit
Di_Thaumal
Di_Therevi
Di_Tipulid
Di_Trichoc
Di_Ulidiid
Di_Vermile
Di_Xenaste
Di_Xylomyi
Di_Xylopha
Dipl_Campo
Dipl_Japyg
Dipl_Para
Dipl_Proj
Emb_Anisem
Emb_Austra
Emb_Clotho
Emb_Embiid
Emb_Notoli
Emb_Oligot
Emb_Terate
Ep_Acantha
Ep_Ameleti
Ep_Ameleto
Ep_Ametrop
Ep_Baetida
Ep_Baetisc
Ep_Behning
Ep_Caenida
Ep_Colobur
Ep_Diptero
Ep_Ephemerel
Ep_Ephemeri
Ep_Euthypl
Ep_Heptage
Ep_Ichthyb
Ep_Isonych
Ep_Leptohy
Ep_Leptoph
Ep_Metreto
Ep_Neoephe
Ep_Nesamel
Ep_Oligone
Ep_Oniscig
Ep_Palinge
Ep_Polymit
Ep_Potaman
Ep_Prosopi
Ep_Rallide
Ep_Siphlae
Ep_Siphlon
Ep_Telogan
Ep_Tricory
Grylloblat
He_Acantho
He_Achilid
He_Achilix
He_Aetalio
He_Aleyrod
He_Alydida
He_Anthoco
He_Apheloc
He_Aphidoi
He_Aphroph
He_Aradida
He_Belosto
He_Berytid
He_Calisce
He_Canopid
He_Cercopi
He_Cicadel
He_Cicadid
He_Cimicid
He_Cixiida
He_Clastop
He_Coccoid
He_Colobat
He_Coreida
He_Corixid
He_Cydnida
He_Delphac
He_Derbida
He_Dictyop
He_Dinidor
He_Dipsoco
He_Enicoce
He_Epipygi
He_Eurybra
He_Flatida
He_Fulgori
He_Gelasto
He_Gerrida
He_Hebrida
He_Hermato
He_Hydrome
He_Hyoceph
He_Idiosto
He_Issidae
He_Joppeic
He_Largida
He_Leptopo
He_Lestoni
He_Lophopi
He_Lycetoc
He_Lygaeio
He_Machaer
He_Macrove
He_Malcida
He_Meenopl
He_Membrac
He_Mesovel
He_Microph
He_Miridae
He_Myerslo
He_Nabidae
He_Naucori
He_Nepidae
He_Nogodin
He_Notonec
He_Ochteri
He_Paraphy
He_Pelorid
He_Pentato
He_Phloeid
He_Phyllox
He_Phymati
He_Piesmat
He_Platasp
He_Pleidae
He_Plokiop
He_Psylloi
He_Pyrrhoc
He_Reduvii
He_Rhopali
He_Ricanni
He_Saldida
He_Schizop
He_Scutell
He_Stenoce
He_Termita
He_Tessara
He_Tettigo
He_Thaumas
He_Tingida
He_Tropidu
He_Veliida
He_Velocip
Hy_Agaonid
Hy_Ampulic
Hy_Anaxeli
Hy_Andreni
Hy_Aphelin
Hy_Apidae
Hy_Argidae
Hy_Aulacid
Hy_Bethyli
Hy_Blastic
Hy_Braconi
Hy_Bradyno
Hy_Cephida
Hy_Ceraphr
Hy_Chalcid
Hy_Chrysid
Hy_Cimbici
Hy_Colleti
Hy_Crabron
Hy_Cynipid
Hy_Diaprii
Hy_Diprion
Hy_Encyrti
Hy_Euchari
Hy_Eulophi
Hy_Eupelmi
Hy_Eurytom
Hy_Evaniid
Hy_Figitid
Hy_Formici
Hy_Gasteru
Hy_Halicti
Hy_Helorid
Hy_Ibaliid
Hy_Ichneum
Hy_Liopter
Hy_Maaming
Hy_Megachi
Hy_Megalod
Hy_Megalyr
Hy_Megaspi
Hy_Melitti
Hy_Monomac
Hy_Mutilid
Hy_Mymarid
Hy_Mymaron
Hy_Orussid
Hy_Pamphil
Hy_Pelecin
Hy_Pergida
Hy_Perilam
Hy_Platyga
Hy_Plumari
Hy_Pompili
Hy_Proctot
Hy_Pteroma
Hy_Roprion
Hy_Rotoiti
Hy_Sapygid
Hy_Scelion
Hy_Scoleby
Hy_Scoliid
Hy_Sierolo
Hy_Siricid
Hy_Sphecid
Hy_Stenotr
Hy_Stephan
Hy_Tenthre
Hy_Tetraca
Hy_Tiphiid
Hy_Torymid
Hy_Trichog
Hy_Trigona
Hy_Vanhorn
Hy_Vespida
Hy_Xiphydr
Hy_Xyelida
Is_Hodoter
Is_Kaloter
Is_Mastote
Is_Rhinote
Is_Serrite
Is_Termiti
Is_Termops
L_Acanthop
L_Acroloph
L_Adelidae
L_Agathiph
L_Agonoxen
L_Aididae
L_Alucitid
L_Amphisba
L_Andesian
L_Anomoeti
L_Anthelid
L_Apatelod
L_Arctiida
L_Argyrest
L_Arrhenop
L_Autostic
L_Batrache
L_Bedellid
L_Blastoba
L_Bombycid
L_Brachodi
L_Brahmaei
L_Bucculat
L_Callidul
L_Carposin
L_Carthaei
L_Castniid
L_Choreuti
L_Cimeliid
L_Coleopho
L_Copromor
L_Cosmopte
L_Cossidae
L_Crambida
L_Crinopte
L_Cyclotor
L_Dalcerid
L_Deocloni
L_Deuterog
L_Douglasi
L_Drepanid
L_Dudgeoni
L_Elachist
L_Endromid
L_Epicopei
L_Epipyrop
L_Ericotti
L_Eriocran
L_Eupterot
L_Gelechid
L_Geometri
L_Glyphido
L_Glyphipt
L_Gracilla
L_Hedylida
L_Heliozel
L_Hepialid
L_Hesperii
L_Heteroba
L_Heterogy
L_Himantop
L_Hyblaeid
L_Immidae
L_Incurvar
L_Lacturid
L_Lasiocam
L_Lecithoc
L_Lemoniid
L_Limacodi
L_Lycaenid
L_Lymantri
L_Lyoneti
L_Megalopy
L_Micropte
L_Mimallon
L_Mirinida
L_Mnesacha
L_Momphida
L_Neopseus
L_Nepticul
L_Noctuida
L_Notodont
L_Nymphali
L_Oecophor
L_Opostegi
L_Palaepha
L_Papilion
L_Peleopod
L_Pieridae
L_Plutelli
L_Prodoxid
L_Protothe
L_Psychida
L_Pterolon
L_Pteropho
L_Pyralida
L_Riodinid
L_Roeslers
L_Saturnii
L_Sematuri
L_Sesiidae
L_Somabrac
L_Sphingid
L_Thyridid
L_Tineidae
L_Tineodid
L_Tischeri
L_Tortrici
L_Uraniida
L_Urodidae
L_Xyloryct
L_Yponomeu
L_Ypsolop
L_Zygaenid
Man_Acanth
Man_Amorph
Man_Chaete
Man_Empusi
Man_Eremia
Man_Hymeno
Man_Iridop
Man_Liturg
Man_Mantid
Man_Mantoi
Man_Metall
Man_Paraox
Man_Sibyll
Man_Tarach
Man_Thespi
Man_Toxode
Mantophasm
Mec_Aptero
Mec_Bittac
Mec_Boreid
Mec_Choris
Mec_Merop
Mec_Nannoc
Mec_Panora
Mec_Panorb
Meg_Coryda
Meg_Sialid
Neu_Ascala
Neu_Beroth
Neu_Chryso
Neu_Coniop
Neu_Hemer
Neu_Ithoni
Neu_Mantis
Neu_Myrmel
Neu_Nemopt
Neu_Nevror
Neu_Nymphi
Neu_Osmyli
Neu_Polyst
Neu_Psych
Neu_Sisyri
Od_A_Aeshn
Od_A_Austr
Od_A_Chlor
Od_A_Corda
Od_A_Cordb
Od_A_Gomph
Od_A_Libel
Od_A_Macro
Od_A_Neope
Od_A_Petal
Od_A_Synth
Od_AZ_Epio
Od_Z_Amphy
Od_Z_Calop
Od_Z_Chlor
Od_Z_Chori
Od_Z_Coena
Od_Z_Dicte
Od_Z_Diphl
Od_Z_Eupha
Od_Z_Hemip
Od_Z_Isost
Od_Z_Lesti
Od_Z_Megap
Od_Z_Peril
Od_Z_Platycn
Od_Z_Platyst
Od_Z_Polyt
Od_Z_Proto
Od_Z_Pseuole
Od_Z_Pseuost
Od_Z_Synle
Or_C_Acrid
Or_C_Choro
Or_C_Cylin
Or_C_Episa
Or_C_Eumas
Or_C_Eusch
Or_C_Lentu
Or_C_Pamph
Or_C_Pneum
Or_C_Prosc
Or_C_Pyrgo
Or_C_Rhipi
Or_C_Romal
Or_C_Tanao
Or_C_Tetri
Or_C_Theri
Or_C_Trida
Or_C_Trigo
Or_C_Xyron
Or_E_Anost
Or_E_Gryllac
Or_E_Grylli
Or_E_Gryllot
Or_E_Myrme
Or_E_Proph
Or_E_Rhaph
Or_E_Steno
Or_E_Tetti
Pha_Agathe
Pha_Aschip
Pha_Bacill
Pha_Diaphe
Pha_Heteronem
Pha_Heteropt
Pha_Phasma
Pha_Phylli
Pha_Pseudo
Pha_Timema
Pht_Boopid
Pht_Echino
Pht_Gyropi
Pht_Haemat
Pht_Heptap
Pht_Hoplop
Pht_Laemob
Pht_Linogn
Pht_Menopo
Pht_Pedici
Pht_Pedicu
Pht_Philop
Pht_Polypl
Pht_Pthiri
Pht_Ricini
Pht_Tricho
Pl_Austrop
Pl_Capniid
Pl_Chlorop
Pl_Diamphi
Pl_Eusthen
Pl_Gripopt
Pl_Leuctri
Pl_Nemouri
Pl_Notonem
Pl_Peltope
Pl_Perlida
Pl_Perlodi
Pl_Pterona
Pl_Scopuri
Pl_Stylope
Pl_Taeniop
Pro_Aceren
Pro_Berber
Pro_Eosent
Pro_Fujien
Pro_Hesper
Pro_Sinent
Ps_Amphien
Ps_Amphips
Ps_Archips
Ps_Asiopsc
Ps_Caecili
Ps_Calopso
Ps_Compsoc
Ps_Dasydem
Ps_Ectopso
Ps_Electre
Ps_Elipsco
Ps_Epipsoc
Ps_Hemipso
Ps_Lachesi
Ps_Lepidop
Ps_Liposce
Ps_Mesopso
Ps_Musapso
Ps_Myopsoc
Ps_Pachytr
Ps_Peripso
Ps_Philota
Ps_Prionog
Ps_Pscocid
Ps_Pseudoc
Ps_Psilops
Ps_Psoquil
Ps_Psyllip
Ps_Sphaero
Ps_Stenops
Ps_Troctop
Ps_Trogiid
Psc_Tricho
Rap_Inocel
Rap_Raphid
Si_Ceratop
Si_Chimero
Si_Coptops
Si_Ctenoph
Si_Hystri
Si_Ischnop
Si_Leptops
Si_Lycopsy
Si_Macrops
Si_Pulicid
Si_Pygiops
Si_Rhopalo
Si_Stephan
Si_Stivali
Si_Vermips
Strepsipte
Thy_Aeolot
Thy_Hetero
Thy_Phlaeo
Thy_Thripi
Tr_Anomalo
Tr_Apatani
Tr_Atriple
Tr_Beraeid
Tr_Brachyc
Tr_Calamoc
Tr_Calocid
Tr_Chatham
Tr_Conoesu
Tr_Dipseud
Tr_Ecnomid
Tr_Glossos
Tr_Goerida
Tr_Helicophi
Tr_Helicopsy
Tr_Hydrobi
Tr_Hydrops
Tr_Hydropt
Tr_Hydrosa
Tr_Kokirii
Tr_Lepidos
Tr_Leptoce
Tr_Limneph
Tr_Limnoce
Tr_Molanni
Tr_Odontoc
Tr_Oecones
Tr_Philopo
Tr_Philorh
Tr_Phrygane
Tr_Phryganop
Tr_Pisulii
Tr_Polycen
Tr_Psychom
Tr_Rhyacop
Tr_Sericos
Tr_Stenops
Tr_Tasimii
Tr_Uenoida
Tr_Xiphoce
Zoraptera
Zy_Lepidot
Zy_Lepisma
Zy_Nicolet
;
end;

begin characters;
dimensions nchar=7021;
format datatype=dna gap=-;
matrix
Archaeogna      ----------------------------------------------------------------------TCGGTCCAGCATAAGCCTAAGAGAAAATCAACATCTATAACCAAATGCACGTCAACTCAAGGTTGCGAAAGTTATTCTCCYTTCCCGATAGTGACAGTATARTCGACGCCGAGGATCTCTACTTGGGGCAACGCTTAATGGGGTGACTAAAAGCGGGTTTGACGTAAAGTAGGTCTGGACCCATCATCATATGATCGAGACGAACTTTTCGCGAATGGGAAGGTGCCCAGGCGCGTTATCTTGAGAGCACGCGCGCGARTCTGGTACCGTATGCCGGCGCTATCTTGGGGCTGGTCGGTTGCTAAGCCCAGACTAAAGTTGCCAGTGCTTACCATCAACACTATATGAAATCTTAAGGTGAAGAGTGATAGAGTGTAGGAGCTAGAAATGATAC----------------------------------------------------------------------------------------------------------------------------------------------------------------------------------------------------------------------------------------------------------------------------------------------------------------------------------------------------------------------------------------------------------------------------------------------------------------------------------------------------------------------------------------------------------------------------------------------------------------------------------------------------------------------------------------------------------------------------------------------------------------------------------------------------ACATTACTATTTGGGTTGGCGGTTGTGGACTCCTAGATTTATCGGCGAGGCAGGAGTTATAGGAGACAATTAAAGTATGTACGCCAGCTTATATATTTTTATGTATCCATATATGGGGTTGGAATGCTGTCCTTATTTGGGCCCGAATGCTTCCCGCTAAAAATAGTTTGTTCTCCCCTCCTATTTTTTTAGGGAGATATGAAAGGGCGGACGGTGACGTTACCCCTTTCAGGGATGCCAGCGGGGTCGTGACTTCATTTTCTTCACTGCGGGCTCAGATTTGGGCGCAATTATACACATATAAATCGCCATGGATACTTGACGATCCCTTTGTTGTCGTCTATACGCATTTTTTTTTTCCTCCGTTTGCGGGCATACATTTTTACGACGAACTAAACTCTTTTGACCGCGGGGGGGACCATTTTACACATTTGTTTTGGCACCGAGTTAATTTATATCCGGTTGGATATTCCAATATAACAGAAGGGAAAAGAGCTTGGACTTGGATATTAGCATTTGCATGGCTCTGGTTGTGTTGGCCACAATTTACGTGGATGAGTGAACCGGCTATTACGCGCACATATATGCGTCCACGGATAAATTTAGTGTTGCACCTCAGGATTATCCCCCCTCTTGTCTTGGTTGTTTCTTTACGTGGGGTTACGGGTGTTTGCAATCTCATGAATATTTCAGAACTATAGTGTGCCATTCATAGTCTTCATGGGCGTTTGCATATGGGGTTGTCATGTTTCCTTTACAGATACTTAACACATGTTAAATCATTATATATTTTTGGGTAATTACTTTTCCCACATTCTGGTTAGGGATCCCGCGTATCGATACCGAGCTAACATTGAAGTATTCTCACGGTCTAATTCCTATGGGTATTTTTATGTATATTGGAGCATATAGGCCGCCGTATACCCGCTCTTGATGTTCCCCGCGACAAGACTGAACATTCAGAAGGCTCCCTTATGACACTATTTTTCAGACAACATTTATATATCTGTACACCTGTGGTAACATTTAACTTTCTAACACTCCAACGTTCTCTGAGGCATTATGAGTGTTGACATGTCCGCATATTTATTTATGCATCCTCTTCGCTTTTATTTTGAGATTAGGACCACACCTAAACATGGCACATGTATGAGTAGATATCGATTATGTGATTGATCTAATATAAGACTTCAGGGTTCGCTTTGAGTGAACCGACATCTCCATAAAACAGTCGATTTATAGGCGCGAGTTTCATCTGACATCCACTTGGGTAAGCGAGCATCCGGCGTTAACAACAATTATATAACGCCGGTTTTTTGGCATGTCGAATTGGGGCAACAAGTTATCCATGTATGAAGGTACACTACACTAAAAGCGACGGACGGGATACATGAATGCCTTGAATTGAACAGAATATAGTACATATGAGCCCGGCAAGGATTATAAAAATATACGGACTCCAGCGATGGCGTTTATGTGCGCGGACGGGATTGAGCGGATTCAAAAGGCAACCGGACAGCTTCTGCTTACCTGGGTAACACTATGTGGGTAAAAATGATCACGACCCCTAAGGATCCGTAGAGAATAAAAGAGTAGAATAATAAAAATGGTAAACCGTGCGTCCTTGTCCATTCGGTGCAGGGAAAATTTGACATCGAAAATTCTGTTAAGGTGAAATGACGAAGAGGAAGCGAGGAATGCTATGAGCCTGAGCATTTCCCCGCAGCCACGAAACCTTAGTTCCCTCAGAGTTAAAATGGGGATGGACGTCCGTGGAGGTGAACGGCTCTAACCGGATGTGTACTTGCCCGCAAATACACGAGTAATCGTGAATCACAGAGCCTACGAGCGTCCGGGAAAGTGGTTAAGTAAAAGTTCGTAAGATTCGAGGGTAGTTGGGGAAGAAAAAACCCCAAGGGCCAGATTATGCCAGTATGTTTAACACCGGCAATTCAAGGTAACCCGTTTGATGCAACGCCAATGCTGAATTGCGAATAAGAAATGGAAGCGACGGAAACGTGAGAAACCAAGCATAATCGGGAGCGCATATAATTGTCCAGAACCATTGGTGATCCTATTGGAGCTACATTATAAGAGCCTGGTTTCAAGAGAATAGGAGTTTACGATGAAAAGGGACTGATCTTTTATGAATACAAGAATTTAATTAAGAGAGAGGATAACTGTGAAAATCGGATCGCGGCAAAGGACGGAATGACGCATTCGCTTGATAGGGTCCGTACCTATGGGATCGTTTGCCGTGTTTCTCTTAAGAGAAGGACAGCAGACGTTTAAGGAGGGGAAAAAGATTATGACAGTAGAAGCTTTAGCTCAAATATTCTAGCCAGGTTATCTCTCGGAGCGCAAACTTGGTGAACTAATAGGGGATGCCTATTGCGGGGGTGATATCGAGGTTTCTGGAAATAATCGCTTGAAAAACCCACTAGAACTCTTTGAGATTTTCGGAGCGTCAACTGCATCTCTGAGCAGTATGCGCGGGCACTTGGATCCACCCTGTTAGACGCTTGCTTTAGAGGTACGTCGCAGTTCCACTACAGCCATTTACAAAAACATGGTTTATGAATGTAAAATCAGGCCTGCCCACTGTTAAATGGCCGCGGTATATGACCGTGCAAAGGTAGCATAATAATTTGTCTTTTAATTGAGGACTGGAATGAATGGTTTTATGAAAAAATTTCTGTCTCCTA-GATAATAAAATTTTACTTTTTAGTGAAAAGGCAAATGATTCTGAAGGACAATAAGACCCTATAGATCTTAATTTTTAATGTGTTACTTAAATTATTTAGTTGGGGCGACTAAAAAGATAATCTCTATT----TTGATCCATTATAAGAGCAAGTTACCTTAGGGATAACAGCGTATCTTTTTGAGTTCTAATCGACAGGGTTGCGACCTCGATGTTGGATTAAGATAATTTAGTGTAGAGCTGAAGGTCTGTTCGACCTTTAAAATTTACATGATCTGAGTTAGACCGTTGTCAAGATAAGCCATGCATGTCTAAGTCAAAATTAAAGTGAAACGCGAATGGCTCATTAAATCAGTCATGGTTCCTTGGATAG--AAGACTTGATAACTGTGGTAATTCTAGAGCTAATACATGCATCAGAA-GCTTTTATTAGTTCAAAATCAATGG-CGTGTGACACTGGATAACTTTGAGCCGATCGCACGTACGGCGACGAGTCTTTCAAACGTCTGCTCTATCACTGGCGATGGTAGTCACTACGCCTACCATGGTCGTCACGGGTAACGGGGAATCAGGGTTCGATTCCGGAGAGGGAGCCTGAGAAACGGCTACCACATCCAAGGAAGGCAGCAGGCGCGCAAATTACCCACTCCCGGCAGGGGAGGTAGTGACGAAAAATAACAATACGGGACTCATCCGAGGCCCCGTAATTGGAATGAGGGCACTTTAAATCCTTACGAGTATCATTGGAGGGCAAGTCTGGTGCCAGCAGCCGCGGTAATTCCAGCTCCAATAGCGTATATTAAAGTTGTTGCGGTTAAAAAGCTCGTAGTTGGCTTTGTGTCGCGACGGTCGGTCCC--GTCTGCCGGCGCTCGTGCTCTTCGCTTCTGTGCCCGCACGTTTACTTTGACCAAACTAGAGTGCTCAAAGCGGCCAGCGAATA-CGGTGCATGGAAAATGGAAGAGGACCTCGGTTCTTTTGTTGGTTTTCGGAGAGTAATGATTAAGAGGTACGGGGGGGCATCCGTATTGCGACGTTAGAGGTGAAATTCTTGGATCGTCGCAAGACGAGCGAAAGCGAAAGCATTTCCAAGAACGCTTTAATAAGAACGAAAGTTAGAGGTTCGAAGGCGATCAGATACCGCCCTAGTTCTAACCATAAACGATGCCAGCCAGCGATCCGCCAGTCCATT-GGAGACTCGGCGGGCAGCTTCGGAAACCAAGCTTTTGGGTTCCGGGGGAAGTATGGTTGCAAAGCTGAAACTTAAAGGAATTGACGGAAGGGCACCACCGGAGTGGAGCCTGCGGCTTAATTTGACTCAACACGGGAAACCTCACCAGGCCCGGACACTGGAAGGATTGACAGATGAGAGCTCTCTCTTGATTCAGTGGGTGGTGGTGCATGGCCGTTCTTAGTTGGTGGAGTGATTTGTCTGGTTAATTCCGATAAGAAGAGACTCTGGCCTATTAACTAGAAGTCGC--CTTCTTAGAGGGACAGGCGTCCTGACGCATGAGAAGGAGCAATAACAGGTCTGTGATGCCCTTAGATGTCCTGGGCCGCACGCGCGCTACACTGAGGGAGTCAGCGTGCCGAGAGGCGGGTAACCAGCTGAAACTCGCTGATAGGGATTGGGGATTGCAATTTTTCCCATGAACGAGGAATTCCCAGTAAGCACGATTCATTAAATTGTACTGATTACGTCCCTGCCCTTTGTACACACCGCCCGTCGCTACTACCGATTGAATGATTTAGTGAGGCCTTCGGACGGCTC-TGGAAGATGGCCGAATTGATCATTTAGGGAAGTAAAAGTCGTAACAACCACGAGACCGATAGCGAACAAGTACCGTGAGGGAAAGTTGAAAAGAACTTTGAAGAGAGAGTTCAAAGTACGTGAAACCGTTCAGGGGAAACGAACGGGATTCAGCACTTGTAGGACGTCGCGACCGATTGGGACTAGGCCGGATCGTACGCGCAAATGTTC-TGTCGCGGCGTCACCCGTCTTGAAACACGGACCAAGGAGTCTAACATGTGCGCGAGTCATTGAGACTTGGCGTAATGAAAGTGAAGATGAGGGGAGAT--GGCGCATCCCCGGGGCGTCGATTGCCGAGCGCACCCAGAGCGTACACGTTGGGACCCGAAAGATGGTGAACTATGCCTGGCCAGGACGAAGCCAGGGGAAACCCTGGTGGAGGTCCGTAGCGATTCTGACGTGCAAATCGATCGTCGGAGCTGGGTATAGGGGCGAAAGACTAATCGAACCATCTAGTAGCTGGTTCCCTCCGAAGTTTCCCTCAGGATAGCTGGTGAGTCTCATCCGGTAAAGCGAATGATTAGGGCCTTGGGGCCGAAACGACCTCAACCTATTCTCAAACTTTAAATGGGTGAGAGTCCGCTTGCTTGAAAGGATGATATCCAGTGGGCCATTTTGGTAAGCAGAACTGGCGCTGTGGGATGAACCAAACGCCGGGTTAAAGCGCCGAGTCGCTCATAGATCCCATGAAAGGTGTTGGTTGCTTAAGACAGCAGGACGGTGGCCATGGAAGTCGGAATCCGCTAAGGAGTGTGTAACAACTCACCTGCCGAAGCAACTAGCCCTGAAAATGGATGGCGCTGAAGCGCGCTCATACCCCCGCCGCCCCGTGAGTAGGAGGGTCGCAGCGGTGTGCGCAGAAGGGTGGGGTGAGCCTGCCTGGAGCCGCCGCTGGCGCAGATCTTGGTGGTAGTAGCAAATACTCCAGCGAGGCCTGGAGGACTGATGTGGAGAAGGGTTTCGTGTGAACAGCCGTTGCACACGAGTCAGTCGATCCTAAGCCACAAGAGAAATCTA-GCCATTGGCGAAAGGGAATCCGTTCCATTCCGGAACGGGCGGACCTCGTTCGACAGGGTAAAAGGACCCGGAGAGCCGTCGGGCCCGGAGAGTTTTCTTTTCTGAGCGTCCGAGTCCTGGATCTCGAGGAGATGTGAGAAGAGCCGCATTGCGGTGTGAGTCCCGACGGACCTTGAAAATCGAGAGGGTACGTGGACGCCGTACCATATCCGCAGGGTCCCAAGGTGAAGACTCTTCGATAG
Bla_Blaber    ------------------------------------------------------------------------------------------------------------------------------------------------------------------------------------------------------------------------------------------------------------------------------------------------------------------------------------------------------------------------------------------------------------------------------------------------------------------------------------------------------------------------------------------------------------------------------------------------------------------------------------------------------------------------------------------------------------------------------------------------------------------------------------------------------------------------------------------------------------------------------------------------------------------------------------------------------------------------------------------------------------------------------------------------------------------------------------------------------------------------------------------------------------------------------------------------------------------------------------------------------------------------------------ACCTTATTATTTGGGCTGGCGGATGTGGACTCTTAGATTTATCGGCGAAACAGGTCCTATGGGAGACAATTAAAGTATGTACGCCAGCTTATATATTTTTATGTATCCATTTATGGGGTTGGAATGTTGTCCTTATTTGGGCCCGAATGCTTCCCGATAAAAATAGTTTGTTTTCCCCTCTTACCTCTCTGCAGAGATGTGAAGGGGCGGACGGTGACGTTACCCCCTGCAGAGATGCCAGCGGGCTCGTGATTGCATTTTCTTCATTGCGGGTTCTCATTTGGGCGTAATTATTCACATATAAATAACCATAAATACCCGACGATCCCTTTGTTGGCGTGGATACGCCTTTCTTTTTTCCTCCGTTTGCGGGCATACATTTTTACGACGAATTAAACTCTTTTGACCGCGGGGGGGACCATTTTACACATTTGTTTTGGCACCGAGTTAATTTATTTCCGGTTGGATATTCCAATATTGCAGAAGGGAAAAGAGCTTGGAATTGGATATTTGCATTTGCATGGTTCTGGTTGTGTTGGCCACAATTTACGTGGATGAGTGAACCGGCTATTACTCGCACATATATGCGTCCACGGATAAATTTAGTGTTTCACGTTAGGTTTAAGGCCCTGTTTGTCCTGGTTGTTTTTTTACGTGGGGTTACGGGTGTTTGCAATCTCATGAATGTCTCAGAACTATAGTGTGCCATTCATAGTTTTCATGGGCGTTTGCATATGCGGTTATCATGTACCTTTTACGGCTTCATAACCAATG--------------------------------------------------------------------------------------------------------------------------------------------------------------------------------ACTGGCAAATCAGAAGGCTCCCATATGACATTATTATTCAGACAGCTTATATATATATATTTATATGTACTAATATATATTTATAGAGAATTACAACGTTTTTTGAGGCACTATGAGTGCTGACATGCCCGCATATTTATTTATGCATCCTCCTCGTTCTTATTATGAGAATAAAACCGCACTTAAACATGGCACATGTATGAGTAGATATCGATTCTGTGATTGATCTAATATAAGAATAAAAAATTCGCTTTGAGTGAAACGGCGCTTCCATAAACTTATCGATATATACGCACGAGTTTCATCTGACATCCAGCTGGATAAGCGAGCACCCGGCGTTAACAACAGTTCTATAACGCCGGTTTTTTGGCATGTCGAATTGGGGCAACAAGTTATCCATGTATGAAGATACGCTACATTAAAAGCGACGGACGGGATACATGAATGCTTTGAATTGAACAGAATATAGTACATATGAGCCCGGCAAGGATTATAAAAATATACGGACTCCAGCGATGGCGTCTATGTGCGCGGACGGGATTGAGCGGATTCAAAAGGCAACCGGACAGCCTCTGCTTACTTGGGTAACACTATGTGGGTAAAAATGATCACGACCCCTAAGGAACCGTTGAGAATAAAAGAGTAGAATAATAAAAATGGTAAACCGCGCGTGCTTGTCCATTCGGTGCAGGGAAAATTTGACATCGAAAATTCTGTTAAGGTGTCATGACGAAGAGGAAGCGAGGAATGCTATGAGCTTGAGCATCTCCCCAGCGCCACGAAACCCTCGCTCCCTCAGAGTTAAAATGGGGATGGACGTCCGTGGAGGTGAACGGGTTTAACCGGATGTGTACTTGCCCGCAATTACACGAGTAATCGTGAATCACAGAGCCTCAGAGCGTCCGGGAAAGTGGTTAAGTAAAAGTTCGTAAGACTCGCGGGTAGTGCGGGATCAAAAAACCCCAGGGGCGCGATTATGCCAGTATGTTTAACACCGGCAATTCAAGGTAACCCGTCTGATGCAACGCCAATGCTGAATTGCGAATAAGAAATGGACGCGACGGAAACACGAGAAACCAATCATAATCGGGAGCGCATGTAACTGTCCAGAACCATTGGTGATC----------------------------------------------------------------------------------------------------------------------------------------------------------------------------------------------------------------------------------------------------------------------------------------------------------------------------------------------------------------------------------------------------------------------------------------------------------------------------------------------------TTTACAAAAACATCTCTTCTTTTTAGGAAGTATGACCTGCCCAATGTTTAATGGCCGCGGTACTTGACCGTGCAAAGGTAGCATAATCATTAGTCTTTTAATTGGAGGCTGGAATGAATGGTTGGACGAGATAAGTACTTTCTTATCTTAA--TTGAACTTAATTATTGAGTTAAAAAGCAAATTTTTTTATGGGACGAGAAGACCCTATAGAGTTTATAATAATATTGGAATTTTAATTAATTTTGTTGGGGTGATGAAAAAATATAACTCTATTTATATTGATCCATTAGAAGACTAAATTACCTTAGGGATAACAGCGTATCTTTTCGAGTTCTAATCGAAGGGATTGCGACCTCGATGTTGGATTAAGATAGAACTGTGTAGCAGCCTAGGTCTGTTCGACCTTTAAATTTTACATGATCTGAGTTAAACCG----------------TGCATGTCTCATTCAACATTAAGGTGAAACGCGAATGGCTCATTAAATCAGTTATGGTTCCTTAGATGG-GACTACTTGATAACTGTGGTAATTCTAGAGCTAATACATGCACTCAAAAGCTTTTATTAGATCAAAACCAATGGTCGTGTGACTCTGAATAAATTGTGGCAGATCGCACGTACGGCGACGCATCTTTCAAATGTCTGCCTTATCACTGTCGATGGTAGGTTCTGCGCCTACCATGGTTGTAACGGGTAACGGGGAATCAGGGTTCGATTCCGGAGAGGGAGCCTGAGAAACGGCTACCACATCCAAGGAAGGCAGCAGGCGCGCAAATTACCCACTCCCGGCAGGGGAGGTAGTGACGAAAAATAACGATACGGGACTCATCCGAGGCCCCGTAATCGGAATGAGCACACTTTAAATCCTTACGAGTATCATTGGAGGGCAAGTCTGGTGCCAGCAGCCGCGGTAATTCCAGCTCCAATAGCGTATATTAAAGTTGTTGCGGTTAAAAAGCTCGTAGTCGGACTTGTGTCACAGCTGCCGGTCCCGTGCCTGCCGGTGCGCGTGCTCTTAACCTCCGGGGCCGCACGTTTACTTTGAACAAATTAGAGTGCTTAAAGCGGC-CGCGAATATGAGTGCATGGAAAATGGAATAGGACCTCGGTTCTTTTGTTGGTTTTCGGAGAGTAATGATCAATAGGGACAGGGGGGCATTCGTATTGCGACGTTAGAGGTGAAATTCTTGGATCGTCGCAAGACGGACCGAAGCGAAAGCATTTCCAAGAATGTTTTGATAAGAACGAAAGTTAGAGGTTCGAAGGCGATCAGATACCGCCCTAGTTCTAACCATAAACGATGCCAGCCAGCAATCCGCAAGTTCCTC-CGAGACTCGGCGGGCGGCTTCGGAAACCAAGCTTTTGGGTTCCGGGGGAAGTATGGTTGCAAAGCTGAAACTTAAAGGAATTGACGGAAGGGCACCACCGGAGTGGAGCCTGCGGCTTAATTTGACTCAACACGGGAAACCTCACCAGGCCCGGACACCGGGAGGATTGACAGATGATAGCTCTTTCTTGATTCGGTGGGTGGTGGTGCATGGCCGTTCTTAGTTGGTGGAGCGATTTGTCTGGTTAATTCCGATAAGAAGAGACTCTAGCCTGCTAACTAGTCGCTAGAGCTTCTTAGAGGGACAGGCGGCCTGCCGCACGAGATTGAGCAATAACAGGTCTGTGATGCCCTTAGATGTTCTGGGCCGCACGCGCGCTACACTGAAGGAATCAGCGTGCCGAAAGGCGGGTAACCCGCTGAACCTCCTTGCTAGGGATTGGGGCTTGCAATTTTCCCCATGAACGAGGAATTCCCAGTAAGCGCGAGTCATAAGCTCGCGTTGATTACGTCCCTGCCCTTTGTACACACCGCCCGTCGCTACTACCGATTGAATGATTTAGTGAGGTCTTCGGACGGTTCCCGGAAGATGCCCAAATTGATCATTTAGGGAAGTAAAAGTCGTAACAACCACGAGACCGATAGCGAACAAGTACCGTGAGGGAAAGTTGAAAAGAACTTTGAAGAGAGAGTTCAAAGTACGTGAAACCGTTCAGGGGAAACGAAAGGGACTCAGCACTTGTAGGACGTCGCGACCCGTTGGGGCTAGGCTGGACGGCACGCGCAAGTGCTCCCGTCGCGGCGGCACCCGTCTTGAAACACGGACCAAGGAGTCTAACATGTGCGCGAGTCGCTGGGCCGGGGCGCAGTGAAAGCGG-G-TGTGGGAGGATG-C-CGCACTCCCGGGGCGCCT----CGCAGCGCACCCCGAGCGCACACGTTGGGACCCGAAAGATGGTGAACTATGCCTGGTCAGGACGAAGTCAGGGGAAACCCTGATGGAGGTCCGCAGCGATTCTGACGTGCAAATCGATCGTCAGAGCTGGGTATAGGGGCGAAAGACTAATCGAACCATCTAGTAGCTGGTTCCCTCCGAAGTTTCCCTCAGGATAGCTGGCGAGTCTCATCCGGTAAAGCGAATGATTAGGGCCTTGGGGCCGAAACGACCTCAACCTATTCTCAAACTTTAAATGGGTGAGACTCCGCTTGCTCGACCGGATGGTGCCAAGTGGGCCATTTTGGTAAGCAGAACTGGCGCTGTGGGATGAACCAAACGCCGGGTTAAGGCGCCAAA-CGCTCATGGAGACCATGAAAGGCGTTGGTTGCTTAAGACAGCAGGACGGTGGCCATGGAAGTCGGAATCCGCTAAGGAGTGTGTAACAACTCACCTGCCGAAGCAACTAGCCCTGAAAATGGATGGCGCTAAAGCGTGCCTATACCCCCGCCGCCCCGCGAGTAGGAGGG-CGCGGCGGCGTGCGCGGAAGGGTGGGGTGAGCCTGCCTGGAGCCGCCGCCGGTGCAGATCTTGGTGGTAGTAGCAAATACTCAAGCGAGGGCTTGAGGGCTGATGTGGAGAAGGGTTTCGTGTGAACAGCCGTTGCACACGAGTCAGTCGATCCTAAGCCCTAGGAGAAATCCATGTCGATGGCGAAAGGGAATCCGTTCCATTCCGGAACGGGCGGACCTCGCTCGTCGGGGTAAAAGGACCCGGAGAGCCGTCGGGACCGGAGAGTTTTCTGTTCTGAGCGTTCGAGTCCTGGATCTAGAGGAGATGTAAGAAGAGCCGCATTGCGGTGTTCGTCCCCTCGGACCTTGAAAATCGAGAGGGCACGCGGACGCCGTACCATATCCGCAGGGTCCCAAGGTGAAGACTCTTCG----
Bla_Blatti    ------------------------------------------------------------------------------------GCCTAAGAGAAAATCAACGTCTATAACCAAATGCACGTCAACTCAAGGCTGCGAAAGTTATTTTCCTTGTCCGATAGTGACAGTATATTCGAAGCCGAGGGTCTCTACTTGGGGCAACGCTTAATGGGGTCATTCACGGCGGGTTTGAAATAAAGTAAATCTGGACCCATCATCATATGAACGAGAAGAAATTTGCAAGAATGGGAAGGTGCCCAGGCGCGTTATCGTCCGAGCTTGCGCGCGAAACTGATACCGTATGCAGGCGCTTTCTTGGGGCTGGTCGGTTGCAAAAAAGAGACTCGTGTTGCCACAGCTTGCCATCAGCACTATATGAAATCCTAAGGTGAAGAGTGATAGAGTGTAGGAGCTAGAAATGATAC----------------------------------------------------------------------------------------------------------------------------------------------------------------------------------------------------------------------------------------------------------------------------------------------------------------------------------------------------------------------------------------------------------------------------------------------------------------------------------------------------------------------------------------------------------------------------------------------------------------------------------------------------------------------------------------------------------------------------------------------------------------------------------------------------ACTTTATTATTTGGGCTGTCGGATGTGGACTCTTAGATTTATCGGCGAGGCAGGTCCTATGGGAGACAATTAAAGTATGTACGCCAGCTTATATATTTTTATGTATCCATATATGGGGTTGGAATGTTGTCCTTATTTGGGCCCGAATGCTTCCCGATAAAAATAGTTTGTTTTCCCCTCTTACCTTTCTGCAGAGATGTGAAGGGGCGGACGGTGACGTTACCCCTTGCAGGGATGCCAGCGGGCTCGTGACTGCATTTTCCTCATTGCGGGTTCTCATTTGGGCGTAATTATTCACACATAAATAACCATAAATAACCGACGATCCCTTTGTTGTCGTGCATACGCTTTTTTCTTTTCTTCCGTCTGCGGGCATACATTTTTACGACGAATTAAACTCTTTTGACCGCGGGGGGGACCATCTTACACATTTGTTTTGGCACCGAGTTAATTTATTTCCGGTTGGATATTCCAATATTGCAGAAGGGAAAAGAGCTTGGAATTGGATATTTGCATCTGCATGGTTTTGGTTGTGTTGGCCACAATTTACGTGGATGAGTGAACCGGCTATTACTCGCACATATATGCGTCCACGGATAAATTTAGTGCTGCACGTTAGGTTTAAGGCCCTGTTTGTCTTGGTTGTTTCTTTACATGGGGTTACGGGTGTTTGCAATCTCATGAATGTTTCAGAACTATAGTGTGCCATTCATAGTTTTCATGGGCGTTTGCATATGCGGTTATCATGTACCTTTTACGGTTACATAACCAATGTTAAGCCATTGCATATTTATGGGTAAATACTTTTCCCACATTCTGGTTGCGGATCCCGCGTATCGATACCGAGCTAACGCTGAAGTGTTCTCATGGTCATATTCTTATGGGTTTATTTATTTATATTGGAAGATAGTCAACGCAATTTACAGAATCATGATGTTCCCCGCGACAAGACTGGCAAATCAGAAGGCTCCCATATGACATTATTATTCAGACAGCTTATATATATATATTTATGTGTTCTAATATATATATATTTAAAATAATAACGTTTTTTGAGGCAATATGATTGCTGACATGCCCGCGTATTTATTTATGCATCCTCTTCGTTTTTATTATGAGAATAAAACCGCACTTAAACATGGCACATGTATGTCTAGATATCGATTACATGATTGATCTAATATAAGATTAAAAATTTCGCTTTGAGTGAAACGGCGCTTCCATAAGCTTATCGATATGTACGCGCGAGTTTCATCTGACGTCCAGTTGGATAAGCGAGCACCCGGCGCTAACAGTAGTTTTATAACGCCGGGTTTTAGGCATGTCGAATTGGGGCAACAAGTTATCCATGTATGAAGATTCGCTATATTAAAAGCGACGGACGGGATACATGAATGCCTTGAATTGAACAGAATATAGTACATATGAGCCCGGCAAGGATTATAAAAATATACGGACTCCAGCGATGGCGTCTATGTGCGCGGACGGGATTGAGCGGATTCAAAAGGCAACCGGACAGCTTTTGCTTACCTGGGTAACACTATGTGGGTAAAAATGATCACGACCCCTAAGGAACCGTTGAGAATAAAAGAGTAGAATAATAAAAATGGTAAACCGCGCGTGCTTGTCCATTCGGTGCAGGGAAAATTTGACATCGAAAATAGTGTTAAGGTGTCATGACGAAGAGGAAGCGAGGAATGCTATGAGCTTGAGCATCTCCCCAGCGCCACGAAACCCTCGCTCCCTCAGAGTTAAAATGGGGATGGACGTCCGTGGCGGTGAACGGGTTTAACCGGATGTGTACTTGCCCGCAACTACACGAGTAATCGTGAATCACAGAGCCTCAGAGCGTCCGGGAAAGTGGTTAAGTAAAAGTTCGTAAGATTCGCGGGTAGTGCGGGATCAAAAAACCCCAAGGGCGCGATTATGCCAGTATGTCTAACACCGGCAATTCAAGGTAACCCGTCTGATGCAACGCCAATGCTGAATTGCGAATAAGAAATGGACGCGACGGAAACACGAGAAACCAATCATAATCGGGAGCGCATGTAACTGTCCAGAACCATTGGTGATC----------------------------------------------------------------------------------------------------------------------------------------------------------------------------------------------------------------------------------------------------------------------------------------------------------------------------------------------------------------------------------------------------------------------------------------------------------------------------------------------------TTTACAAAAACATCTCTTCTTAATATAAAGTATGACCTGCCCACTGTTGAAGGGCCGCGGTATTTGACCGTGCAAAGGTAGCATAATCATTAGTCCTTTAATTGTGGACTGGAATGAATGGTTGGACGAGGAATATACTGTTTCTTATTATTTTTGAATTTAATTTTTAAGTTAAAAAGCAAATTTATTTATGGGACGAGAAGACCCTATAGAGTTTTTTATTTTGTTTGATTATTTTTATGTTTTGTTGGGGTGATAGGATTAATTAACTCTATTTATGTTGATCCATTATAAGATTAAATTACCTTAGGGATAACAGCGTATCTTTTCGAGTTCTTATCGATGGGTTTGCGACCTCGATGTTGGATTAAGATTAATTTGTGTAGAATTTTAGGTCTGTTCGACCTTTAAAATTTACATGATCTGAGTTAGACCG----------------TGCATGTCTCAGTCAACATTAAGGTGGAACGCGAATGGCTCATTAAATCAGTTATGGTTCCTTAGATGG-GACTACTTGATAACTGTGGTAATTCTAGAGCTAATACATGCACTGATAAGCTTTTATTAGATCAAAACCAATGGTTGTGTGACTCTGAATAAATTGTGGCAGATCGTACGTACGGCGACGCATCTTTCAAATGTCTGCCTTATCACTGTCGATGGTAGGTTCTGCGCCTACCATGGTTGTAACGGGTAACGGGGAATTAGGGTTCGATTCCGGAGAGGGAGCCTGAGAAACGGCTACCACATCCAAGGAAGGCAGCAGGCGCGCAAATTACCCACTCCCGGAAGGGGAGGTAGTGACGAAAAATAACGATACGGGACTCATCCGAGGCCCCGTAATCGGAATGAGCACACTTTAAATCCTTCCGAGTATCATTGGAGGGCAAGTCTGGTGCCAGCAGCCGCGGTAATTCCAGCTCCAATAGCGTATATTAAAGTTGTTGCGGTTAAAAAGCTCGTAGTCGGACTTGTGTCCCAGCTGCCGGTCCCGGGCCTGCCGGTGCGCGTGCTCTTAACCTCCGGGGCCGCACGTTTACTTTGAACAAATTAGAGTGCTTAAAGCGGC-CGCGAATACGAGTGCATGGAAAATGGAATAGGACCTCGGTTCTTTTGTTGGTTTTCGGAGAGTAATGATCAATAGGGACAGGGGGGCATTCGTATTGCGACGTTAGAGGTGAAATTCTTGGATCGTCGCAAGACGGACCGAAGCGAAAGCATTTCCAAGAATGTTTTGATAAGAACGAAAGTTAGAGGTTCGAAGGCGATCAGATACCGCCCTAGTTCTAACCATAAACGATGCCAGCCAGCAATCCGCAAGTTCCTC-CGAGACTCGGCGGGCGGCTTCGGAAACCAAGCTTTTGGGTTCCGGGGGAAGTATGGTTGCAAAGCTGAAACTTAAAGGAATTGACGGAAGGGCACCACCGGAGTGGAGCCTGCGGCTTAATTTGACTCAACACGGGAAACCTCACCAGGCCCGGACACCGGGAGGATTGACAGATGAGAGCTCTTTCTTGATTCGGTGGGTGGTGGTGCATGGCCGTTCTTAGTTGGTGGAGCGATTTGTCTGGTTAATTCCGATAAGAAGAGACTCTAGCCTGCTAACTAGTCGCCGGGGCTTCTTAGAGGGACAGGCGGCCTGCCGCACGAGATTGAGCAATAACAGGTCTGTGATGCCCTTAGATGTTCTGGGCCGCACGCGCGCTACACTGAAGGAATCAGCGTGCCGAAAGGCGGGTAACCCGCTGAACCTCCTTGCTAGGGATTGGGGCTTGCAATTTTCCCCATGAACGAGGAATTCCCAGTAAGCGCGAGTCATAAGCTCGCGTTGATTACGTCCCTGCCCTTTGTACACACCGCCCGTCGCTACTACCGATTGAATGATTTAGTGAGGTCTTCGGACGGGCCCCGGAAGATGCCCAAATTGATCATTTAGGGAAGTAAAAGTCGTAACAACCACGAGACCGATAGCGAACAAGTACCGTGAGGGAAAGTTGAAAAGAACTTTGAAGAGAGAGTTCAAAGTACGTGAAACCGTTCAGGGGAAACGAAAGGGACTCAGCACTTGTAGGACGTCGCGACCCGTTGGGGCTAGGCCGGACGGCACGCGCAAGTGCTCCTGTCGCGGCGGCACCCGTCTTGAAACACGGACCAAGGAGTCTAACATGTGCGCGAGTCGCTGGGCCG-GGCGCAGTGAAAGCGG-GTTGCGGGAGGATGCGCCGCACTCCCGGGGCGCCT-----GCAGCGCACCCCGAGCGCACACGTTGGGACCCGAAAGATGGTGAACTATGCCTGGTCAGGACGAAGTCAGGGGAAACCCTGATGGAGGTCCGCAGCGATTCTGACGTGCAAATCGATCGTCAGAGCTGGGTATAGGGGCGAAAGACTAATCGAACCATCTAGTAGCTGGTTCCCTCCGAAGTTTCCCTCAGGATAGCTGGTCAGTCTCATCCGGTAAAGCGAATGATTAGGGCCTTGGGGCCGAAACGACCTCAACCTATTCTCAAACTTTAAATGGGTGAGACTCCGCTTGCTCGACCGGATGGTGCCAAGTGGGCCATTTTGGTAAGCAGAACTGGCGCTGTGGGATGAACCAAACGCCGGGTTAAGGCGCCAAA-CGCTCATGGAGACCATGAAAGGCGTTGGTTGCTTAAGACAGCAGGACGGTGGCCATGGAAGTCGGAATCCGCTAAGGAGTGTGTAACAACTCACCTGCCGAAGCAACTAGCCCTGAAAATGGATGGCGCTAAAGCGTGCCTATACCCCCGCCGCCCCGCGAGTAGGAGGG-CGCGGCGGCGTGCGCGGAAGGGTGGGGTGAGCCTGCCTGGAGCCGCCGCCGGTGCAGATCTTGGTGGTAGTAGCAAATACTCAAGCGAGGGCTTGAGGGCTGATGTGGAGAAGGGTTTCGTGTGAACAGCCGTTGCACACGAGTCAGTCGATCCTAAGCCCTAGGAGAAATCCATGTCGATGGCGAAAGGGAATCCGTTCCATTCCGGAACGGGCGGACCTCGCTCGTCGGGGTAACAGGACCCGGAGAGCCGTCGGGACCGGAGAGTTTTCTGTTCTGAGCGTTCGAGTCCTGGATCTAGAGGAGATGTAAGAAGAGCCGCATTGCGGTGTTCGTCCCCTCGGACCTTGAAAATCGAGAGGGCACGCGGACGCCGTACCATATCCGCAGGGTCCCAAGGTGAAGACTCTTC-----
Bla_Crypto    ----------------------------------------------------------------------------------------------------------------------------------------------------------------------------------------------------------------------------------------------------------------------------------------------------------------------------------------------------------------------------------------------------------------------------------------------------------------------------------------------------------------------------------------------------------------------------------------------------------------------------------------------------------------------------------------------------------------------------------------------------------------------------------------------------------------------------------------------------------------------------------------------------------------------------------------------------------------------------------------------------------------------------------------------------------------------------------------------------------------------------------------------------------------------------------------------------------------------------------------------------------------------------------------------------------------------AGATTTATCGACGAGGC-GGTCTTATGGGAGACAATTAAAGTATGTACGCCAGCTTGTATATTTTTATGTATCCATCTATGGGGTTGGAATGTTGTCCTTATCTGGGCCCGAATGCTTCCCGATAAAAATAGTTTGTTTTCCCCTCCTTCCTCTTTACAGAGATGTGAAGGGGCGGACGGTGACGTTACCCCCTGCAGGGATGCCAGCGGGCTCGTGACTGCATTTTCTTCACTGCGGGTTCTCATCTGGGCGTAATTATTCACACATAAATAACCATAAATAACCGACGATCCTTTTGTTGGCGTGGATACGCCTTTCTTTCTTCCTCCGTTTGCGGGCATACATTTTTACGACGAACTAAACTCTTTTGACCGCGGGGGGGACCATTTTACACATTTGTTTTGGCACCGAGTTAATTTATTTCCGGTTGGATATTCCAATATTGCAGAAGGGAAAAGAGCTTGGAACTGGATATTTGCATTTGCATGGTTCTGGTTGTGTTGGCCACAATTTACGTGGATGAGTGAACCGGCTATTACTCGCACATATATGCGTCCACGGATAAATTTAGTGTTGCACATTAGGTTTAAGGCCCTGTTTGTCCTGGTTGTTTCTTTACTTGGGGTTACGGGTGTTTGCAATCTCATGAATATTTCAGAACTATAGTGTGCCATTCATAGTTTTCATGGGCGTTTGCATATGCGGTTATCATGTACCTTTTACGGCTACCTAACCAATGTTAAACCATTATACATTTTTGGGTAAATACTTTTCCCACATTCTGGCTGCGGATCCCGCGTATCGATACCGAGCTAACACTGAAGTATTCTCATGGTCTCATTCTTGTAGGTGTATTTATTTATATTGGAAGATAGACAACGCAGTTTACAGAATCATGATGTTCCCCGCGACAAGACTGGCAAATCAGAAGGCTCCCATATGACACTATTATTCAGACAACTTATATATCTATATTTACATGTTCTAATATTTACATACTAAAAATAATAACGTATTCTGAGGCAATATGAGTGCTGACATGCCCGCATATTTATTTATGCGTCCTCCTCGCTTTTATTATGAGAATAAAACCACACTTAAACATGGCACATGTATGAGTAGATATCGATTATGTGATTGATCTAATACAAGAATAATAAGTTCGCTCTGAGTGAAACGACACTTCCACAAACTTATCGATATGTACGCGCGAGTTTCATCTGACATCCAGTTGGGTAAGCGAGCACCCGGCGTTAACAATAGTTTTATAACGCCGGTTTTTTGGCATGTCGAATTGGGGCAACAAGTTATCCATGTATGAAGATACACCATAATAAAAGCGACGGACGGGATACATGAATGCTTTGAATTGAACAGAATATAGTACATATGAGCCCGGCAAGGATTATAAAAATATACGGACTCCAGCGATGGCGTCTATGTGCGCGGACGGGATTGAGCGGATTCAAAAGGCAACCGGACAGCTTTTGCTTACCTGGGTAACATTATGTGGGTAAAAATGATCACGACCCCTAAGGAACCGTTGAGAATAAAAGAGTAGAATAATAAAAATGGTAAACCGCGCGTGCTTGTCCATTCGGTGCAGGGAAAATTTGACATCGAAAATTCTGTTAAGGTGTCATGACGAAGAGGAAGCGAGGAATGCTATGAGCTTGAGCATCTCCCCAGCGCCACGAAACCCTCGCTCCCTCAGAGTTAAAATGGGGATGGACGTCCGTGGCGGTGAACGGGTTTAACCGGATGTGTACTTGCCCGCAATTACACGAGTAATCGTGAATCACAGAGCCTCAGAGCGTCCGGGAAAGTGGTTAAGTAAAAGTTCGTAAGATTCGCGGGTAGTGCGGGATCAAAAAACCCCAAGCGCGCGATTATGCCAGTATGTCTAACACCGGCAATTCAAGGTAACCCGTCTGATGCAACGCCAATGCTGAATTGCGAATAAGAAATGGACGCGACGGAAACACGAGAAACCAATCATAATCGGGAGCGCATGTAACTGTCCAGAACCATTGGTGATC-----------------------------------------------------------------------------------------------------------------------------------------------------------------------------------------------------------------------------------------------------------------------------------------------------------------------------------------------------------------------------------------------------------------------------------------------------------------------------------------------------------------CTCTTCTTATTTTGATGTATGGCCTGCCCACTGTTGAAGGGCCGCGGTATTTGACCGTGCAAAGGTAGCATAATCATTAGTCTTTTAATTGTAGGCTGGAATGAATGGTTTGACGAGGTGTAAACTGTCTTTAATTAT--TTGAATTTAAATTTTAGGTTAAAATGCAAATATTTTTTTGGGACGAGAAGACCCTATAGAGTTTATTTTTATTTTATTTTTTT-----ATTTTGTTGGGGTGATGGAATTAATTAACTCTATTTATATTGATCCATTATAAGACTAAATTACCTTAGGGATAACAGCGTATTCTTTTGAGTTCTTATTGACAATTTTGCGACCTCGATGTTGGATTAAGATAATTTTGTGTAGGTGCTTAGGTCTGTTCGACCTTTAAAATTTACA-----------------------------------------------------AAGGTGAAACGCGAATGGCTCATTAAATCAGTTATGGTTCCTTAGATGG-CACTACTTGATAACTGTGGTAATTCTAGAGCTAATACATGCACACAGGAGCCTTTATTAGATCAAAACCAATGGTTGTGTGACTCTGAATAAACTCTAGCGGATCGCACGTACGGCGACGCGTCTTTCAAATGTCTGCCTTATCACTGTCGATGGTAGGCTCTGCGCCTACCATGGTCGTAACGGGTAACGGGGAATCAGGGTTCGATTCCGGAGAGGGAGCCTGAGAAACGGCTACCACATCCAAGGAAGGCAGCAGGCGCGCAAATTACCCACTCCCGGCAGGGGAGGTAGTGACGAAAAATAACGATACGGGACTCATCCGAGGCCCCGTAATCGGAATGAGCACACTTTAAATCCTTACGAGTATCATTGGAGGGCAAGTCTGGTGCCAGCAGCCGCGGTAATTCCAGCTCCAATAGCGTATATTAAAGTTGTTGCGGTTAAAAAGCTCGTAGTCGGACTTGTGTCCCGGCTGCCGGTCCCGGGCCTGCCGGTGCGCGTGCTCTTGACCTCCGGGGCCGCACGTTTACTTTGAACAAATTAGAGTGCTTAAAGCGGC-CGCGAATATGAGTGCATGGAAAATGGAATAGGACCTCGGTTCTTTTGTTGGTTTTCGGAGAGTAATGATCAATAGGGACGGGGGGGCATTCGTATTGCGACGTTAGAGGTGAAATTCTTGGATCGTCGCAAGACGGACGGAAGCGAAAGCATTTCCAAGAATGTTTTGATAAGAACGAAAGTTAGAGGTTCGAAGGCGATCAGATACCGCCCTAGTTCTAACCATAAACGATGCCAGCCAGCAATCCGCATGTTCCTC-CGAGACTCGGCGGGCGGCTTCGGAAACCAAGCTCTTGGGTTCCGGGGGAAGTATGGTTGCAAAGCTGAAACTTAAAGGAATTGACGGAAGGGCACCACCGGAGTGGAGCCTGCGGCTTAATTTGACTCAACACGGGAAACCTCACCAGGCCCGGACACCGGGAGGATTGACAGATGACAGCTCTTTCTTGATTCGGTGGGTGGTGGTGCATGGCCGTTCTTAGTTGGTGGAGCGATTTGTCTGGTTAATTCCGATAAGAAGAGACTCTAGCCTGCTAAATAGTCGCCGGGGCTTCTTAGAGGGACAGGCGGCCTGCCGCACGAGATTGAGCAATAACAGGTCTGTGATGCCCTTAGATGTTCTGGGCCGCACGCGCGCTACACTGAAGGAATCAGCGTGCCGAAAGGCGGGTAACCCGCTGAACCTCCTTGCTAGGGATTGGGGCTTGCAATTTTCCCCATGAACGAGGAATTCCCAGTAAGCGCGAGTCATAAGCTCGCGTTGATTACGTCCCTGCCCTTTGTACACACCGCCCGTCGCTACTACCGATTGAATGATTTAGTGAGGTCTTCGGACGGTAACTGGAAG----------------------------------------ACCACGAGACCRATAGCGAACAAGTACCGTGAGGGAAAGTTGAAAAGAACTTTGAAGAGAGAGTTCAAAGTACGTGAAACCGTTCAGGGGAAACGAAAGGGATTCAGCACTTGTAGGACGTCGCGACCCGTCGGGGCTAGGCCGGACGGCCCGCGCAAGTGCCCCTGTCGCGGCGGCACCCGTCTTGAAACACGGACCAAGGAGTCTAACATGTGCGCGAGTCACTGGGACCCGGCGCAGTGAAAGCGGAGCCGAGGGAGGATGGCCCGCACTCCCGGGGCGCCA-TAGC-CAGCGCACCCGGAGCGCACACGTTGGGACCCGAAAGATGGTGAACTATGCCTGGCCAGGACGAAGTCAGGGGAAACCCTGATGGAGGTCCGCAGCGATTCTGACGTGCAAATCGATCGTCAGAGCTGGGTATAGGGGCGAAAGR------------TCTAGTAGCTGGTTCCCTCCGAAGTTTCCCTCAGGATAGCTGGCGAGTCTCATCCGGTAAAGCGAATGATTAGGGCCTTGGGGCCGAAACGACCTCAACCTATTCTCAAACTTTAAATGGGTGAGACTCCGCTTGCCCGAAAGGATGATGCCAAGTGGGCCATTTTGGTAAGCAGAACTGGCGCTGTGGGATGAACCAAACGCCGGGTTAAGGCGCCAAA-CGCTCATGGAGACCATGAAAGGCGTTGGTTGCTTAAGACAGCAGGACGGTGGCCATGGAAGTCGGAAGCCGCTAAGGAGTGTGTAACAACTCACCTGCCGAAGCAACTAGCCCTGAAAATGGATGGCGCTAAAGCGTGCCTATACCCCCGCC-------GAGTAGGAGGG-CGCGGCGGTGAGCGCGGAAGGGCGGGGCGAGCCTGCCTGGAGCCGCCGCCGGCGCAGATCTTGGTGGTAGTAGCAAATACTCAAGCGAGGGCTTGAGGGCTGATGCGGAGAAGGGTTTCGTGTGAACAGCCGTTGCACACGAGTCAGTCGATCCTAAGCCCTAGGAGAAATCCATGCCGATGGCGAAAGGGAATCCGTTCCATTCCGGAACGGGCGGACCTCGCTCGTCGGGGTAAAAGGACCCGGAGAGCCGTCGGGACCGGAGAGTTTTCTGTTCTGAGCGCTCGAGTCCTGGATCTAGAGGAGATGTAGGAAGAGCCGCATTGCGGTGTTCGTCCCCTCGGACCTTGAAAATCGAGAGGGTACGCGGACGCCGTACCATATCCGCAGGGTCCCAAGG-----------------
Bla_Ectobi    ------------------------------------------------------------------------------------------------------------------------------------------------------------------------------------------------------------------GTGATCCTCAABGCGGGTTTGAAATAAAGTAAATCTGGACCCATCATCATATGAACGAGAAGAAATTTGCCAGAATGGGACAGTGCCCAGGCGCGTTATCGTCAGAGCTTGAGCGCGAAATTGATACCGTATGCAGGCGCTTTCTTGGGGTTGGTCGGTTGCAAAAAAGAGATTCGAGCTGCCACAGCCTGCCATCAGCACTATATGAAATCCTAAGGTGAAGAGTGATAGAGTGTAGGAGCTAGAAATGATACGTTGAAATGAAAGTGACCCTGGATCAACGGGATCATGTGTGCCCAGCAACCTACAACGGATAAATTCTCGACACGCATAAGTATAGCATTGGATGTGGGATGAAATCATAGCTTAACCAATCGAGATATAATATGAGTAAGCAGCTTCCGAGTCGCCTGCAGAAGCACGGTACCTTGCTAGTGCGCAACTTCTTGGATCCCTCCGAATAAAATCGTACGGTCACACGCTGTTGACCAGTTGATATGGTGTAACCCGTGGACTAGAATTACAGGTAGACAAATGGAGTCATAAAGGTGGGAGTATGCATGGAGAATTGAGAGCTTCAAAGCCTCGATATGAGACAGTATGGTTGACCTAGTAAGACTGAGAGACTGAACCCACGAAAAGATTTGTCTGCGCGCCTAAGCGGTAAGATAGCGTTTAGACTACAAATGATGTGTTCTCAAAATAAAAATATGATACAGTATCTGGTCCAGACATTCTAAGCAACACTGGTTTCGAAACAATGCAGTTGTAAACGACTTCATAGAAAAGAACGGATTTCCTTGTAACAATGAACGTGCGCGATGCCGCAGACAATACTTATTACTAAAGGTCGCCAGATTAATTCCGGACATGTATGGTCGGGTTACGATGGAGTCGTGATTGATGTGGCGTGGTGCTAGGACTAGAATTGGAGAAACATATGTAATAAACCGAACGTAGACGATAGAATTGGAAG--------------------------------------------------ACCTTATTATTTGGGCTGTCGGATGTGGACTCTTAGATTTATCGGCGAAACAGGTCTTATGGGAGACAATTAAAGTATGTACGCCAGCTTGTATATTTTTATGTATCCATTTATGGGGTTGGAATGTTGTCCTTATTTGGGCCCGAATGCTTCCCGATAAAAATAGTTTGCTTTCCCCTCCTTCCTCTTTGCAGAGCTGTGAAGGGGCGGACGGTGACGTTACCCCTTGCAGGGATGCCAGCGGGCTCGTGATTGCATTTTCTTCACTGCGGGTTCTCATTTGGGCGTAATTATTCACATATAAATAACCATAAATAGCCGACGATCCTTTTGTTGTCGTGGATACGCTTTTTTTTTTTCTTCCGTCTGCGGGCATACATTTTTACGACGAATTAAACTCTTTTGACCGCGGGGGGGACCATTTTACACATTTGTTTTGGCACCGAGTTAATTTATTTCCGGTTGGATATTCCAATATTGCAGAAGGGAAAAGAGCTTGGAATTGGATATTTGCATTTGCATGGTTTTGGTTGTGTTGGCCACAATTTACGTGGATGAGTGAACCGGCTATTACTCGCACATATATGCGTCCACGGATAAATTTAGTGCTGCACATTAGGTTTAAGGCCCTGTTTGGCCTGGTTGTTTTTTTACGTGGGGTTACGGGTGTCTGCAATCTCATGAATGTCTCAGAACTATAGTGTGCCATTCATAGTCTTCATGGGCGTTTGCATATGCGGTTATCATGTACCTTTTACGGTTTCTTAACCAATGTTAAATCATTTCATATTTTTGGGTAATTACTTTTCCCACATTCTGGTTGCGGATCCCGCGTATCGATACCGAGCTAGCGCTGAAGTATTCTCATGGTCATATTCTTGTGCGTTTATTTATTTATATTGGAAGATACACAACGCAGTTTACAGAATCATGATGTTCCCCGCGACAAGACTGGCCATTCAGAAGGCTCCCATATGACACTATTATTCAGACAGCTTATATATTTATATTTACGTGTACTAATATATTTTTATACAAAACTATAACGTTATTTGAGGCAATATGAGTGCTGACATGCCCGCATATTTATTTATGCCTCCTCTTCGTTCTTATTATGAGAATAAAACCGCACTTAAACATGGCACATGTATGAGTAGATATCGATTTTGTGATTGATCTAATATAAGATTAGGAGATTCGTTTTGAGTGAAACGGCGCTTCCATAAACTTATCGATATATACGCGCGAGTCTCATCTGACGTCCAGTTGGGTAAGCGAGCACCCGGCGCTAACAACAGTTTTATAACGCCGGTTTTTAGGCATGTCGAATTGGGGCAACAAGTTATCCATGTATGAAGATTCATTATGTTAA------------------------------------------------------------------------------------------------------------------------------------------------------------------------------------------------------------------------------------------------------------------------------------------------------------------------------------------------------------------------------------------------------------------------------------------------------------------------------------------------------------------------------------------------------------------------------------------------------------------------------------------------------------------------------------------------------------------------------TTATTGGAGCTACACTATAAGAGCTTGGCTTCCACAGAATAGGAGTTTACGATGAAAAGGGACTGATCTTCTATGAATACAGGAATCTAATTAAGAACGAGGTCTCTTGTGAAAATCGGATCGCGGCAAAGGACGGAATGACGCGTGCGCTTGATAGGATCCGTACTTATGGGATCGTTTGCCGTGTTTCTCTTCTGAGACGAACAGCAGACGTCTAAGGAAGGGAAAAACATTCTGACAATAGCAGCCTTAGCTCAAATATTCTAGCCAGGTTATCTCTCGGAGCGCAAGTCAGGTGAACTAATAGGGGATGCCTATTGAGGGGGTGATATAGAGGTTTTTGGAAATAAGAGCTTGAAGAACCAACTTCAACTTTTTGATCTTTTAGGAGCGTCACGTGCAGCTCTGAGGTGTGTGCGCGGGCACCTGGATCCCTCCACTTAGACGCCTGCTTTAGAGGTACGTCGCCGTTCCATTGCAGCCATTTACAAAAACATCTCTTTTTTATATAAAGTATGACCTGCCCACTGTTGAAGGGCCGCGGTACCTGACCGTGCAAAGGTAGCATAATCATTAGTTTCTTAATTAGAGGCTGGAATGAATGGTTGGACGAAATATGAGCTATCTCATT--ATTTTAGAATTTAATTATTAAGTAAAAAAGCAAATATTGTTATGGGACGAGAAGACCCTATAGAGTTT----------TTAGTTTTGTTTCGTTTTTGTTGGGGTGACAGGAATAAATAACTCTATTTATATTGATCCATTATAAGACTAAATTACCTTAGGGATAACAGCGTATCTTTTTGAGTTCTTATCAATAGGGTTGCGACCTCGATGTTGGATTAAGATAACATTGTGTAGAAGTTTAGGTCTGTTCGACCTTTAAAATTTACATGATCTGAGTTAAACCG----------------TGCATGTCTGAGTCAACACTAAGGTGAAACGCGAATGGCTCATTAAATCAGTTATGGTTCCTTAGATGG-GACTACTTGATAACTGTGGTAATTCTAGAGCTAATACATGCACCAATAAGCTTTTATTAGATCAAAACCAATGGTCGTGTGACTCTGAATAAGTTGTGGCGGATCGCACGTACGGCGACGCATCTTTCAAATGTCTGCCTTATCACTGTCGATGGTAGGTTCTGCGCCTACCATGGTTGTAACGGGTAACGGGGAATCAGGGTTCGATTCCGGAGAGGGAGCCTGAGAAACGGCTACCACATCCAAGGAAGGCAGCAGGCGCGCAAATTACCCACTCCCGGCAGGGGAGGTAGTGACGAAAAATAACGATACGGGACTCATCCGAGGCCCCGTAATCGGAATGAGCACACTTTAAATCCTTACGAGTATCATTGGAGGGCAAGTCTGGTGCCAGCAGCCGCGGTAATTCCAGCTCCAATAGCGTATATTAAAGTTGTTGCGGTTAAAAAGCTCGTAGTCGGACTTGTGTCCCAGCTGCCGGTCCCGGGCCTGCCGGTGCGGGTGCTCTTTGCTTCCGGGGCCGCACGTTTACTTTGAACAAATTAGAGTGCTTAAAGCGGC-CGCGAATACGAGTGCATGGAAAATGGAATAGGACCTCGGTTCTTTTGTTGGTTTTAGGAGAGTAATGGTCAATAGGGACAGGGGGGCATTCGTATTGCGACGTTAGAGGTGAAATTCTTGGATCGTCGCAAGACGGACCGAAGCGAAAGCGTTTCCAAGAATGTTTTGATAAGAACGAAAGTTAGAGGTTCGAAGGCGATCAGATACCGCCCTAGTTCTAACCATAAACGATGCCAGCCAACAATCCGCAAGTTCCTC-CGAGACTCGGCGGGCGGCTTCGGAAACCAAGCTTTTGGGTTCCGGGGGAAGTATGGTTGCAAAGCTGAAACTTAAAGGAATTGACGGAAGGGCACCACCGGAGTGGAGCCTGCGGCTTAATTTGACTCAACACGGGAAACCTCACCAGGCCCGGACACCGGGAGGATTGACAGATGAGAGCTCTTTCTTGATTCGGTGGGTGGTGGTGCATGGCCGTTCTTAGTTGGTGGAGCGATTTGTCTGGTTAATTCCGATAAGAAGAGACTCTAGCCTGCTAACTAGTCGCCGGGGCTTCTTAGAGGGACAGGCGGCCTGCCGCACGAGATTGAGCAATAACAGGTCTGTGATGCCCTTAGATGTTCTGGGCCGCACGCGCGCTACACTGAAGGAATCAGCGTGCCGAAAGGCGGGTAACCCGCTGAACCTCCTTGCTAGGGATTGGGGCTTGCAATTTTCCCCATGAACGAGGAATTCCCAGTAAGCGCGAGTCATAAGCTCGCGTTGATTACGTCCCTGCCCTTTGTACACACCGCCCGTCGCTACTACCGATTGAATGATTTAGTGAGGTCTTCGGACGGTTCCCGGAAGATGCCCAAATTGATCATTTAGGGAAGTAAAAGTCGTAACAACCACGAGACCGATAGCGAACAAGTACCGTGAGGGAAAGTTGAAAAGAACTTTGAAGAGAGAGTTCAAAGTACGTGAAACCGCTCAGGGGAAA-GAAA-GGACTCAGCACTTCGAGCACGTCGCGACTCGTCGGGGCGGGGCGAGACGGGGGTCGCGGTCACCCCTGTCGCGACGGCACCCGTCTTGAAACACGGACCAAGGAGTCTAACACGTGCGCGAGTCGACGGAACCCGGCGCAGTGAAACGGGACCTGAGGGAAGAAGGCCCGCACTCCCAGGGCGCCTA-TGC-CAGCGCACCCCGAGCGTACGCGTTGGGACCCGAAAGATGGTGAACTATGCCTGGCCAGGACGAAGTCAGGGGAAACCCTGATGGAGGTCCGCAGCGATTCTGACGTGCAAATCGATCGTCAGAGCCGGGTATAGGGGCGAAAGACTAATCGAACGATCTAGTAGCTGGTTCCCTCCGAAGTTTCCCTCAGGATAGCTGGCGAGTCTCATCCGGTAAAGCGAATGATTAGGGCCTTGGGGCCGAAACGACCTCAACCTATTCTCAAACTTTAAATGGGTGAGACGATGCTTGCTCGAAAGGATGGCGCCAAGTGGGCCATTTTGGTAAGCAGAACTGGCGCTGTGGGATGAACCAAACGCCGGGTTAAGGCGCCAAA-CGCTTATGGAAACCATGAAAGGCGTTGGTTGCTTAAGACAGCAGGTCGGTGGCCATGGAAGTCGGAACCCGCCAAGGAGTGTGTAACAACTCACCTGCCGAAGCAACTAGCCCTGAAAATGGATGGCGCTAAAGCGTGCCTATACCCCCGCCGCCCCGCGAGTAGGAGGG-CGCGGCGGCGAGCGCGGAAGGGGGGGGCGAGCCTGCCTGGAGCCGCCGCCGGTGCAGATCTTGGTGGTAGTAGCAAATACTCGAGCGAGGGCTCGAGGGCTGATGTGGAGAAGGGTTTCGTGTGAACAGCCGTTGCACACGAGTCAGTCGATCCTAAGCCCTAGGAGAAATCCATGTCGATGGCGAAAGGGAATCCGTTCCATTCCGGAACGGGCGGACCTCGCTCGTCGGGGTAAAAGGACCCGGAGAGCCGTCGGGACCGGAGAGTTTTCTGTTCCGAGCGTTCGAGTCCTGGATCCAGAGGAGATGTAAGAAGAGCCGCATTGCGGTGTTCGTCCCCTCGGACCTTGAAAATCGAGAGGGCACGCGGACGCCGTACCATATCCGCAGGGTCCCGAGGTGAGGACTCTTCGATAG
Bla_Noctic    --------------------------------------------------------------------------------------------------------------------------------------------------------------------------------------------------------------------------------------------------------------------------------------------------------------------------------------------------------------------------------------------------------------------------------------------------------------------------------------------------------------------------------------------------------------------------------------------------------------------------------------------------------------------------------------------------------------------------------------------------------------------------------------------------------------------------------------------------------------------------------------------------------------------------------------------------------------------------------------------------------------------------------------------------------------------------------------------------------------------------------------------------------------------------------------------------------------------------------------------------------------------------------------------------------------------------------------------------------------------------------------------------------------------------------------------------------------------------------------------------------------------------------------------------------------------------------------------------------------------------------------------------------------------------------------------------------------------------------------------CACCGAGTTAATTTATCTCCGGTTGGATATTCCAATACATTCGAAGGGAAAAGATCTTGGAACTGGATATTTGCATCTGCATGGTTCTGGTTATGTTGGCCACAATTTACATGGATGAGTGAACCGGCTATTACTCGCACATATATGCGTCCACGGATAAATTTAGTGCTGCACCTAAGGCCTTAAACACCACTTGATATGGTTATTTTTTTACATGGGGTTACGGGTATTTGCAATCTCATGAATATTTCAGAACTATAGTGTGCCATTCATAGTCTTCATGGGCGTTTGCATATGGGGCTATCATGTTCCCTTTACGGTTTCCTCACCACTGCTAAGTCATTCTTCATTTATGGGTAAATACTTTTCCCACATTCTGGCTGCGGATCCCGCGTATCGATACCGATCTATAACTGAAATGTTCTCACGGTCATATTCTTATAGATATATTTATATATACTGGAAGATGATCAACGTTATATACACCAATATGATGTCCCCCTCGACATC--------------------CCTTATGACACTATTTTTCAGACAACATACATATTTATATCTACCTACTTTAATATGTTTTTATAAAAAAATAAAAAATTACTTGAGGCAAACTGAACCTTGACATATCCATTTATTTATTTATGCTACCTCATCAATCTTAATCTGAGAATAAAACCTGACATAAACATGGCACATGTATGACTAGATTACGATTATCAGAATTCTCTAATACGCATATATAATCTTCGTTTTGAGTGAAACGTTCCATCCACAAACCAATCGATATATACGCAGGAGTATCATCTGACATCCTCCTGGATAAGCGAGCACCCGGCGCTAACATTAGATTTACCCATCCAGATTTTTGGCATGTCGAATTGGGACAACAAGTTATCCATGTATGATCATCCATAATGATAT-----------------------------------------------------------------------------------------------------------------------------------------------------------------------------------------------------------------------------------------------------------------------------------------------------------------------------------------------------------------------------------------------------------------------------------------------------------------------------------------------------------------------------------------------------------------------------------------------------------------------------------------------------------------------------------------------------------------------------------------------------------------------------------------------------------------------------------------------------------------------------------------------------------------------------------------------------------------------------------------------------------------------------------------------------------------------------------------------------------------------------------------------------------------------------------------------------------------------------------------------TGTTCTAGAATTTGAAATAATGTCTGCCCACTGTTAAAGGGCTGCGGTAATTGACCGTACAAAGGTAGCATAATAAATAGTTTTTTAATTGGAGGCTTGAATGAAGGGTTTTATGAGAAATCAGCTGTCTTAAA---AATTAGAATTTAAGGTTTAGGTAAAAATGCGGATGGGTAAGTGGGACGAGAAGACCCTATAGAATTT----------TGGTTGGTGGATTAATTTAGTTGGGGTGATTTCAATAATTAACTTTAAT----TTGATCCGATTGTAAGATAAATTACCTTAGGGATAACAGCGTATTTATTCTAGTTCAGATTGATGAGTTTGCGA--------------------------------------------------------------------------------------------------TGCATGTGCCAGACAAAATTAAGGTGAAACGCGAATGGCTCATTAAATCAGTTATGGTTTCTTAGATGA-GACTACATGATAACTGTGGTAATTCTAGAGCTAATACATGAACTCCGAAGCTTTTATTAGATCAAAATCAAAGGTCGTGTGACTCTGAATAAATTTAGGCGGATCGCACGTACGGCGACGCATCTTTCAAATGTCTGCCTTATCACTGTCGATGGTAGGTTCTGCGCCTACCATGGTTGTAACGGGTAACGGGGAATCAGGGTTCGATTCCGGAGAGGGAGCCTGAGAAACAGCTACCACATCCAAGGAAGGCAGCAGGCGCGCAAATTACCCACTCCCGGCAGGGGAGGTAGTGACGAAAAATAACGATACGGGACTCATCCGAGGCCCCGTAATCGGAATGAGTACACTTTAAACCCTTATGAGTACCATTGGAGGACCAGTCTGGTGCCAGCACCCGCGGTAATTCCAGCTCCAATAGCGTATATTAAAGTTGTTGCGGTTAAAAAGCTCGTAGTCGGATGTGTGTCCCAGCTGCCGGTCCCGGGCCTACCGGTGCCCGTGCTCTTAACCTCCGGGGCCGTACGGTTACTTTGAACAAATTAGAGTGCTTAAAGCGGC-CGCGAATACGAGTGCATGGAAAATGGAATAGGACCTCGGTTCTTTTGTTGGTTTTCGGAGAGTAATGATCAATAGGGACAGGGGGGCATTCGTATTGCGACGTTAGAGGTGAAATTCTTGGATCGTCGCAGGACGAACCGAAGCGAAAGCATTTCCAAGAATGTTTTGATAAGAACGAAAGTTAGAGGTCCGAAGGCGATTAGATACCGCCCTAGTTCTAACCATAAACGATGCCAACTAGCAATCCGCAAGTTCCTC-CGAGACTCGGCGGGCGGCTTCGGAAACCAAGTTTTTGGGTTCCGGGGGAAGTATGGTTGCAAAGCTGAAACTTAAAGGAATTGACGGAAGGGCACCACAGGAGTGGGGCCTGCGGCTTAATTTGACTCAACACGGGCCACCTTTCCAGATCCAGACACCGGGAGGATTGACAGATGAGAGCTCTTTCTCGATTCGGTGGGTGGTGGTGCATGGCCGTTCTTAGTTCATGAAGTGATTTGTCTGGTTAATTCCGGTAAGAAGAGATTCTAACCTGCTAAGTAGTCG-CGGGGCTTCTTAGAGGGACAGGCAGCATGCTGCACGAGATTGAGCAATAACAGGTCAGTGATGCCCTTAGATGTTCTGGGCCGCACGCGCGCCACAATGAAGGAATCAGCGTGCCGAAAGGCGGGTAACCCGTTGAACCTCCTTGATAGGGATTGGGGCTTGCAATTTTCCCCATGAACGAGGAATTCCTAGTAAGCGCTAGTCATTAGCTCGCGCTGATTAGGTCCCTGCCCTTTGTGCACACCGCCCGTCGCTACTACTGATTGAATGATTTAGTGAGGTCTTCGGACGGATCTCGGAAGATGCCCGAATTGATCATTTAGAGAAGTAAAAGTCGTAACA--------------------------------------------------------------------------------------------------------------------------------------------------------------------------------------------------------------------------------------------------------------------------------------------------------------------------------------------------------------------------------------------------------------------------------------------------------------------------------------------------------------------------------------------------------------------------------------------------------------------------------------------------------------------------------------------------------------------------------------------------------------------------------------------------------------------------------------------------------------------------------------------------------------------------------------------------------------------------------------------------------------------------------------------------------------------------------------------------------------------------------------------------------------------------------------------------------------------------------------------------------------------------------------------------------
Bla_Polyph    ------------------------------------------------------------------------------------------------------------------------------------------------------------------------------------------------------------------------------------------------------------------------------------------------------------------------------------------------------------------------------------------------------------------------------------------------------------------------------------------------------------------------------------------------------------------------------------------------------------------------------------------------------------------------------------------------------------------------------------------------------------------------------------------------------------------------------------------------------------------------------------------------------------------------------------------------------------------------------------------------------------------------------------------------------------------------------------------------------------------------------------------------------------------------------------------------------------------------------------------------------------------------------------ACCTTATTATTTGGGCTGGCGGATGTGGACTCTTAGATCTATCGGCGAGGCAGGTCTTATGGGAGACAATTAAAGTATGTACGCCAGCTTGTATATTTTTATGTATCCATCTATGGGGTTGGAATGTTGTCCCTATCTGGGCCCGAATGCTTCCCGATAAAAATAGTTTGTTTTCCCCTCCTTCTTTTCTGCAGAGATGTGAAGGGGTGGACGGTGACGTTACCCCTTGCAGAAATGCCAGCGGGCTCGTGATTGCATTTTCTTCACTGCGGGTAGTCATTTGGGCGTAATTATTCACACATAAATAACCATAAATAACCGACAATCCTTTTGTTGGCGTGTATACGCTTCTTTCTTTTCTTCCGTCTGCGGGCATACATCTTTACGACGAATTAAACTCTTTTGACCGCGGGGGGGACCATCTTACACATTTGTTTTGGCACCGAGTTAATTTATTTCCGGTTGGATATTCCAATATTGCAGAAGGGAAAAGAGCTTGGAATTGGATATTTGCATCTGCATGGTTTTGGTTGTGTTGGCCACAATTTACGTGGATGAGTGAACCGGCTATTACTCGCACATATATGCGTCCACGGATAAATTTAGTGTTGCACGTTAGGTTTAAGGCTCTGTTTGTCTTGGTTGTTTCTTTACATGGGGTTACGGGTATCTGCAATCTCATGAATATTTCAGAACTATAGTGTGCCATTCATAGTCTTCATGGGCGTTTGCATATGCGGTTGTCATGTACCTTTTTCGGTTACATAACCAATGTTAAATCATTATGTATTTTTGGGTAAATACTTTTCCCACATTCTGGCTGCGGATCCCGCGTATCGATACCGAGCTAACTCTGAAGTATTCTCATGGTCATATTCTTGTAGATTTATTTATTTATTTTGGAAGATAGACAACGCAGCTTACAGAATCATGATGTTCCCCGCGACAAGACTGGCAAATCAGAAGTCTCCCATATGACACTATTATTCAGACAGCTTATATATTTATATCTAGATGTTCTAATATTTACTTTTTAAAAATAATAACGTTATCTGAGGCATTATGAATGCTGACATTTCCGCATATTTATTTATGCATCCTCTTCGCTTTTATTATGAGAATAAAACCACACTTAAACATGGCACATGTATGAGTAGATATCGATTACATGATTGATCTAATATAAGAAATTAAAATTCGTTTTGAACGAAACGACATTTCCTTAAACTTATCGATATGTACGCGCGAGTTTCATCTGACGTCCAGTTGGGTAAGCGAGCACCCGGCGTTAACAACAGTTTTATAACGCCGGTTTTTTGGCATGTCGAATTGGGGCAACAAGTTATCCATGTATGAAGATTCACCACTATAA----------------------------------------------------------------------------------------------------------------------------------------------------------------------------------------------------------------------------------------------------------------------------------------------------------------------------------------------------------------------------------------------------------------------------------------------------------------------------------------------------------------------------------------------------------------------------------------------------------------------------------------------------------------------------------------------------------------------------------------------------------------------------------------------------------------------------------------------------------------------------------------------------------------------------------------------------------------------------------------------------------------------------------------------------------------------------------------------------------------------------------------------------------------------------------------------------------------------------------TTTACAAAAACATTTCTTCTTAATCTGAAGTATGACCTGCCCGCTGTTGAAGGGCCGCGGTATGTGACCGTGCGAAGGTAGCATAATCATTAGTTTTTTAATTGAAGGCTGGAATGAATGGTTGGACGAGATAAAGGCTGTCTTGTTATTAGTTAGAATTTAACATTCAAGTTAAAAGGTGAATGTTGTTATGGGACGAGAAGACCCTATAGAGTTTGTATTTGTGTTGGATTATTAGTTTATTTTGTTGGGGCGATAGTGTAAAGTAACCCTACTTGTATTGATCCATTATAAGATTAAATTACCTTAGGGATAACAGCGTATTTTTTTGAGTTCTAATTGATAAGATTGCGACCTCGATGTTGGATTGAAGAAATTATGTGAAGAAGTTTAGGTCTGTTCGACCTTTAAAATTTACATGATCTGAGTTAAACCGTTGTCAAGATAAGCCATGCATGTCTCAGTCAAAATTAAGGTGAAACGCGAATGGCTCATTAAATCAGTTATGGTTCCTTAGATGG-GACTACTTGATAACTGTGGTAATTCTAGAGCTAATACATGAACTCAAAAGCTTTTATTAGATCAAAACCAATGGTCGTGTGACTCTGAATAAATTGTGGCAGATCGCACGTACGGCGACGCATCTTTCAAATGTCTGCCTTATCACTGTCGATGGTAGGTTCTGCGCCTACCATGGTTGTAACGGGTAACGGGGAATCAGGGTTCGATTCCGGAGAGGGAGCCTGAGAAACGGCTACCACATCCAAGGAAGGCAGCAGGCGCGCAAATTACCCACTCCCGGCAGGGGAGGTAGTGACGAAAAATAACGATACGGGACTCATCCGAGGCCCCGTAATCGGAATGAGCACACTTTAAATCCTTACGAGTATCATTGGAGGGCAAGTCTGGTGCCAGCAGCCGCGGTAATTCCAGCTCCAATAGCGTATATTAAAGTTGTTGCGGTTAAAAAGCTCGTAGTCGGACTTGTGTCCCAGCTGCCGGTCCCGGGCCTGCCGGTGCGCGTGCTCTTAACCTCCGGGGCCGCACGTTTACTTTGAACAAATTAGAGTGCTTAAAGCGGC-CGCGAATACGAGTGCATGGAAAATGGAATAGGACCTCGGTTCTTTTGTTGGTTTTCGGAGAGTAATGATCAATAGGGACAGGGGGGCATTCGTATTGCGACGTTAGAGGTGAAATTCTTGGATCGTCGCAAGACGGACCGAAGCGAAAGCATTTCCAAGCATGTTTTGATAAGAACGAAAGTTAGAGGTTCGAAGGCGATCAGATACCGCCCTAGTTCTAACCATAAACGATGCCAGCCAGCAATCCGCAAGTTCCTC-CGAGACTCGGCGGGCGGCTTCGGAAACCAAGCTTTTGGGTTCCGGGGGAAGTATGGTTGCAAAGCTGAAACTTAAAGGAATTGACGGAAGGGCACCACCGGAGTGGAGCCTGCGGCTTAATTTGACTCAACACGGGAAACCTCACCAGGCCCGGACACCGGGAGGATTGACAGATGAGAGCTCTTTCTTGATTCGGTGGGTGGTGGTGCATGGCCGTTCTTAGTTGGTGGAGCGATTTGTCTGGTTAATTCCGATAAGAAGAGACTCTAGCCTGCTAACTAGTCGCCGGGGCTTCTTAGAGGGACAGGCGGCCTGCCGCACGAGATTGAGCAATAACAGGTCTGTGATGCCCTTAGATGTTCTGGGCCGCACGCGCGCTACACTGAAGGAATCAGCGTGCCGAAAGGCGGGTAACCCGTTGAACCTCCTTGCTAGGGATTGGGGCTTGCAATTTTCCCCATGAACGAGGAATTCCCAGTAAGCGCGAGTCATAAGCTCGCGTTGATTACGTCCCTGCCCTTTGTACACACCGCCCGTCGCTACTACCGATTGAATGATTTAGTGAGGTCTTCAGACGGTCACCGGAAGATGCCCAAATTGATCATTTAGGGAAGTAAAAGTCGTAACAACCACGAGACCGATAGCGAACAAGTACCGTGAGGGAAAGTTGAAAAGAACTTTGAAGAGAGAGTTCAAAGTACGTGAAACTGTTCAGGGGAAACGAA-GGGACTCAGCACTTGTATGACGTCGCGACCCGTTGGGGCTAGGCCGGACGGTACGCGCAAGTGTTCCTGTCGCGGCGTCA----------------GACCAAGGAGTCTAACATGTGCGCGAGTCAATGGGACCCGGCGCAGTGAAAGCG--GCCTTGGGAGGATGGCCCGCACTCCCGGGGCGCCTA--GC-CAGCGCACCCTGAGCGTACACGTTGGGACCCGAAAGATGGTGAACTATGCCTGGTCAGGACGAAGTCAGGGGAAACCCTGATGGAGGTCCGCAGCGATTCTGACGTGCAAATCGATCGTCAGAGCTGGGTATAGGGGCGAAAGACTAATCGAACCATCTAGTAGCTGGTTCCCTCTGAAGTTTCCCTCAGGATAGCTGGTCAGTCTCATCCGGTAAAGCGAATGATTAGGGCCTTGGGGCCGAAACGACCTCAACCTATTCTCAAACTTTAAATGGGTGAGACTCCGCTTGCTTGAAAGGATGGTGCCAAGTGGGCCATTTT-------------------------------------------------------------------------------------------------------------------------------------------------------------------------------------------------------------------------------------------------------------------------------------------------------------------------------------------------------------------------------------------------------------------------------------------------------------------------------------------------------------------------------------------------------------------------------------------------------------------------------------------------------------------
Co_Ad_Amph    GCGGCCCAGATTGATGCTTTGAGTTTCCAAAAGTTTATATGGTCGGGGTTTCATGGCAGCGGGATTGATATCGGTCCAGCATAAGCCTCAGAGAAAATCAACGTTTATAACCAAATGCACGTCAACTCAAGGCTGCGAAAGTTATTTTCCCTGTCCGATAGTGACAGTATAGGCGACGCCGGGGGTCTCTACTTGGGGCAACGCTTAATGGGGTGACTCACGGCAAGTTTGAAATAGGGTCGATTTGGACCCATGAGCATATGAACGAGAAGAAATTTTCGCCTATGGGAAAGTGCCCAGTGGCGTTGAAGTGCGAGCTTGAGCGCGAATTTGGTACCGTATGCAGGCGCTTTCCTGGGGTTGGTCGGTTGCGAAAAAGAGACTAAACTTGCCACAGCCTGCCATCAGCATTATATGAAATCTTAAGGTGAAGAGTGATAGAGTGTAGGAGCTAGAAATGATACGTTGAAATGAAAGTGACCTTGGATCAACGGGATCATGTGTGCCCAGCAACTTTCAAAGGATAAAATCTCGACACGCATAAGTATCGCATTGGGTGTGGGATGAAATCATAGCTTAACCTATCGACATATAATATGAGTAAGCAGTTTCAGAGTCGCCTGCAGAAGCACGGTACCCTGCTAGTGCGCAATTGCCTGGATCCTTCCAAATAAAATCGTACGGTGACACGCTGTTGACCAGTTGATATGGTGTAACCCGTGGACTAGAATTTCAGGTAGACAAATGGAGTCATAAAGGTGGGAGTATGCATGGAGAATTGAGAGCTTCAAAGCTTAGATGTGAGAAAGTACGGTTGACCTAATAGAAGTGAGAGACTAAGACCACGAAAAGATTTGTGTGCGCGCTTAATCGGTAACGTGAAACTTAGACTACAAATGAAGTGTTTTCAAAATAAAAGTATGATAACACCTTTGAACTTTCGACTCTACGCAACAATGGTTTCGAAACAATGCGCTTGTAAACGATTGCGTCGAACAGATGGGGTACCCTTGTAACAATGAACGTGCGCGATGCCGCACACAATACTTAATACTAAAGCTTTCCAGACTGATTAAGAATATGTCTGGTCGGGTTAAGATGGAGTCGTGATTGATGTGGCGTGGTGCTCGGACTCGAATTAAAAAAACATATGTAATAAACCGAACGTAGACGATAGAATTCGACGCTTATTGAGAATTCTTGAGTGTATGAATTAAAATGAAACCACGGATATTT---------------------------------------------------------------------------------------------------------------------------------------------------------------------------------------------------------------------------------------------------------------------------------------------------------------------------------------------------------------------------------------------------------------------------------------------------------------------------------GATATTCCAATATAGCAGAAGGGAAAAGAACTTGGTCTTGGATATTAGCATTTGCATGGTTTTGGTTGTGTTGGCCACAATTTACGTGGATGAGTGAACCGGCTATTACTCGCACATATATGCGTCCACGGATAAATTTTCTGCTGCACTTCAGGATTTAGCCTCCTTTTGGCTTGGTTGTTTTTTTACGTGGGGTTACGGGTGTTTGCAATCTCATGAATATTTCAGAACTATAGTGTGCCATTCATAGTTTTCATGGGCGTTTGCATCTGCGGTTATCATGTTCCTTTTACGGTTACATAATCTTCTTTAAATCATTATGTATTTTTGGGTAATTACTTTTCCCACATTTTGGTTAGGGATCCCGCGTATCGATACCGAGCTAACTCTGAAATATTCTCATGGTCACATTCTTATGGGTTTATTTATTAATATTGGAGCTTATGTCACGATGTATATCCACTCATGATGTTCCCCTCGACAAGACTGTCAATTCAGAAGGCTCCCTTATGACATTATTTTTCAGACAACATATATTTACATATACATTTGTAGTATTATTTTCTTTTTTAAAATAATAACGTATTTTGAGGCAACATGAATATTGACATTTCCGCATATTTATTTATGCCTCCTCCTCGCTTTTATTCTGAGAATAAAACCTTACTTAATCATGGCACATGTATGAGTAGATATCGATTAACTGATTGATCTAATATAAGAATATGAGGTTCGTTTTGAGTGAAACGATGTTTCCTTAATCCAATCGATTTGTAGGCATGAGTTTCATCTGACGTCCTCTTGGGTAAATGAGCACCCGGCGTTAACAACAATTTTATAACGTCGGTTTTTTGGCATGTCGAATTGGGGCAACAAGTTATCCATGTATGAAGGTCCACTATATTAA-----------------------------------------------------------------------------------------------------------------------------------------------------------------------------------------------------------------------------------------------------------------------------------------------------------------------------------------------------------------------------------------------------------------------------------------------------------------------------------------------------------------------------------------------------------------------------------------------------------------------------------------------------------------------------------------------------------------------------------------------------------------------------------------------------------------------------------------------------------------------------------------------------------------------------------------------------------------------------------------------------------------------------------------------------------------------------------------------------------------------------------------------------------------------------------------------------------------------------------------------GTCCCTTTTATATAGGGTCTGACCTGCCCACTGTTAAATGGCCGCAGTATTTGACTGTGCAAAGGTAGCATAATCATTAGTTTTTTAATTAAAAGCTTGTATGAAAGGTTGGACAAAATAAATTCTGTCTCTATTAAATTTAGAATTTAACTTTTAAGTCAAAAGGCAAATAAAATTAAAAGACGAGAAGACCCTATAGATCTTTA--ATTTTAATATTTTAT-TTTTATTTTATTGGGGTAATAGAATAAACAAATTCTATTTATGATGATCCATTATAAGATTAAGTTACCTTAGGGATAACAGCGTATTTTTTTGAGTTCATATCGATAAGTTTGCGACCTCGATGTTGGATTAAAAAA-TATTGCGTAGAAGTTTTGGTCTGTTCGACCATTAAATTTT--------------------TTGTCAAGATAAGCCATGCATGTCTCAGTCAACAATACGGTGAAACGCGAAAGGCTCATTAAATCAGTTATGGTTCCTTAGATCGCCCATACTTGATAACTGTGGTAATTCTAGAGCTAATACATGCACAGAGAAGCTTTTATTAGATCAAAACCAATGGTCGCGTGACTCTGAATAACTTTCGGCTGATCGCACGTACGGCGACGCATCTTTCAAATGTCTGCCTTATCACTGTCGATGGTAGGTTCTGCGCCTACCATGGTCGTAACGGGTAACGGGGAATCAGGGTTCGATTCCGGAGAGGGAGCCTGAGAAACGGCTACCACATCCAAGGAAGGCAGCAGGCGCGCAAATTACCCACTCCCGGCAGGGGAGGTAGTGACGAAAAATAACGATACGGGACTCATCCGAGGCCCCGTAATCGGAATGAGTACACTTTAAATCCTTACTAGGACCATTGGAGGGCAAGTCTGGTGCCAGCAGCCGCGGTAATTCCAGCTCCAATAGCGTATATTAAAGTTGTTGCGGTTAAAAAGCTCGTAGTTGAATCTGTGTCCCGGCTGTCGGTCCCGGGTCTGCCGGTGCGCGTGCTCTTGACTTCAGGGGCCGCACGTTTACTTTGAACAAATTAGAGTGCTCAAAGCGGCTCGCGAATATGTGTGCATGGAAAATGGAACAGGACCTCGGTTCTTTTGTTGGTTTTCGGAGAGTAATGATAAATAGGGACAGGGGGGCATTCGTATTGCGACGTTAGAGGTGAAATTCTTGGACCGTCGCAAGACGGACAGAAGCGAAAGCATTTCCAAAGATGTTTTAATAAGAACGAAAGTCAGAGGTTCGAAGGCGATCAGATACCGCCCTAGTTCTGACCATAAACGATGCCAGCTAGCGATCCGCACGTTCCTCCGATGACTCGGCGGGCAGCTTCGGAAACCAAGCTTTTGGGTTCCGGGGGAAGTATGGTTGCAAAGCTGAAACTTAAAGGAATTGACGGAAGGGCACCACCGGAGTGGAGCCTGCGGCTTAATTTGACTCAACACGGGAAACCTCACCAGGCCCGGACACCGGAAGGATTGACAGATGAGAGCTCTTTCTTGATTCGGTGGGTGGTGGTGCATGGCCGTTCTTAGTTGGTGGAGTGATTTGTCTGGTTAATTCCGATAAGAAGAGACTCTAGCCTGCTAACTAGGCGTCGGGGCTTCTTAGAGGGACAGGCGGCCTGCCGCACGAGATTGAGCAATAACAGGTCTGTGATGCCCTTAGATGTTCTGGGCCGCACGCGCGCTACACTGAAGGAATCAGCGTGCCGAGCGGCGGGTAACCCGCTGAACCTCCTTGCTAGGGATTGGGGCTTGCAATTTTCCCCATGAACGAGGAATTCCCAGTAAGCGCGAGTCATAAGCTCGCGTTGATTACGTCCCTGCCCTTTGTACACACCGCCCGTCGCTACTACCGATTGAATGATTTAGTGAGGTCTTCGGACGGCCCTCGGAAGATGCCCAAATTGATCATTT---------------------ACCACGAGACCGATAGCGAACAAGTACCGTGAGGGAAAGTTGAAAAGAACTTTGAAGAGAGAGTTCAAAGTACGTGAAACCGTTCAGGGGAAACGAAGGGGATTCA--ACTTGTAGGACGTCGCGACCCGTTGGGGCCAGGCCGGACGGTACGCGCGAGTGTCTCTGTCGCGACGAAACCCGTCTTGAAACACGGACCAAGGAGTCTAGCATGCGCGCGAGTCATTGGGACCTGGCGCAATGAAAGTGAAGTCGAAGGAGGATGGCCCGCACTCCCGGGGCTTCTATCGCAGAGCGCACCAC------------------------------------------------------------------------------------------------------------------------------------------------------------------------------------------------------------------------------------------------------------------------------------------------------------------------------------------------------------------------------------------------------------------------------------------------------------------------------------------------------------------------------------------------------------------------------------------------------------------------------------------------------------------------------------------------------------------------------------------------------------------------------------------------------------------------------------------------------------------------------------------------------------------------------------------------------------------------------------------
Co_Ad_Aspi    ------------------------------------------------------------------------------------------------------------------------------------------------------------------------------------------------------------------------------------------------------------------------------------------------------------------------------------------------------------------------------------------------------------------------------------------------------------------------------------------------------------------------------------------------------------------------------------------------------------------------------------------------------------------------------------------------------------------------------------------------------------------------------------------------------------------------------------------------------------------------------------------------------------------------------------------------------------------------------------------------------------------------------------------------------------------------------------------------------------------------------------------------------------------------------------------------------------------------------------------------------------------------------------ACTTTATTATTTGGGCTGTCGGATATGGACTCTTAGATTTATCGGCGAGGAAGGTCTTATGGGAGACAATTAAAGTATGTACGCCAGCTTGTATATTTTTATGTATCCATATATGGGGTTGGAATGTTGTCCTTATTTGGGCCCGAATGCTTCCCGATAAAAATAGTTTGCTCTCCCCTCTTACCTCTTTATAGAGATGTGAAAGGGCGGACGGTGACGTTACCCCCTTCTCGGATGCCAAGGGGCTCGTGATTGCATTTAGCTCATTGCGGATTCTCATTTGGGCGTAATTATACACATATAAATCGTCGTGGATACTTGACGATCCTTTTGTTGTCGTGGATACGCCTTTTTTTTTTCTTCCGTTTGCGGGCATACATTTTTACGACGAATTAAACTCTTTTGACCGCGGGGGGGACCATTTTACACATTTGTTTTGGCACCGAGTTAATTTATTTCCGGTTGGATATTCCAATATAGCAGAAGGGAAAAGAACTTGGTCTTGGATATTAGCATCTGCATGGTTTTGGTTGTGTTGGCCACAATTTACGTGGATGAGTGAACCGGCTATTACTCGCACATATATGCGTCCACGGATAAATTTTCTGTTGCACCTCAGGATTAAGCCTCCTTTTGGCTTGGTTGTTTTTTTACGTGGGGTTACGGGTGTTTGCAATCTCATGAATATCTCAGAACTATAGTGTGCCATTCATAGTTTTCATGAGCGTTTGCATTTGCGGTTATCATGTTCCTTTTACGGTTACATAATCAAATTTAAATCATTATGTATTTTTGGGTAATTACTTTTCCCACATTTTGGTTAGGGATCCCGCGTATCGATACCGAGCTAACTCTGAAGTATTCTCATGGTCACATTCTTATGGATATATTTATTAATATTGGAGCTTGTTCCACGGTGTATATCCACTCATGATGTACCCCGCGACAAG------------------------------------------------------------------------------------------------------------------------------------------------------------------------------------------------------------------------------------------------------------------------------------------------------------------------------------------------------------------------------------------------------------------------------------------------------------------------------------------------------------------------------------------------------------------------------------------------------------------------------------------------------------------------------------------------------------------------------------------------------------------------------------------------------------------------------------------------------------------------------------------------------------------------------------------------------------------------------------------------------------------------------------------------------------------------------------------------------------------------------------------------------------------------------------------------------------------------------------------------------------------------------------------------------------------------------------------------------------------------------------------------------------------------------------------------------------------------------------------------------------------------------------------------------------------------------------------------------------------------------------------------------------------------TTTACAAAAACATGTCCTTTTTATTTAAGGTTTGACCTGCCCACTGTTAAATGGCCGCAGTATTTGACTGTGCAAAGGTAGCATAATCATTAGTTTTTTAATTAAAAGCTTGTATGAAAGGTTGGACGAAATAAAATCTGTCTTTATTAAATTTATAATTTAACTTTTAAGTTAAAAGGCAAATTTTATTAAAAGACGAGAAGACCCTATAGATCTTTA--ATTTTATTTTTTTAT-TTTTATTTTATTGGGGTAATGGAATTATTTAATTCTATTTATGATGATCCATTATAAGATTAAGTTACCTTAGGGATAACAGCGTATTTTTTTGAGTTCATATCGATAAGTTTGCGACCTCGATGTTGGATTAAAAAA-TCTTGTGCAGAATTTTTGGTCTGTTCGACCATTAAATTTTACATGATCTGAGTTAGACCGTTGTCAAGATAAGCCATGCATGTCTCAGTCAAAATTAAGGTGAAACGCGAAAGGCTCATTAAATCAGTTATGGTTCCTTAGATCGCCCATACTTGATAACTGTGGTAATTCTAGAGCTAATACATGCACAGAGGAGCTTTTATTAGATCAAAACCAATGGTCGCGTGACTCTGAATAACTTTCGGCTGATCGCACGTACGGCGACGCATCTTTCAAATGTCTGCCTTATCACTGTCGATGGTAGGTTCTGCGCCTACCATGGTCGTAACGGGTAACGGGGAATCAGGGTTCGATTCCGGAGAGGGAGCCTGAGAAACGGCTACCACATCCAAGGAAGGCAGCAGGCGCGCAAATTACCCACTCCCGGCAGGGGAGGTAGTGACGAAAAATAACGATACGGGACTCATCCGAGGCCCCGTAATCGGAATGAGTACACTTTAAATCCTTACGAGGATCATTGGAGGGCAAGTCTGGTGCCAGCAGCCGCGGTAATTCCAGCTCCAATAGCGTATATTAAAGTTGTTGCGGTTAAAAAGCTCGTAGTTGAATCTGTGTCCCGGCTGTCGGTCCCGGGTCTGCCGGTGCGCGTGCTCTTCACTTCAGGGGCCGCACGTTTACTTTGAACAAATTAGAGTGCTCAAAGCGGCTCGCGAATATGTGTGCATGGAAAATGGAACAGGACCTCGGTTCTTTTGTTGGTTTTCGGAGAGTAATGATTAATAGGGACAGGGGGGCATTCGTATTGCGACGTTAGAGGTGAAATTCTTGGATCGTCGCAAGACGGACAGAAGCGAAAGCATTTCCAAAAATGTTTTAATAAGAACGAAAGTCAGAGGTTCGAAGGCGATCAGATACCGCCCTAGTTCTGACCATAAACGATGCCAGCTAGCGATCCGCACGTTCCTCCGATGACTCGGCGGGCAGCTTCGGAAACCAAGCTTTTGGGTTCCGGGGGAAGTATGGTTGCAAAGCTGAAACTTAAAGGAATTGACGGAAGGGCACCACCGGAGTGGAGCCTGCGGCTTAATTTGACTCAACACGGGAAACCTCACCAGGCCCGGACACCGGAAGGATTGACAGATGAGAGCTCTTTCTTGATTCGGTGGGTGGTGGTGCATGGCCGTTCTTAGTTGGTGGAGCGAT-TGTCTGGTTAATTCCGATAAAAAGA-ACTCTAGCCTGCTTACTAGGCGTCGGGGATTCTTAGAGGGACAGGCAGCCTGCCGCACGAGATTGAGCAATTACAGGTCTGTGATGCCCTTAGATGTTCTGGGCCGCACGCGCGCTACACTGAAGGAA-CAGCGTGCCGAATGGCGGGTAACCCGCTGAACCTTCTTGCTACGGATTGGGGCTTGCAATTTTTCCCATGAACGAGGAATTCCCAGTAAGCGCGAGTCATAAGCTCGCGTTGATTAAGTCCCTGCCCTTTGTACACACCGCCCGTCGCTACTACCGATTGAATGATTTAGTGAGGTCTTTGGACGGTTCTCGGAAGATGACCAAATTGATCATTT-----------------------------------------------------------------------------------------------------------------------------------------------------------------------------------------------------------------------------------------------------------------------------------------------------------------------------------------------------------------------------------------------------------------------------------------------------------------------------------------------------------------------------------------------------------------------------------------------------------------------------------------------------------------------------------------------------------------------------------------------------------------------------------------------------------------------------------------------------------------------------------------------------------------------------------------------------------------------------------------------------------------------------------------------------------------------------------------------------------------------------------------------------------------------------------------------------------------------------------------------------------------------------------------------------------------------------
Co_Ad_Cara    GCGGCCCAGATTGATGTTTTGAGTTTCCAAAAGTTTATATGGTCGGGGTTTCATGGCAGCGGGATTGATATCGGTCCAGCATAAGCCTCAGAGAAAATCAACGTCTATAACCAAATGCACGTCAACTCAAGGTTGCGAAAGTTATTCTCCCTGTCCGATAGTGACAGTATAGGCGAAGCCGGGGGTCTTTACTTGGGGCAACGGTTAATGGGGTGATTCAAGGCGGGTTTCAAATAGGGTAGATTTGGACCCATGAGCATATGAACGAGAAGAAATTTGCGCGTATGGGAAAGTGCCCAGTGGCGTTAAGGTACGAGCGTGAGCGCGAAATTGGTACCGTATGCAGGCGCTTTCCTGGGGTTGGTCGGTTGCGAAAAAGAGACTAAACCTGCTTCAGCTTGCCATCAGCACTATATGAAATCTTAAGGTGAAGAGTGATAGAGTGTAGGAGCTAGAAATGATACGTTGAAATGAAAGTGACCTTGGATCAACGGGATCATGTGTGCCCAGCAACCTTCAACGGATAAACTTTCGACACGCATAAGTATAGCATTGGGTGTGGGATGAAATCATAGCGTAACCTAGCGAGATATAATATGAGTAAGCCGTTTCAGAGTCGCCTGCAGAAGCACGGTACCCTGCTAGTGCGCAACTGCCTGGATCCTTTCAAATAAAATCGTACGGCAACACGCTGTTGACCAGTTGATATGGTGTAACCCGTGGACTAGAATTTCAGGTAGACAAATGGAGTCATAAAGGTGGGAGTATGCATGGAGAATTGAGAGCTTCAAAGCTTAGATGTGAGAAAGTAAGGTTGACCTACTCGAAGTGAGAGATTAAGACCACGAAACGATTTGTGTGCGCGCTTAAGGGGTAACGTGAAATTTAGATTACAAATGAAGTGTTCTCAAAATAACAATATGATACAACTTTTGAACTAACGACTCTAGGCAACAATGGTTTCGAAACAATGCGCTCGTAAACGACTGCATAGAACAGATGGGGTCTCCTTGTAACAATGAACGTGCGCGATGCCGCACACAATACTTAATACTAAAGCTCTCCAGACTGATTAAGAACATGTTTGGTCGGGTTACGATGGAGTCGTGATTGATGTGGCGTGGTGCTCGGATTCGAACTGGAGAAACATATGTAATAAACCGAACGTAGACGATAGAATTCGACGCTTATTGAGAATTCTTGAGTGTATGAATTAAATTGAAACCGCGGATATTTACTTTATTATTTGGGCTGTCGGATGTGGACTCTTAGATCTATCGGCGAGGAAGGTCTTATGGGAGACAATTAAAGTATGTACGCCAGCTTGTATATTTTTATGTATCCATATATGGGGTTGGAATGTTGTCCTTATTTGGGCCCGAATGCTTCCCGATAAAAATAGTTTGCTCTCCCCTCTTACCTCTTTATAGAGATGTGAAGGGGCGGACGGTGACGTTACCCCCTTCTCGGATGCCAGCGGGCTCGTGATTGCATTTAGTTCATTGCGGGTTCTCATTTGGGCGTAATTATACACATATAAATCGTCATGGATACTTGACGATCCTTTTGTTGTCGTGGATACGCTTCTTTCTCTTCTTCCGTTTGCGGGCATACATCTTTACGACGAATTAAACTCTTTTGACCGCGGGGGGGACCATTTTACACATTTGTTTTGGCACCGAGTTAATTTATTTCCGGTTGGATATTCCAATATAGCAGAAGGGAAAAGAACTTGGTCTTGGATATTAGCATTTGCATGGCTTTGGTTGTGTTGGCCACAATTTACGTGGATGAGTGAACCGGCTATTACTCGCACATATATGCGTCCACGGATAAATTTTCTGTTGCACCTCAGGTTTAAGCCTCCTCTTGGCTTGGTTGTTTTTTTACGTGGGGTTACGGGTGTTTGCAATCTCATGAATGTTTCAGAACTATAGTGTGCCATTCATAGTTTTCATGGGCGTTTGCATATGCGGTTATCATGTTCCTTTTACGGTTAGTTAAAAAACTTTAAATCATTATGTATTTATGGGTAATTACTTTTCCCACATTTTGGTTAGGGATCCCGCGTATCGATACCGAGCTAACTCTGAAATATTCACATGGTCACATTCTTATGGGTTTTTTTATTAATATTGGAAGTTGTACCACGTTGTATATTCACTCATGATGTTCCCCGCGACAAGACTGTCAATTCAGAAGGCTCCCCTATGACATTATTTTTCAGACAACTTATATTTACATATACGTTTGTGGTATTATGTACTTTTTTAAAATAATAACGTATTTTGAGGCAACATGAGTATTGACATTTCCGCATACTTGTTTATGCTTCCTCTTCGTTTTTATTTTGAGAGTAGAACCTCACTTAATCATGGCACATGTATGAGTAGATATCGATTAACTGATTGATCTAATATAAGATTAAAAGGTTCGTTTTGAGTGAAACGATGTTTCCTTAAACCAATCGGTTTGTACGCACGAGTATCATCTGACATCCGCTTGGGTAAATGAGCACCCGGCGTTAACATCAATTTTATAACGTCGGTTTTTAGGCATGTCGAATTGGGGCAACAAGTTATCCATGTATGAAGGTCCACCGAAATAAAAGCGACGGACGGGATACATGAATGCCTTGAATTGAACGCAATATAGTACATATGAGCCCGGCAAGGATTATAAAAATATACGGACTCCAGCGATGGCGTCTATGTGCGCGGACGGGATTGAGCGGATTCAAAAGGCAACCGGACAGCCTCTGCTTACCTGGGTAACACTATGTGGGTAAAAATGATCACGACCCCTAAAGATCCGTTGAGAATAAAAGAGTTCTCTAATAAAAATGGTAAACCGCGCGTGCTTGTCCATTCGGTGCAGGGAAAATCTGACCTCAGAAATCCTGTTAAGGTGGCGTGACGAAGAGGAAGCAAGGATTGCTATGAGCCTGAGCATTTCCCCTCAGCCACGAAACCCTCGCTCCCTCAGAGTTAAAATGGGGATGGACGTCCGTGGCGGTGAACGGATCTAACCGGATGTGTGTTTGCCCGCAATTACACGAGTAATCGTGAATCACAGAGCCTCAGAGCGTCCGGGAAAGTGGTTAAGTAAAAGTTCGTAAGACTCGCGGGTAGTGCGGGATCAAGCAGCCCCAGGGGCGCGATTACGCCAGTATGTCTAACACCGGCAATAGAAGGTAACCCGTCTGATGCAACGCCAATGCTGAATTGGGAATAAGAAAGTGAAGCGACGGAAACACGAGAAACCAA------------------------------------------------------------------------------------------------------------------------------------------------------------------------------------------------------------------------------------------------------------------------------------------------------------------------------------------------------------------------------------------------------------------------------------------------------------------------------------------------------------------------------------------------TTTACAAAAACATGTCCTTTTTATTTAAGGTCTAGTCTGCCCACTGTTAAATGGCCGCAGTATTTGACTGTGCAAAGGTAGCATAATCATTAGTTTTTTAATTAAAAGCTTGTATGAAAGGCTGGACGAGGTAAAATCTGTCTCTATTAAATTTAGAATTTAACTTTTAAGTTAAAAGGCAAATATTATTAAAAGACGAGAAGACCCTATAGATCTTTA--GAATTAATTATTTAT-GTTTATTTTATTGGGGTAATATAATGAATTAATTCTATTTATGATGATCCATTATAAGATTAAGTTACCTTAGGGATAACAGCGTATTTTTTTGAGTTCATATCGATAAGTTTGCGACCTCGATGTTGGATTAAAGAA-TTTTGTGTAGAAGCTTTGGTCTGTTCGACCATTAAATCTTACATGATCTGAGTTAGACCGTTGTCAAGATAAGCCATGCATGTCTAAGTCAATATTAAAGTGAAACGCGAAAGGCTCATTAAATCAGTTATGGTTCCTTAGATCG-CCATACTTGATAACTGTGGTAATTCTAGAGCTAATACATGCACAGAGAAGCTTTTATTAGATCAAAACCAATGGTCGCGTGAATCTGAATAACTTTATGCTGATCGCATGTACGGCGACGCATCTTTCAAATGTCTGCCTTATCACTGTCGATGGTAGGATCTGCGCCTACCATGGTTGTAACGGGTAACGGGGAATCAGGGTTCGATTCCGGAGAGGGAGCCTGAGAAACGGCTACCACATCCAAGGAAGGCAGCAGGCGCGCAAATTACCCACTCCCGGCAGGGGAGGTATTGACGAAAAATAACGATACGGGACTCATCCGAGGCCCCGTAATCGGAATGAGTACACTTTAAATCCTTACGAGGACCATTGGAGGGCAAGTCTGGTGCCAGCAGCCGCGGTAATTCCAGCTCCAATAGCGTATATTAAAGTTGTTGCGGTTAAAAAGCTCGTAGTTGAATTTGTGTTCCGACTGTCGGTCCCGGATCTGCCGGTGCGCGTGCTCTTAATTTCAGGGGCCGCACGTTTACTTTGAACAAATTAAAGTGCTCAAAGCGGCATGCGAATATTAGTGCATGGAAAATGGAACAGGACCTTGGTTCTTTTGTTGGTTTTCGGAAAGTAATGATTAATAGGGACAGGGGGGCATTCGTATTGCGACGTTAGAGGTGAAATTCTTGGATCGTCGCAAGACGGACTAAAGCGAAAGCATTTCCAAAGATGTTTTAATAAGAACGAAAGTCAGAGGTTCGAAGGCGATCAGATACCGCCCTAGTTCTGACCATAAACGATGCCAGCTAGCGATCCGCAAGTTCCTCCGATGACTTGGCGGGCAGCTTCGGAAACCAAGCTTTTGGGTTCCGGGGGAAGTATGGTTGCAAAGCTGAAACTTAAAGGAATTGACGGAAGGGCACCACCGGAGTGGAGCCTGCGGCTTAATTTGACTCAACACGGGAAACCTCACCAGGCCCAGACACTGGAAGGATTGACAGATGAGAGCTCTTTCTTGATTCAGTGGGTGGTGGTGCATGGCCGTTCTTAGTTGGTGGAGCGATTTGTCTGGTTAATTCCGATAAGAAGAGACTCTAGCCTACTAAATAGACGTCAGGGCTTCTTAGAGGGACAGGCGGCCTGCCGCACGAGATTGAGCAATAACAGGTCTGTGATGCCCTTAGATGTTCTGGGCCGCACGCGCGCTACACTGAAGGAATCAACGTGCCGAAAGGCGGGTAACCCGCTGAACCTCCTTGCTAGGGATTGGGGCTTGCAATTTTCCCCATGAACGAGGAATTCCCAGTAAGCGCGAGTCATAAGCTCGCGTTGATTACGTCCCTGCCCTTTGTACACACCGCCCGTCGCTACTACCGATTGAATGATTTAGTGAGGTCTTCGGACGGTTCTCGGAAGATGACCAAATTGATTATTTAGGGAAGTAA-----------ACCACGAGACCGATAGCGAACAAGTACCGTGAGGGAAAGTTGAAAAGAACTTTGAAGAGAGAGTTCAAAGTACGTGAAACCGTTCAGGGGAAACGAACGGGATTCAGCACTTGTAGGACGTCGTGACCCGTTGAGCCTAGGCTGGACGGTACGCGATGGTGTTCCTGTCGCGACGAAACCCGTCTTGAAACACGGACCAAGGAGTCTAGCATGTGCGCGAGTCATTGGGTCCTGGCGTAATGAAAGTAAATCTGAGGGAAGATGGCTCGCACTCCCGGGGCGTCTATTGCAGCGCGCACCAAGAGCGTACACGCTGGGACCCGAAAGATGGTGAACTATGCCTGGTCAGGACGAAGTCAGGGGAAACCCTGATGGAGGTCCGTAGCGATTCTGACGTGCAAATCGATCGTCGGAACTGGGTATAGGGGCGAAAGACTAATCGAACCATCTAGTAGCTGGTTCCCTCCGAAGTTTCCCTCAGGATAGCTGGCGAGTTTCATACGGTAAAGCGAATGATTAGGGCATTGGGGTCGAAACGGCCTCAACCTATTCTCAAACTTTAAATGGGTGAGACTCTACTTGCTCAAAAGAATGATGCCAAGTGGGCCATTTTGGTAAGCAGAACTGGCGCTGTGGGATGAACCAAACG----GTTAAAGCGCCAAATCGCTTATGGATACCATGAAAGGCGTTGGTAACTTAAGACAGCAGGACAGTGGCCATGGAAG-CGGAATCTGCCAAGGAGTGTGTAACAACTCACCTGCCGAAGTTACTAGCCCTGAAAATGGATGGCGCTGAAGCATGCTTATACTTCCGTCGTCCCGCGAGTAGGAGGGTCGCAGCGGTGAGCGCAGAAG-GTGGGGTGCGCCCGTCTGGAGCCGCCGTTGGTGCAGATCTTGGTGGTAGTAGCAAATACTCCAGCGAGGCCTGGAGGACTGACGTGGAGAAGGGTTTCGTGTGAACAGCCGTTGCACACGAGTCAGTCGATCCTAAGCCCTAGGAGAAATCCATGTTGATGGCGAAAGGGAATCTGTTCCATTCCAGAACGGGCGGACCTCGTTCGTCGGGGTAAAAAGACCTGGAGAGCCGTCGGGATCGGAGAGTTTTCTTTTCTGAGCGTTCGAGTCCTGGATCTAGAGGAGATGTAAGAAGAGCAGCATTGCTGTGTTCGTCCCCTCGGACCTTGAAAATCGAGAGGGCACGTGGACGCCGTACCATATCCGCAGGGTCCCAAGGTGAAGACTCTTCGATAG
Co_Ad_Dyti    GCGGCCCAGATTGATGCTTTGAGTTTCCAAAAATTTATATGGTCGGGGTTTCATGGCAGCGGGATTGATATCGGTCCAGCATAAGCTTCAGAGAAAGTCAACGTTTATAACCAAATGCACGTCAACTCAGGGTTGCGAAAGTTATTTTCCCTGTCCGATAGTGACAGTATCGGCGACGCCGGGGGTCTTTACTTGGGGCAACGCCTAATGGGGTGACTCAAGGCGGGTTTGAAATAGGGTAGATCTGGACCCATGAGCATATGAACGAGACGAAATTTTCACTCATGGGAAAGTGCCCAGTGGCGTTATCGTAAGAGCTTGAGCGCGAGTTTGGTACCGTATGCCGGCGCTTTCTTGGGGTTGGTCGGTTGCGAAAAAGAGATTAAAATTGCCACAGCTTGCCATCAACATTATATGAAATCTTAAGGTGAAGAGTGATAGAGTGTCGGAGCTAGAAATGATACGTTGAAATGAAAGTGACCCTGGATCAACGGGATCATGTGTGCCCAGCAACTTTCAACGGATAAATTTTCGACACGCATAAGTATCGCATTGGGTGTGGGATGAAATCATAGCTTAACCAAAGGAGATATAATATGAGTAAGCCGTTTCAGAGTCGCTTGCAGAAGCACGGTACCTTGCTAGTGCGCAACTGCTTGGATCCTTCCAAATAAAATCGTACGGTGACACGCTGTTGACCAGTTGATATGGTGTAACCAGTGGACTAGAATTTCAGGTAGACAAATGGAGTCATAAAGGTGGGAGTATGCATGGAGAATTGAGAGCTTCAAAGCCTCGATGTGAGAAATTTCGGTTGACCTAACCAGAGTGAGAGATTAAGACCACGAAACGATTTGTGTGCGCGCTTAAGCGGTAACGTAACACTTAGATTACAAATGACATGTTTTCAAAATAAAAATATGATAACACTACTGATCTAGAGGCTCTAAGCAACACTGGTTTCGAAACAATGCGCTTGTAAACGATTGCGTCGCACAGATAGGGTTTCCTAGTAACAATGAACGTGCGCGATGCCGCTCACAATATTTAATACTAAAGCAAGACAGACTGATTAAGAATATGTTTGGTCGGGTTACGATGGAGTCGTGATTGATGTGGCGTGGTGCTCGGATTCGGCTTAAAAAAACATATGTAATAAACCGAACGTAGACGATAGAATTCGACGTTTATTGAGAATTCTTGAGTGTATGAATTAAAATGAAACCAGGGATATTT------------------GCGGATGTGGACTCTTAGATTTATCGGCGAGGAAGGTCTTATGGGAGACAATTAAAGTATGTACGCCAGCTTGTATATTTTTATGTATCCATATATGGGGTTGGAATGTTGTCCTTATTTGGGCCCGAATGCTTCCCGATAAAAATAGTTTGCTTTCCCCTCTTACCTTTTTATAGAGATGTGAAGGGGCGGACGGTGACGTTACCCCCTTCTCGGATGCCAGGGGGCTCGTGATTGCATTTAGCTCACTGCGGATTCTCATCTGGGCGTAATTATACACATATAAATCGTCGTGGATACTTGACGATCCTTTTGTTGTCGTGGATACGCTTTTCTCTTTTCTTCCGTTTGCGGGCATACATCTTTACGACGAATTAAACTCTTTTGACCGCGGGGGGGACCATCTTACACATTTGTTTTGGCACCGAGTTAATTTATTTCCGGTTGGATATTCCAATATAGCAGAAGGGAAAAGAACTTGGTCTTGGATATTAGCATTTGCATGGTTTTGGTTGTGTTGGCCACAATTTACGTGGATGAGTGAACCGGCTATTACTCGCACATATATGCGTCCACGGATAAATTTTCTGTTGCACCTCAGGATTAAGCCTCCTTTTGGCTTGGTTGTTTTTTTACGTGGGGTTACGGGTGTTTGCAATCTCATGAATATCTCAGAACTATAGTGTGCCATTCATAGTTTTCATGGGCGTTTGCATTTGCGGTTATCATGTTCCCTTTACGGCTACTTAATCAGTTTTAAATCATTATGTATTTTTGGGTAATTACTTTTCCCACATTCTGGCTAGGGATCCCGCGTATCGATACCGAGCTAACTCTGAAGTGTTCTCATGGTCACATTCTTATGGGTTTCTCTATTAATATTGGAGCTTATTCCACGTCGTATATTCACTC--------------------ACTGTCAATTCAGAAGGCTCCCTTATGACATTATTTTTCAGACAACTTATATTTATATATACATTTGTGGTATTATTTTCTTTTTTAACATAATAACGTATTTTGAGGCAACATGAGTATTGACATTTCCGCATATTTGTTTATGCCTCCTCTTCGTTTTTATTTTGAGAATAGAACCTGACCTAATCATGGCACATGTATGAGTAGATATCGATTAACTGATTGATCTAATATAGGACTAAAAGGTTCGTTTTGAGTGAAACGATGTTTCCTTTATCCAATCGATTTGTTCGCATGAGTTTCATCTGACATCCGCTTGGGTAAATGAGCACCCGGCGTTAACAACAATTTTATAACGGCGGTTTTTAGGCATGTCGAATTGGGGCAACAAGTTATCCATGTATGAAGGTCCACTATATTAA----------CGGGATACATGAATGCCTTGAATTGAACGCAATATAGTACATATGAGCCCGGCAAGGATTATAAAAATATACGGACTCCAGCGATGGCGTCTATGTGCGCGGACGGGATTGAGCGGATTCAAAAGGCAACCGGACAGCCTCTGCTTACCTGGGTAACACTATGTGGGTAAAAATGATCACGACCCCTAAGGAGCCGTTGAGAATAAAAGAGTTCTCTAATAAAAATGGTAAACCGCGCGTGCTTGTCCATTCGGTGCAGGGAAAATTTGAGCTCGAAAATCCTGTTAAGGTGGCGTGACGAAGAGGAAGCGAGGAATGCTATGAGCCTGAGCATCTCCCCTCCGCCACGAAACCCTCGCTCCCTCAGTATTAAAATGGGGATGGACGTCCGTGGCGGTGAACGGGTCTAACCGGATGTGTGTTTGCCCGCGGCTACACGAGTAATCGTGAATCACAGAGCCTCAGAGCGTCCGGGAAAGTGGTTAAGTAAAAGTTCGTAAGATTCGCGGGTAGTGCGGGATCAAGCAGCCCCAGGGGCGCGATTACGCCAGTATGTCTAACACCGGCAATAGAAGGTAACCCGTCTGATGCAACGCCAATGCTGAATTGCGAATAAGAAATGGACGCGACGGAAACACGAGAAACCAAGCATAATCGGGAGCGCATGTAATTGTCCAGAACCATTGGTGAGC-----------------------------------------------------------------------------------------------------------------------------------------------------------------------------------------------------------------------------------------------------------------------------------------------------------------------------------------------------------------------------------------------------------------------------------------------------------------------------------------------------------------GTCCTTTAAATTTAAGGTCTAACCTGCCCACTGTTTAACGGCCGCAGTATTTGACTGTGCAAAGGTAGCATAATCATTAGTTTTTTAATTGAAAGCTTGTATGAATGGTTGGACGAGATATAAACTGTCTTTA--AATTATAGAATTTAATTTTTAAGTTAAAAAGCAAATAAAATTAAAAGACGAGAAGACCCTATAAATCTTTT--TAATTTTTAATAATT-TTTAATTTTATTGGGGTAATAAAATTAATAAATTCTATTAGTGATGATCCATTATAAGATTAAGTTACTTTAGGGATAACAGCGTATTTTTTTGAGTTCTTATCGATAAGTTTGCGACCTCGATGTTGGATTAAAATA-TTTTGTGTAGAAGTTTTAGTCTGTTCGACTATTAAAATTTACATGATCTGAGTTAAACCGTTGTCAAGATAAGCCATGCATGTCTCAGTCAAAATTAAGGTGAAACGCGAAAGGCTCATTAAATCAGTTATGGTTCCTTAGATCGCCCATACTTGATAACTGTGGTAATTCTAGAGCTAATACATGCACAGAGGAGCTTTTATTAGATCAAAACCAATGGCCGCGTGACTCTGAATAACTTTAGGCTGATCGCACGTACGGCGACGCATCTTTCAAATGTCTGCCTTATCACTGTCGATGGTAGGTTCTGCGCCTACCATGGTCGTAACGGGTAACGGGGAATCAGGGTTCGATTCCGGAGAGGGAGCCTGAGAAACGGCTACCACATCCAAGGAAGGCAGCAGGCGCGCAAATTACCCACTCCCGGCAGGGGAGGTAGTGACGAAAAATAACGATACGGGACTCATCCGAGGCCCCGTAATCGGAATGAGTACACTTTAAATCCTTACGAGGACCATTGGAGGGCAAGTCTGGTGCCAGCAGCCGCGGTAATTCCAGCTCCAATAGCGTATATTAAAGTTGTTGCGGTTAAAAAGCTCGTAGTTGAATCTGTGTCTCGGCTGTCGGTCCCGAGTCTGCCGGTGCGCGTGCTCTTCACTTCAGGGGCCGCACGTTTACTTTGAACAAATTAGAGTGCTCAAAGCGGCTCGCGAATATGTGTGCATGGAAAATGGAACAGGACCTCGGTTCTTTTGTTGGTTTTCGGAGAGTAATGATTAATAGGGACAGGGGGGCATTCGTATTGCGACGTTAGAGGTGAAATTCTTGGATCGTCGCAAGACGGACAGAAGCGAAAGCATTTCCAAAAATGTTTTAATAAGAACGAAAGTCAGAGGTTCGAAGGCGATCAGATACCGCCCTAGTTCTGACCATAAACGATGCCAGCTAGCGATCCGCACGTTCCTCCGATGACTCGGCGGGCAGCTTCGGAAACCAAGCTTTTGGGTTCCGGGGGAAGTATGGTTGCAAAGCTGAAACTTAAAGGAATTGACGGAAGGGCACCACCGGAGTGGAGCCTGCGGCTTAATTTGACTCAACACGGGAAACCTCACCAGGCCCGGACACCGGAAGGATTGACAGATGAGAGCTCTTTCTTGATTCGGTGGGTGGTGGTGCATGGCCGTTCTTAGTTGGTGGAGTGATTTGTCTGGTTAATTCCGATAAGAAGAGACTCTAGCCTGCTAAATAGGCGTCGGGGCTTCTTAGAGGGACAGGCGGCCTGCCGCACGAGATTGAGCAATAACAGGTCTGTGATGCCCTTAGATGTTCTGGGCCGCACGCGCGCTACACTGAAGGAATCAGCGTGCCGAGCGGCGGGTAACCCGCTGAACCTCCTTGCTAGGGATTGGGGCTTGCAATTTTCCCCATGAACGAGGAATTCCCAGTAAGCGCGAGTCATAAGCTCGCGTTGATTACGTCCCTGCCCTTTGTACACACCGCCCGTCGCTACTACCGATTGAATGATTTAGTGAGGTCTTCGGACGGTCCTCGGAAGATGACCAAATTGATCATTT---------------------ACCACGAGACCGATAGCGAACAAGTACCGTGAGGGAAAGTTGAAAAGAACTTTGAAGAGAGAGTTCAAAGTACGTGAAACCGTTCGGGGGAAACGAAGGGGATTCAGCACTTGTAGGACGTCGCGACCCGTCAGGGTCAGGCCGGACGGAACGCGCAAGTGTTCCCGTCGCGACGACACCCGTCTTGAAACACGGACCAAGGAGTCTAGCATGTGCGCGAGTCATTGGGACCTGGCGCAATGAAAGTGAAGCTGAGGGAGGATGGCCCGCACTCCCGGGGCGTCTATCGCAGAGCGCACCACGAGCGTACACGCTGGGACCCGAAAGATGGTGAACTATGCCTGGTCAGGACGAAGTCAGGGGAAACCCTGATGGAGGTCCGTAGCGATTCTGACGTGCAAATCGATCGTCGGAACTGGGTATAGGGGCGAAAGACTAATCGAACCATCTAGTAGCTGGTTCCCTCCGAAGTTTCCCTCAGGATAGCTGGCAAGTCTCATCCGGTAAAGCGAATGATTAGGGCATTGGGGTCGAAACGGCCTCAACCTATTCTCAAACTTTAAATGGGTGAGACTCCGCTTGCTTGAAAGGATGGTGCCAAGTGGGCCATTTTGGTAAGCAGAACTGGCGCTGTGGG-------------------------------------------------------------------------------------------------------------------------------------------------------------------------------------------------------------------------------------------------------------------------------------------------------------------------------------------------------------------------------------------------------------------------------------------------------------------------------------------------------------------------------------------------------------------------------------------------------------------------------------------
Co_Ad_Gyri    GCGGCCCAGATTGATGCTTTGAGTTTACAGAAGTCTATATGGTCGGGGTTTCATGGCAGCGGGATTGATATCGGTCCAGCATAAGCATCGGAGAAAATCAACGTCTATAACCAAATGCACGTCAACTCAAGGCTGCGAAAGTTATTTTCCCTGTCCGATAGTGACAGTATAAGCGAAGCCGAGGGTCTTTACTTGGGGCAACGCTTAATGGGGTGATTCACGGCGGGTTTGAAATAAGGTGAATTTGGACCCATGAGCATATGAACGAGAAGAAATTTTCGCAAATGGGAAAGTGCCCAGTGGCGTTAAGGTCAGAGCATGAGCGCGAAACTGGTACCGTATGCAGGCGCTTTCCTGGGGTTGGTCGGTTGCGAAAAAGAGATTAAAGTTGCTTCAGCCTGCCATCAGCACTATATGAAATCTTAAGGTGAAGAGTGATAGAGTGTAGGAGCTTGAAATGATACGTTGAAATGAAAGTGACCCTGGATCAACGGGATCATGTGTGCCCAGCAACCTTCAAAAGATAAAATCTAGACACGCCTAAGTATAGCATTGGGTGTGGGATGAAATCATAGCCTAACCTATCGAGATATAATATGAGTAAGCAGTTTCCGAGTCGCCTGCAGAAGCACGGTACCCTGCTAGTGCGCAACTGCCTGGATCCTTCCAAATACAATCATACGGTGACACGCTGTTGACCAGTTGATATGGTGTAACCCGTGGATTAGAATTTCCGGTGAACCGATGGAGTCATAAAGGTGGGAGTATGCATGGAGAATTGAGAGCTTCAAAGCCTCGATGTAAGAAAGTACGGTTGACCTATTAAGAGTGAGAGACTGAGACCACGAAAAGACTTGTCTGCGCGCCTAAGCGGTAAGATGAAACTTAAAATACAAATGAAGTGTTTTCAAAATAAAATTACGATAATGTCGTTAATCTGGAGACTTTAAGCAACACTGGTTTCGAAACAATGCTCCTGTAAACGACTGCATCGAACAGAAGGGGTTTCCTTGTAACAATGAACGTGCGCGATGCCGCACACAATATTTACTACTAAAGCACTGCAGATTGATTACGAATATGTTTGGTCGGGTTACGATGGAGTCGTGATTGATGTGGCGTGGTGTTCGGATTAGAATTCAAAAAACATATATAATAAACCGAACGTAGACGATAGAATTCGACGCTTATTGAGAATTCTTGAGTGTATGAATTAAGTTGAGACCACGGATATCTACCTTATTATTTGGGCTGTCGGATGTGGACTCTTAGATTTATCGGCGAGGAAGGTCTTATGGGAGACAATTAAAGTATGTACGCCAGCTTATATATTTTTATGTATCCATATATGGGGTTGGAATGTTGTCCCTATTTGGGCCCGAATGCTTCCCGATAAAAATAGTTTGCTTTCCCCTCTTACCTCTCTATAGAGCTGTGAAAGGGCGGACGGTGACGTTACCCCTTTCTCAAATGCCAGGGGGCTCGTGATTGCATTTAGCTCACTGCGGATTCTCATTTGGGCGTAATTATACACATATAAATCGTCATGGATACATGACGATCCCTTTGTTGTCGTGGATACGCCTCTCTCTTTTCCTCCGTTTGCGGGCATACATTTTTACGACGAATTAAACTCTTTTGACCGCGGGGGGGACCATTTTACACATTTGTTTTGGCACCGAGTTAATTTATCTCCGGTTGGATATTCCAATATAGCAGAAGGGAAAAGAACTTGGTCCTGGATATTAGCATCTGCATGGTTTTGGTTGTGTTGGCCACAATTTACGTGGATGAGTGAACCGGCTATTACTCGCACATATATGCGTCCACGGATAAATTTTCTGCTGCACCTCAGGATTAAGCCTCTTTTTGGCTTGGTTGTTTTTTTACGTGGGGTTACGGGTATTTGCAATCTCATGAATATCTCAGAACTATAGTGTGCCATTCATAGTTTTCATGGGCGTTTGCATTTGCGGTTATCATGTTCCTTTTACGGCTTCTTAAAAAATTCTCAATCATTATATATTTTTGGGTAATTACTTTTCCCACATTTTGGTTAGGGATCCCGCGTATCGATACCGAGCTAACTCTGAAATGTTCACATGGTCACATTCTTATGGGCTTATTTATTAATATTGGAAGTTTCTCCACGATGTATATCCACTCATGATGTACCCCTCGACAAGACTGTCAATTCAGAAGGCTCCCTTATGACACTATTTTTCAGACAACTTTTATCTACATATACATTTGTGGTATTATGGACTTTTTTAAAATTATAACGCATTCTGAGGCAACATGAGTATTGACATTTCCGCATACTTATTTATGCCTCCTCCTCGCTCTTATTTTGAGAATAAAACCATACTTAAACATGGCACATGTATGAGTAGATAACAATTAAACGATTGATCTAATAAAAGAATGAAATCTTCGCTTTGAGTGAAACGATGTTTCCTTTTTCCAATCGGTATGTACGCTTGAGTCTCATCTGACATCCTCTTGGGTAAATGAGCACCCGGCGCTAACAACAGTTTTATAACGTCGGCTTTTTGGCATGTCGAATTGGGGCAACAAGTTATCCATGCATGAAGGTCCATTATAATAA----------------------------------------------------------------------------------------------------------------------------------------------------------------------------------------------------------------------------------------------------------------------------------------------------------------------------------------------------------------------------------------------------------------------------------------------------------------------------------------------------------------------------------------------------------------------------------------------------------------------------------------------------------------------------------------------------------------------------------------------------------------------------------------------------------------------------------------------------------------------------------------------------------------------------------------------------------------------------------------------------------------------------------------------------------------------------------------------------------------------------------------------------------------------------------------------------------------------------------TTTACAAAAACATCTCTTTTTTATAAAAAGTATAACCTGCCCACTGTTAAATGGCCGCAGTATTTAACTGTGCAAAGGTAGCATAATAATTAGTTTTTTAATTTAAAGCTTGTATGAATGGTTGGACGAGGTAAATTCTGTCTTTAATAATTATAGAATTTAATTTTTAAGTTAAAAAGCAAATTTTATTAAAAGACGAGAAGACCCTATAGATCTTAAATAAATTTATTTAATTAATTTTATTTTATTGGGGTAATATAATAAAATAATTTTATATATGTTGATCCATTATAAGATTAAGTTACCTTAGGGATAACAGCGTATTTTTTTGAGTTCATATCGATAAGATTGCGACCTCGATGTTGGATTAAAAGAATTTTGTGCAGAAGCTTTGGTCTGTTCGACCATTAAATTTTACATGATCTGAGTTAGACCGTTGTCAAGATAAGCCATGCATGTCTCAGTCAACATTAAGGTGAAACGCGAAAGGCTCATTAAATCAGTTATGGTTCCTTAGATCGCCCATACTTGATAACTGTGGTAATTCTAGAGCTAATACATGCACAGAGGAGCTTTTATTAGATCAAAACCAATGG-CGTGTGACTCTGAATAACTTGACGCTGATCGCACGTACGGCGACGCATCTTTCAAATGTCAGCCTTATCACTGTCGATGGTAGGTTCTGCGCCTACCATGGTTGTAACGGGTAACGGGGAATCAGGGTTCGATTCCGGAGAGGGAGCCTGAGAAACGGCTACCACATCCAAGGAAGGCAGCAGGCGCGCAAATTACCCACTCCCGGCAGGGGAGGTAGTGACGAAAAATAACGATACGAGACTCATCCGAGGCTTCGTAATCGGAATGAGTACACTTTAAATCCTTACGAGGATCATTGGAGGGCAAGTCTGGTGCCAGCAGCCGCGGTAATTCCAGCTCCAATAGCGTATATTAAAGTTGTTGCGGTTAAAAAGCTCGTAGTTGAATCTGTGTCCCGGCTGTCGGTCCCGGGTCTGCCGGTGCGCGTGCTCTTCACTTCAGGGGCCGCACGTTTACTTTGAACAAATTAGAGTGCTCAAAGCGGCTCGCGAATATGTGTGCATGGAAAATGGAACAGGACCTCGGTTCTTTTGTTGGTTTTCGGAGAGTAATGATTAATAGGGACAGGGGGGCATTCGTATTGCGACGTTAGAGGTGAAATTCTTGGATCGTCGCAAGACGGACAGAAGCGAAAGCATTTCCAAAAATGTTTTAATAAGAACGAAAGTCAGAGGTTCGAAGGCGATCAGATACCGCCCTAGTTCTGACCATAAACGATGCCAGCTAGCGATCCGCACGTTCCTCCGATGACTCGGCGGGCAGCTTCGGAAACCAAGCTTTTGGGTTCCGGGGGAAGTATGGTTGCAAAGCTGAAACTTAAAGGAATTGACGGAAGGGCACCACCGGAGTGGAGCCTGCGGCTTAATTTGACTCAACACGGGAAACCTCACCAGGCCCGGACACCGGAAGGATTGACAGATGAGAGCTCTTTCTTGATTCGGTGGGTGGTGGTGCATGGCCGTTCTTAGTTGGTGGAGCGATTTGTCTGGTTAATTCCGATAAGAAGAGACTCTAGCCTGCTAAATAGGCGTCGGGGCTTCTTAGAGGGACAGGCGGCCTGCCGCACGAGATTGAGCAATAACAGGTCTGTGATGCCCTTAGATGTTCTGGGCCGCACGCGCGCTACACTGAAGGGGTCAGCGTGCCGAGCGGCGGGTAACCCGCTGAACTCCCTTGCTAGGGATTGGGGCTTGCAATTTTCCCCATGAACGAGGAATTCCCAGTAAGCGCGAGTCATAAGCTCGCGTTGATTACGTCCCTGCCCTTTGTACACACCGCCCGTCGCTACTACCGATTGAATGATTTAGTGAGGTCTTCGGACGGTTCTCGGAAGATGACCAAATTGATCATTT-----------------------------------------------------------------------------------------------------------------------------------------------------------------------------------------------------------------------------------------------------------------------------------------------------------------------------------------------------------------------------------------------------------------------------------------------------------------------------------------------------------------------------------------------------------------------------------------------------------------------------------------------------------------------------------------------------------------------------------------------------------------------------------------------------------------------------------------------------------------------------------------------------------------------------------------------------------------------------------------------------------------------------------------------------------------------------------------------------------------------------------------------------------------------------------------------------------------------------------------------------------------------------------------------------------------------------
Co_Ad_Hali    ---------------------------------------------------------------------------------------------------------------------------------------------------------------------------------------------------------------------------------------------------------------------------------------------------------------------------------------------------------------------------------------------------------------------------------------------------------------------------------------------------------------------------------------------------------------------------------------------------------------------------------------------------------------------------------------------------------------------------------------------------------------------------------------------------------------------------------------------------------------------------------------------------------------------------------------------------------------------------------------------------------------------------------------------------------------------------------------------------------------------------------------------------------------------------------------------------------------------------------------------------------------------------------------------------------------------------------------------------------------------------------------------------------------------------------------------------------------------------------------------------------------------------------------------------------------------------------------------------------------------------------------------------------------------------------------------------------------------------------------------------------------------GATATTCCAATATAGCAGAAGGGAAAAGAACTTGGTCCTGGATATTAGCATTTGCATGGTTCTGGTTGTGTTGGCCACAATTTACGTGGATGAGTGAACCGGCTATTACTCGCACATATATGCGTCCACGGATAAATTTTCTGTTGCACTTCAGGATTAAGCCTCCTTTTGGCTTGGTTGTTTTTTTACGTGGGGTTACGGGTGTTTGCAATCTCATGAATATTTCAGAACTATAGTGTGCCATTCATAGTCTTCATGGGCGTTTGCATATGCGGTTATCATGTTCCTTTTACGGTTACATAAAAAATTTTAAATCATTATATATTTATGGGTAATTACTTTTCCCACATTTTGGTTAGGGATCCCGCGTATCGATACCGAGCTAACTCTGAAATATTCTCATGGTCACATTCTTATGGGTTTTTTTATTAATATTGGAGCTTATATAACGTCGTATATTCACTCATGATGTTCCCCGCGACAAG-------------------------------------------------------------------------------------------------------------------------------------------------------------------------------------------------------------------------------------------------------------------------------------------------------------------------------------------------------------------------------------------------------------------------------------------------------------------------------------------------------------------------------------------------------------------------------------------------------------------------------------------------------------------------------------------------------------------------------------------------------------------------------------------------------------------------------------------------------------------------------------------------------------------------------------------------------------------------------------------------------------------------------------------------------------------------------------------------------------------------------------------------------------------------------------------------------------------------------------------------------------------------------------------------------------------------------------------------------------------------------------------------------------------------------------------------------------------------------------------------------------------------------------------------------------------------------------------------------------------------------------------------------------------------------------GTCTTTTTAATTTAAAGTCTGACCTGCCCAATGTTTAATGGCCGCAGTATTTGACTGTGCAAAGGTAGCATAATCATTAGTTTTTTAATTAAAAGCTTGAATGAATGGTTGGACGAAATAAAATCTGTCTTTATTAAATTTAGAATTTAATTTTTAAGTTAAAAAGCAAATATTTATAAAAGACGAGAAGACCCTATAGATCTTTT--AAATTATTTATTTAT-TTTTATTTTATTGGGGTAATAAGATAAATTAATTCTATTTATATTGATCCATTAAAAGATTAAGTTACCTTAGGGATAACAGCGTATTTTTTTGAGTTCATATCGATAAGTTTGCGACCTCGATGTTGGATTAAAAAA-ATTTGTGTAGAAGCTTTGGTCTGTTCGACCATTAAATTTT--------------------TTGTCAAGATAAGCCATGCATGTCTCAGTCAAAATTAAGGTGAAACGCGAAAGGCTCATTAAATCAGTTATGGTTCCTTAGATCGCCCATACTTGATAACTGTGGTAATTCTAGAGCTAATACATGCACAGAGGAGCTTTTATTAGATCAAAACCAATGGAAGAGTGATTCTGAATAACTTTATGCTGATCGCACGTACGGCGACGCATCTTTCAAATGTCTGCCTTATCACTGTCGATGGTAGGTTCTGCGCCTACCATGGTTGTAACGGGTAACGGGGAATCAGGGTTCGATTCCGGAGAGGGAGCCTGAGAAACGGCTACCACATCCAAGGAAGGCAGCAGGCGCGCAAATTACCCACTCCCGGCAGGGGAGGTAGTGACGAAAAATAACGATACGGGACTCATCCGAGGCCCCGTAATCGGAATGAGTACACTTTAAATCCTTACAAGGACCATTGGAGGGAAAGTCTGGTGCCAGCAGCCGCGGTAATTCCAGCTCCAATAGCGTATATTAAAATTGTTGCGGTTAAAAAGCTCGTAGTTGAATCTGTGTCTCGGCTGTCGGTCCCGAGTCTGCCGGTGCGCGTGCTCTTGA-TTCAGGGGCCGCACGTTTACTTTGAACAAATTAGAGTGCTCAAAGCGGCTTGCGAAAATGTGTGCATGGAAAATGGAACAGGACCTCAATTCTTTTGTTGGTTTTCGGAGAGTAATGATTAATAGGGACAGGGGGGCATTCGTATTGCGACGTTAGAGGTGAAATTCTTGGACCGTCGCAAGACGGACAGAAGCGAAAGCATTTCCAAAGATGTTTTAATAAGAACGAAAGTCAGAGGTTCGAAGGCGATCAGATACCGCCCTAGTTCTGACCATAAACGATGCCAGCTAGCGATCCGCACGTTCCTCCGATGACTCGGCGGGCAGCTTCGGAAACCAAGCTTTTGGGTTCCGGGGGAAGTATGGTTGCAAAGCTGAAACTTAAAGGAATTGACGGAAGGGCACCACCGAAGTGGAGCCTGCGGCTTAATTTGACTCAACACGGGAAATCTCACCAGGCCCGGACACCGGAAGGATTGACAGATGAGAGCTCTTTCTTGATTCGGTGGGTGGTGGTGCATGGCCGTTCTTAGTTGGTGGAGCGATTTGTCTGGTTAATTCCGATAAGAAGAGATTCTAGCCTGCTAACTAGGCGTCGGGGCTTCTTAGAGGGACAGGCGGCCTGCCGCACGAGATTGAGCAATAACAGGTCTGTGATGCCCTTAGATGTTCTGGGCCGCACGCGCGCTACACTGAAGGAATCAGCGTGCCGAACGGCGGGTAACCCGCTGAACCTCCTTGCTAGGGATTGGGGCTTGCAATTTTCCCCATGAACGAGGAATTTCCAGTAAGCGCGAGTCATAAGCTCGCGTTGATTACGTCCCTGCCCTTTGTACACACCGCCCGTCGCTACTACCGATTGAATGATTTAGTGAGGTCTTCGGACGGTTCTCGGAAGATGACCAAATTGATTATTT---------------------ACCACGAGACCGATAGCGAACAAGTACCGTGAGGGAAAGTTGAAAAGAACTTTGAAGAGAGAGTTCAAAGTACGTGAAACCGTTCAGGGGAAACGAACGGGATTCAGCACTTGTAGAACGTCGCGACCCGTCGAGACTAGGCTGGACGGTGCGCGCGAGTGTTCTTGTCGCGGCGA-ACCCGTCTTGAAACACGGACCAAGGAGTCTAGCATGCGCGCGAGTCACTGGGACCCGGCGAAATGAAAGTGAAGCTCAGGGAGGATGGCCCGCACTCCCGGGGCGTCTCTCGCAGAGCGCACCAGGAGCGCGCACGCTGGGACCCGAAAGATGGTGAACTATGCCTGGTCAGGACGAAGTCAGGGGAAACCCTGATGGAGGTCCGTAGCGATTCTGACGTGCAAATCGAT---------------------------------------------------------------------------------------------------------------------------------------------------------------------------------------------------------------------------------------------------------------------------------------------------------------------------------------------------------------------------------------------------------------------------------------------------------------------------------------------------------------------------------------------------------------------------------------------------------------------------------------------------------------------------------------------------------------------------------------------------------------------------------------------------------------------------------------------------------------------------------
Co_Ad_Hygr    ---------------------------------------------------------------------------------------------------------------------------------------------------------------------------------------------------------------------------------------------------------------------------------------------------------------------------------------------------------------------------------------------------------------------------------------------------------------------------------------------------------------------------------------------------------------------------------------------------------------------------------------------------------------------------------------------------------------------------------------------------------------------------------------------------------------------------------------------------------------------------------------------------------------------------------------------------------------------------------------------------------------------------------------------------------------------------------------------------------------------------------------------------------------------------------------------------------------------------------------------------------------------------------------------------------------------------------------------------------------------------------------------------------------------------------------------------------------------------------------------------------------------------------------------------------------------------------------------------------------------------------------------------------------------------------------------------------------------------------------------------------------------GATATTCCAATATAGCAGAAGGGAAAAGAACTTGGTCCTGGATATTAGCATTTGCATGGTTCTGGTTGTGTTGGCCACAATTTACGTGGATGAGTGAACCGGCTATTACTCGCACATATATGCGTCCACGGATAAATTTTCTGTTGCACTTCAGGATTAAGCCTCCTCTTGGCTTGGTTGTTTTTTTACGTGGGGTTACGGGTATTTGCAATCTCATGAATATTTCAGAACTATAGTGTGCCATTCATAGTTTTCATGGGCGTTTGCATTTGGGGTTATCATGTACCTTTTACGGTTACTTAATTAATTTTAAATCATTATATATTTTTGGGTAATTACTTTTCCCACATTCTGGTTAGGGATCCCGCGTATCGATACCGAGCTAACTCTGAAGTATTCTCATGGTCACATTCTTATGGGTCTTTTTATTAATATTGGATCATATACCACGATGCTTATCCACTCATGATGTACCCCGCGACAAG-------------------------------------------------------------------------------------------------------------------------------------------------------------------------------------------------------------------------------------------------------------------------------------------------------------------------------------------------------------------------------------------------------------------------------------------------------------------------------------------------------------------------------------------------------------------------------------------------------------------------------------------------------------------------------------------------------------------------------------------------------------------------------------------------------------------------------------------------------------------------------------------------------------------------------------------------------------------------------------------------------------------------------------------------------------------------------------------------------------------------------------------------------------------------------------------------------------------------------------------------------------------------------------------------------------------------------------------------------------------------------------------------------------------------------------------------------------------------------------------------------------------------------------------------------------------------------------------------------------------------------------------------------------------------------------GTCCTTTTAATATAAGGTCTGACCTGCCCACTGTTAAATGGCCGCAGTATTTGACTGTGCGAAGGTAGCATAATCATTAGTTTTTTAATTAAAAGCTTGTATGAAGGGTTGGACGAGGTAAATTCTGTCTCTATTAAATTTAGAATTTAATTTTTAAGTTAAAAAGCAAATTTTTTTAAAAGACGAGAAGACCCTATAGATCTTTA--AAATAATTAATTTTT-ATTTATTTTATTGGGGTAATAGGATAAATTAATTCTATAAATGTTGATCCATTATAAGATTAAGTTACCTTAGGGATAACAGCGTATTTTTTTGAGTTCATATCGATAAGTTTGCGACCTCGATGTTGGATTAAAAAA-TCTTGTGCAGAAGTTTTGGTCTGTTCGACCATTAAATTTT--------------------TTGTCAAGATAAGCCATGCATGTCTCAGTCAAAATTAAGGTGAAACGCGAAAGGCTCATTAAATCAGTTATGGTTCCTTAGATCGCCCATACTTGATAACTGTGGTAATTCTAGAGCTAATACATGCACAGAGGAGCTTTTATTAGATCAAAACCAATGGCCGCGTGACTCTGAATAACTTTCGGCTGATCGCACGTACGGCGACGCATCTTTCAAATGTCTGCCTTATCACTGTCGATGGTAGGTTCTGCGCCTACCATGGTCGTAACGGGTAACGGGGAATCAGGGTTCGATTCCGGAGAGGGAGCCTGAGAAACGGCTACCACATCCAAGGAAGGCAGCAGGCGCGCAAATTACCCACTCCCGGCAGGGGAGGTAGTGACGAAAAATAACGATACGGGACTCATCCGAGGCCCCGTAATCGGAATGAGTACACTTTAAATCCTTACGAGGATCATTGGAGGGCAAGTCTGGTGCCAGCAGCCGCGGTAATTCCAGCTCCAATAGCGTATATTAAAGTTGTTGCGGTTAAAAAGCTCGTAGTTGAATCTGTGTCCCGGCTGTCGGTCCCGGGTCTGCCGGTGCGCGTGCTCTTAAACTCAGGGGCCGCACGTTTACTTTGAACAAATTAGAGTGCTCAAAGCGGCTCGCGAATATGTGTGCATGGAAAATGGAACAGGACCTCGGTTCTTTTGTTGGTTTTCGGAGAGTAATGATTAATAGGGACAGGGGGGCATTCGTATTGCGACGTTAGAGGTGAAATTCTTGGACCGTCGCAAGACGGACAGAAGCGAAAGCATTTCCAAAAATGTTTTAATAAGAACGAAAGTCAGAGGTTCGAAGGCGATCAGATACCGCCCTAGTTCTGACCATAAACGATGCCAGCTAGCGATCCGCACGTTCCTCCGATGACTCGGCGGGCAGCTTCGGAAACCAAGCTTTTGGGTTCCGGGGGAAGTATGGTTGCAAAGCTGAAACTTAAAGGAATTGACGGAAGGGCACCACCGGAGTGGAGCCTGCGGCTTAATTTGACTCAACACGGGAAACCTCACCAGGCCCGGACACCGGAAGGATTGACAGATGAGAGCTCTTTCTTGATTCGGTGGGTGGTGGTGCATGGCCGTTCTTAGTTGGTGGAGCGATTTGTCTGGTTAATTCCGATAAGAAGAGACTCTAGCCTGCTAACTAGGCGTCGGGGCTTCTTAGAGGGACAGGCGGCCTGCCGCACGAGATTGAGCAATAACAGGTCTGTGATGCCCTTAGATGTTCTGGGCCGCACGCGCGCTACACTGAAGGAATCAGCGTGCCGAGCGGCGGGTAACCCGCTGAACCTCCTTGCTAGGGATTGGGGCTTGCAATTTTCCCCATGAACGAGGAATTCCCAGTAAGCGCGAGTCATAAGCTCGCGTTGATTACGTCCCTGCCCTTTGTACACACCGCCCGTCGCTACTACCGATTGAATGATTTAGTGAGGTCTTCGGACGGTTCTCGAAAGATGACCAAATTGATCATTT-----------------------------------------------------------------------------------------------------------------------------------------------------------------------------------------------------------------------------------------------------------------------------------------------------------------------------------------------------------------------------------------------------------------------------------------------------------------------------------------------------------------------------------------------------------------------------------------------------------------------------------------------------------------------------------------------------------------------------------------------------------------------------------------------------------------------------------------------------------------------------------------------------------------------------------------------------------------------------------------------------------------------------------------------------------------------------------------------------------------------------------------------------------------------------------------------------------------------------------------------------------------------------------------------------------------------------
Co_Ad_Note    --------------------------------------------------------------------------------------------------------------------------------------------------------------------------------------------------------------------------------------------------------------------------------------------------------------------------------------------------------------------------------------------------------------------------------------------------------------------------------------------------------------------------------------------------------------------------------------------------------------------------------------------------------------------------------------------------------------------------------------------------------------------------------------------------------------------------------------------------------------------------------------------------------------------------------------------------------------------------------------------------------------------------------------------------------------------------------------------------------------------------------------------------------------------------------------------------------------------------------------------------------------------------------------------------------------------------------------------------------------------------------------------------------------------------------------------------------------------------------------------------------------------------------------------------------------------------------------------------------------------------------------------------------------------------------------------------------------------------------------------------------------------GGATATTCCAATATAGCAGAAGGGAAAAGAACTTGGTCTTGGATATTAGCATCTGCATGGTTCTGGTTGTGTTGGCCACAATTTACGTGGATGAGTGAACCGGCTATTACTCGCACATATATGCGTCCACGGATAAATTTTCTGTTGCACCTCAGGATTAAGCCTCTTTTTGGCTTGGTTGTTTTTTTACGTGGGGTTACGGGTGTTTGCAATCTCATGAATATCTCAGAACTATAGTGTGCCATTCATAGTTTTCATGGGCGTTTGCATTTGGGGATATCATGTTCCCTTTACGGTAACCTGATACACTTTAAATCATTTTATATTTTTGGGTAATTACTTTTCCCACATTCTGGTTAGGGATCCCGCGTATCGATACCGAGCTAACTCTGAAATATTCTCATGGTCACATTCTTATGGGTTTCTTTATTAATATTGGAGGTTTATCCACGCAGTATATTCACTCATGATGTA-------------------------------------------------------------------------------------------------------------------------------------------------------------------------------------------------------------------------------------------------------------------------------------------------------------------------------------------------------------------------------------------------------------------------------------------------------------------------------------------------------------------------------------------------------------------------------------------------------------------------------------------------------------------------------------------------------------------------------------------------------------------------------------------------------------------------------------------------------------------------------------------------------------------------------------------------------------------------------------------------------------------------------------------------------------------------------------------------------------------------------------------------------------------------------------------------------------------------------------------------------------------------------------------------------------------------------------------------------------------------------------------------------------------------------------------------------------------------------------------------------------------------------------------------------------------------------------------------------------------------------------------------------------------------------------------------GGTCTTTTCATTTAAGATCTAACCTGCCCAATGTTAAATGGCCGCAGTATTTGACTGTGCAAAGGTAGCATAATAATTAGTTTTTTAATTGAAAGCTTGTATGAATGGTTGGACGAGATAAAATCTGTCTTAATTAATTTTAGAATTTAATTTTTAAGTTAAAAAGCAAATTTTAATAAAAGACGAGAAGACCCTATAAAGCTTAT--TTAATTAAAATTTTA-TTGAATTTAATTGGGGTAATTTAATTAAATAATTCTATTTATGTTGATCCATTAAAAGATTAAGTTACTTTAGGGATAACAGCGTATTTTTTTGAGTTCATATCGATAAGTTTGCGACCTCGATGTTGGATTAAAAAA-TTTAGGGTAGAATTTTTGGTCTGTTCGACCATTAAATTTT--------------------TTGTCAAGATAAGCCATGCATGTCTCAGTCAAAATTAAGGTGAAACGCGAAAGGCTCATTAAATCAGTTATGGTTCCTTAGATCGCCCATACTTGATAACTGTGGTAATTCTAGAGCTAATACATGCACAGAGAAGCTTTTATTAGATCAAAACCAATGGCGGCGTGACTCTGAATAACTTTACGCTGATCGCACGTACGGCGACGCATCTTTCAAATGTCTGCCTTATCACTGTCGATGGTAGGTTCTGCGCCTACCATGGTCGTAACGGGTAACGGGGAATCAGGGTTCGATTCCGGAGAGGGAGCCTGAGAAACGGCTACCACATCCAAGGAAGGCAGCAGGCGCGCAAATTACCCACTCCCGGCAGGGGAGGTAGTGACGAAAAATAACGGTACGGGACTCATCCGAGGCCCCGTAATCGGAATGAGAACACTTTAAATCCTTACAAGTATCATTGGAGGGCAAGTCTGGTGCCAGCAGCCGCGGTAATTCCAGCTCCAATAGCGTATATTAAAGTTGTTGCGGTTAAAAAGCTCGTAGTTGAATCTGTGTCCGGGCTGTCGGTCCCGGGTCTGCCGGTGCGCGTGCGCTTCACTTCAGGGGCCGCACGTTTACTTTGAACAAATTAGAGTGCTCAAAGCGGCACGCGAATATGTGTGCATGGAAAATGGAACAGGACCTCGGTTCTTTTGTTGGTTTTCGGAGAGTAATGATTAATAGGGACGGGGGGGCATTCGTATTGCGACGTTAGAGGTGAAATTCTTGGATCGTCGCAAGACGGACAGAAGCGAAAGCATTTCCAAAAATGTTTTAATAAGAACGAAAGTCAGAGGTTCGAAGGCGATCAGATACCGCCCTAGTTCTGACCATAAACGATGCCAGCTAGCGATCCGCACGTTCCTCCGATGACTCGGCGGGCAGCTTCGGAAACCAAGCTTTT-GGTTCCGGGGGAAGTATGGTTGCAAAGCTGAAACTTAAAGGAATTGACGGAAGGGCACCACCGGAGTGGAGCCTGCGGCTTAATTTGACTCAACACGGGAAACCTCACCAGGCCCGGACACCGGAAGGATTGACAGATGAGAGCTCTTTCTTGATTCGGTGGGTGGTGGTGCATGGCCGTTCTTAGTTGGTGGAGCGATTTGTCTGCTTAATTGCGATAAGAAGAGACTCTAGCCTGCTAACTAGGCGTCGAGGCTTCTTAGAGGGACAGGCGGCCTGCCGCACGAGATTGAGCAATAACAGGTCTGTGATGCCCTTAGATGTTCTGGGCCGCACGCGCGCTACACTGAAGGAATCAGCGTGCCGAGCGGTGGGTAACCCGCTGAACCTCCTTGCTAGGGATTGGGG----CAATTTTCCCCATGAACGAGGAATTCCCAGTAAGCGCGAGTCATAAGCTCGCGTTGATTACGTCCCTGCCCTTTGTACACACCGCCCGTCGCTACTACCGATGGAATGATTTAGCGAGGTCTCCTTTAGGTTC-CGGAAGTTGACCGGATTTA---------------------------ACCACGAGACCGATAGCGAACAAGTACCGTGAGGGAAAGTTGAAAAGAACTTTGAAGAGAGAGTTCAAAGTACGTGAAACCGTTCAGGGGAAACGAAGGGGATTCA-CACTTGTAGGACGTCGCGACCCGTTCGGGCTAGGCCGGACGGTACGCGCAAGTGTTTCTGTCGCGGCGACACCCGTCTTGAAACACGGACCAAGGAGTCTAGCATGTGCGCGAGTC-GTGGGACCCGGCGTAATGAAAGTGAAGCGGGCCGAGGGAAGTCCGCATTCCCGGGGCGTCTATCGCAGA---------------------------------------------------------------------------------------------------------------------------------------------------------------------------------------------------------------------------------------------------------------------------------------------------------------------------------------------------------------------------------------------------------------------------------------------------------------------------------------------------------------------------------------------------------------------------------------------------------------------------------------------------------------------------------------------------------------------------------------------------------------------------------------------------------------------------------------------------------------------------------------------------------------------------------------------------------------------------------------------------
Co_Ad_Trac    ------------------------------------------------------------------------------------------------------------------------------------------------------------------------------------------------------------------------------------------------------------------------------------------------------------------------------------------------------------------------------------------------------------------------------------------------------------------------------------------------------------------------------------------------------------------------------------------------------------------------------------------------------------------------------------------------------------------------------------------------------------------------------------------------------------------------------------------------------------------------------------------------------------------------------------------------------------------------------------------------------------------------------------------------------------------------------------------------------------------------------------------------------------------------------------------------------------------------------------------------------------------------------------ACTTTATTATTTGGGCTGTCGGATGTGGACTCTTAGATCTATCGGCGAGGAAGGGCTTATGGGAGACAATTAAAGTATGTACGCCAGCTTGTATATTTTTATGTATCCATATATGGGGTTGGAATGTTGTCCTTATTTGGGCCCGAATGCTTCCCGATAAAAATAGTTTGCTTTCCCCTCTTACCTTTTTATAGAGTTGTGAAAGGGCGGACGGTGACGTTACCCCCTTCTCAGATGCCAAGGGGCTCGTGACTGCATTTAGTTCATTGCGGATTCTCATTTGGGCGTAATTATACACATATAAATCGTCGTGGATACTTGACGATCCTTTTGTTGTCGTGGATACGCCTTTTTTTTTTCTTCCGTTTGCGGGCATACATTTTTACGACGAATTAAACTCTTTTGACCGCGGGGGGGACCATCTTACACATTTGTTTTGGCACCGAGTTAATTTATTTCCGGTTGGATATTCCAATATAGCAGAAGGGAAAAGAACTTGGTGTTGGATATTAGCATTTGCATGGTTTTGGTTGTGTTGGCCACAATTTACGTGGATGAGTGAACCGGCTATTACTCGCACATATATGCGTCCACGGATAAATTTTCTGCTGCACTTCAGGATTAAGCCTCTTTTTGGCTTGGTTGTTTTTTTACGTGGGGCTACGGGTGTTTGCAATCTCATGAATATTTCAGAACTATAGTGTGCCATTCATAGTCTTCATGGGCGTTTGCATTTGCGGTTATCATGTTCCTTTTACGGTTACATAAAAAGTTCTAAATCATTATGTATTTGTGGGTAATTACTTTTCCCACATTTTGGTTAGGGATCCCGCGTATCGATACCGAGCTAACTCTGAAATATTCACATGGTCACATTCTTATGGATATATTTATTAATATTGGAGCTTATATCACGTTGTATATCCACTCATGATGTACCCCGCGACAAGACTGTCAACTCAGAAGGCTCCCATATGACATTATTTTTCAGACAACTTATATTTACATATACATTTGTAGTATTATTTTCTTTTTTAAAATAATAACGTACTTTGAAACAATATGAGTATTGACATTTCCGCATACTTGTTTATGCTTCCTCCTCGTTTTTACTCTGAGAATAGAACCTTACTTAATCATGGCACATGTATGAGTAGATATCGATTAATTGATTGATCTAATATAAGACTATAAGGTTCGTTTTGAGTGAAACAGTGTTTCCTTAATCCAATCGGTTTGTACGCACGAGTATCATCTGACGTCCGCCTGGGTAAATGAGCACCCGGCGTTAACAACAGTTTTATAACGTCGGTTTTTAGGCATGTCGAATTGGGTCAACAAGTTATCCATGTATGAAGGTCCACTATATTAA----------------------------------------------------------------------------------------------------------------------------------------------------------------------------------------------------------------------------------------------------------------------------------------------------------------------------------------------------------------------------------------------------------------------------------------------------------------------------------------------------------------------------------------------------------------------------------------------------------------------------------------------------------------------------------------------------------------------------------------------------------------------------------------------------------------------------------------------------------------------------------------------------------------------------------------------------------------------------------------------------------------------------------------------------------------------------------------------------------------------------------------------------------------------------------------------------------------------------------TTTACAAAAACATGTCCTTTTTATTTAAGGTCTAACCTGCCCACTGTTAAATGGCCGCAGTATTTGACTGTGCAAAGGTAGCATAATCATTAGTTTTTTAATTAAAAGCTTGTATGAAAGGTTGGACGAGGTAAAATCTGTCTCTATTAAATTTAGAATTTAATTTTTAAGTTAAAAAGCAAATATTATTAAAAGACGAGAAGACCCTATAGAGCTTTA--AAATTTATAGTTTAC-GTTTATTTTATTGGGGTAATAGAATAAATAAATTCTATTTATGATGATCCATTATAAGATTAAGTTACCTTAGGGATAACAGCGTATTTTTTTGAGTTCATATCGATAAGTTTGCGACCTCGATGTTGGATTAAAAAA-TTTTGTGTAGAAGCTTTGGTCTGTTCGACCATTAAATTTTACATGATCTGAGTTAGACCGTTGTCAAGATAAGCCATGCATGTCTCAGTCAAAATTAAGGTGAAACGCGAAAGGCTCATTAAATCAGTTATGGTTCCTTAGATCGCCCATACTTGATAACTGTGGTAATTCTAGAGCTAATACATGCACAGAGAAGCTTTTATTAGATCAAAACCAATGGTTGGGTGACTCTGAATAACTTTATGCTGATCGCACGTACGGCGACGCATCTTTCAAATGTCTGCCTTATCACTGTCGATGGTAGGTTCTGCGCCTACCATGGTTGTAACGGGTAACGGGGAATCAGGGTTCGATTCCGGAGAGGGAGCCTGAGAAACGGCTACCACATCCAAGGAAGGCAGGAGG-GCGCAAATTACCCACTCCCGGCAGGGGAGGTAGTGACGAAAAATAACGATACGGGACTCATCCGAGGCCCCGTAATCGGAATGAGTACACTTTAAATCCTTACGAGGATCATTGGAGGGCAAGTCTGGTGCCAGCAGCCGCGGTAATTCCAGCTCCAATAGCGTATATTAAAGTTGTTGCGGTTAAAAAGCTCGTAGTTGAATCTGTGTCCCGGCTGTCGGTCCCGGGTCTGCCGGTGCGCGTGCTCTTAATTTCAGGGGCCGCACGTTTACTTTGAACAAATTAGAGTGCTCAAAGCGGCTCGCGAATATGTGTGCATGGAAAATGGAACAGGACCTCGGTTCTTTTGTTGGTTTTCGGAGAGTAATGATTAATAGGGACAGGGGGGCATTCGTATTGCGACGTTAGAGGTGAAATTCTTGGATCGTCGCAAGACGGACAGAAGCGAAAGCATTTCCAAAAATGTTTTAATTAGAACGAAAGTCAGAGGTTCGAAGGCGATCAGATACCGCCCTAGTTCTGACCATAAACGATGCCAGCTAGCGATCCGCACGTTCCTCCGATGACTCGGCGGGCAGCTTCGGAAACCAAGCTTTTGGGTTCCGGGGGAAGTATGGTTGCAAAGCTGAAACTTAAAGGAATTGACGGAAGGGCACCACCGGAGTGGAGCCTGCGGCTTAATTTGACTCAACACGGGAAACCTCACCAGGCCCAGACACCGGAAGGATTGACAGATGAGAGCTCTTTCTTGATTCGGTGGGTGGTGGTGCATGGCCGTTCTTAGTTGGTGGAGCGATTTGTCTGGTTAATTCCGATAAGAAGAGACTCTAGCCTGCTAACTAGGCGTCGGGGCTTCTTAGAGGGACAGGCGGCCTGCCGCATGAGATTGAGCAATAACAGGTCTGTAATGCCCTTAGATGTTCTGGGCCGCACGCGCGCTACACTGAAGGAATCAGCGTGCCGAACGGCGGGTAACCCGCTGAACCTCCTTGCTAGGGATTGGGGCTTGCAATTTCCCCCATGAACGAGGAATTCCCAGTAAGCGCGAGTCATAAGCTCGCGTTGATTACGTCCCTGCCCTTTGTACACACCGCCCGTCGCTACTACCGATTGAATGATTTAGTGAGGTCTTCAGACGGTTCTCGGAAGATGACCAAATTGATCATTTAGGGAAGTAA-----------ACCACGAGACCGATAGCGAACAAGTACCGTGAGGGAAAGTTGAAAAGAACTTTGAAGAGAGAGTTCAAAGTACGTGAAACCGTTCAGGGGAAACGAAGCGAATTCAGCACTTGTAGGACGTCGTGACCCGTTGGGGCTAGGCCGGACGGTATGCGCAAGTGTCCATGTCGCGACGAAACCCGTCTTGAAACACGGACCAAGGAGTCTAGCATGTGCGCGAGTCATTGG-ATCTGGCGCAATGAAAGTAAAGCTGACGGAAGATGGCTCGCAATCCGGGGGCGTCTATTGCAGGGCGCACCAAGAGCGTACACGCTGGGACCCGAAAGATG--------------------------------------------------------------------------------------------------------------------------------------------------------------------------------------------------------------------------------------------------------------------------------------------------------------------------------------------------------------------------------------------------------------------------------------------------------------------------------------------------------------------------------------------------------------------------------------------------------------------------------------------------------------------------------------------------------------------------------------------------------------------------------------------------------------------------------------------------------------------------------------------------------------------------------------------------------------
Co_Ar_Cupe    GCGGCCCAGATTGATGCTTTGAGTTTCCAAAAGTTTATATGGTCGGGGTTTCATGGCAGCGGGATTGATATCGGTCCAGCATAAGCCTCAGAGAAAATCAWCGTTTATAACCAAATGCACGTCAACTCAAGGCTGCGAAAGTTATTTTCCTTGTCCGATAGTGACAGTATAGGCGACGCCGGGGGTTTCTACTTGGGGCAACGGCTAATGGGGTGATTGAACGCGGGTTTGAAATAGGGTAAGTCTGGACCCATCATCATATAAACGAGACGAAATTTGGAGTCATGGGAAAGTGCCCAGTCGCGTTATCGTCAGAGCTTGAGCGCGACATTGGTACCGTATGCAGGCGCTTTCTTGGGGTTGGTCGGTTGCGAAAAAGAGATTAGAGATGCCACAGCTTGCCATCAGCACTATATGAAATCTTAAGGC---------------GTCGGAGCTTGAAATGATACGTTGAAATGAAAGTGACCCTGGATCAACGGGATCATGTGTGCCCAGCAACCTACAAAAGATAAATCTTCGACACGCATAAGTATCGCATTGGATGTGGGATGAAATCATAGCTTAGCCGAACGAGATATAATATGAGTAAGCCGTTTCCGAGTCGCCTGCAGAAGCACGGTACCTTGCTAGTGCGCAACTGCTTGGATCCCTCCAAATAAAATCGTACGGGTACACGCTGTTGACCAGCTGATATGGTGTAACCAGTGGATTAGAATTTCCGGTAGACAAATGGAGTCATAAAGGTGGGAGTATGCATGGCGAATTGAGAGCTTCAAAGCTTCGATGTGAGAAAGTACGGTTGACCTAACAGAAGTGAGAGACTAAGACCACGAAACGATTTGTGTGCGCGCCTAAAAGGTATCGTGAAATTTAAATTACAAATGAAGTGTTCTCAAAATAAAAATATGATATTTCCATTGAACCAACGCCTTTAAGCAACACTGGTTTCGAAACAATGCGCGCATAAACGACTGCGTCGATAAGATAGAGTCTCCTTGTAACAATGAACGTGCGCGATGCCGCTCACAATATTTAATACTAAAGCTCTCCAGAATGATTTCAAATATGTATGGTCGGGTTACGATGGAGTCGTGATTGATGTGGCGTGGTGCTCGGACTCGCGCTAAAAAAACATATATAATAAACCGAACGTAGACGATAGAATTCGACGTTTATTGAGAATTCTTGAGTGTATGAATTAAACTGAGACCACGGATATTTACCTTATTATTTGGGCTGTCGGATATGGTTTCTTAGATTTATCGACGAGGATGGTCCTATGGGAGACAATTAAAGTATGTACGCCAGCTTATATATTTTTATGTATCCGTATATGGGGTTGGAATGCTGTCCTTATTTGGGCCCGAATGCTTCCCGATAAAAATAGTTTGTTCTCCCCTCCTACCTTTCTATAGAGATGTGAAAGGGTGGACGGTGACGTTACCCCCTTCTCAAATGCCAAGGGTCTCGTGACTGCATTTAGTTCATTGCGGGTTCTCATCTGGGCATAATTATACACATATAAATCGTCACGGATTCTTGACGATCCTTTTGTTGTCGTTTATACGCTTCTTTCTCTTCTTCCGTTTGCGGGCATACATTTTTACGACGAAATAAACTCTTTTGACCGCGGGGGGGACCATTTTACACATTTGTTTTGGCACCGATT-----------------------------------------------------------------------------------------------------------------------------------------------------------------------------------------------------------------------------------------------------------------------------------------------------------------------------------------------------------------------------------------------------------------------------------------------------------------------------------------------------------------------------------------------------------------------------------------------------------------------------------------------------------------------------------------------------------------------------------------------------------------------------------------------------------------------------------------------------------------------------------------------------------------------------------------------------------------------------------------------------------------------------------------------------------------------------CGGGATTGAGCGGATTCAAAAGGCAACCGGACAGCCTCTGCTTACCTGGGTAACACTATGTGGGTAAAAATGATCACGACCGCTAAGGACCCGTTGAGAATAAAAGAGTTCTCTAATAAAAATGGTAAACCGCGCGTGCTTGTCCATTCGGTGCAGGGAAAATTTGACCTCGAAAATCCTGTTAAGGTGGCGTGAAGAAGAGGAAGCGAGGAAACCTATGAGCCTGAGCATTTCCCCTCCGCCACGAAACCCTCGCTCCTTCAGAGTTAAAATGGGGATGGACGTCCGTGGCGGTGAACGGGTCTAACCGGATGTGTGTTTGCCCGTGGCTACACGAGTAATCGTGAATCACAGAGCCTCAGAGCGTCCGGGAAAGTGGTTAAGTAAAAGTTCGTAAGATTCGCGGGTTGTGCGGGATCAAAAAACCCCAGGGGCGCGATTACGCCAGTATGTCTAACACCGGCAATAGAAGGTAACCCGTCTGATGCAACGCCAATGCTGAATTGCGAATAAGAAATGGACGCGACGGAAACA-----------------------------------------------------------------------------------------------------------------------------------------------------------------------------------------------------------------------------------------------------------------------------------------------------------------------------------------------------------------------------------------------------------------------------------------------------------------------------------------------------------------------------------------------------------TTTACAAAAACATGTCTTTTTAATTTAAAGTCGGGCCTGCCCTATGTTTAATGGCCGCGGTAATTGACCGTGCAAAGGTAGCATAATCATTAGTTTTTTAATTTGAAGCTGGCATGAAAGGTTTGACGAGAAAATAGCTGTCTTGTTAAATTATAGAAATTAATTTTTGAGTTAAAAAGCAACTTTTTTTTAGGGACGAGAAGACCCTATAGAGCTTTTTGAAAGTTTTAGTTTATGTGATATTTTATTGGGGTGATAAGGTATTTAAACTTTAATTTTGTTGATCCATTAGTAGATTAAGTTACCTTAGGGATAACAGCGTATTTTATCGAGTTCTTATTAATGAGATTGCGACCTCGATGTTGGATTAAAATTATTTTGTGTAGTAGCTTAGGTCTGTTCCGCCTTTATAATTTACATGATCTGAGTTAAACCGTTGTCAAGATAAGCCATGCATGTCTCAGTCAACACTAAGGTGAAACGCGAAAGGCTCATTAAATCAGTTATGGTTCCTTAGATCGCCCATACTTGATAACTGTGGTAATTCTAGAGCTAATACATGCACAGAGAAGCTTTTATTAGATCAAAACCAATGGCTGTGTGATTCTGAATAACTTTAAGCTGATCGCACGTACGGCGACGCATCTTTCAAATGTCTGCCTTATCACTGTCGATGGTAGGTTCTGCGCCTACCATGGTCGTAACGGGTAACGGGGAATCAGGGTTCGATTCCGGAGAGGGAGCCTGAGAAACGGCTACCACATCCAAGGAAGGCAGCAGGCGCGCAAATTACCCACTCCCGGCAGGGGAGGTAGTGACGAAAAATAACGATACCGGACTCATCCGAGGCCCCGTAATCGGAATGAGTACACTTTAAATCCTTACGAGGATCATTGGAGGGCAAGTCTGGTGCCAGCAGCCGCGGTAATTCCAGCTCCAATAGCGTATATTAAAGTTGTTGCGGTTAAAAAGCTCGTAGTTGAATCTGTGTCCCGGCCGTCGGTCCCGGGTCTGCCGGTGCGCGTGCTCTTTACCTCAGGGGCCGCACGTTTACTTTGAACAAATTAGAGTGCTCAAAGCGGCTCGCGAATATGTGTGCATGGAAAATGGAATAGGACCTCGGTTCTTTTGTTGGTTTTCGGAGAGTAATGATTAATAGGGACAGGGGGGCATTCGTATTGCGACGTTAGAGGTGAAATTCTTGGATCGTCGCAAGACGGACAGAAGCGAAAGCATTTCCAAAAATGTTTTAATAAGAACGAAAGTTAGAGGTTCGAAGGCGATCAGATACCGCCCTAGTTCTAACCATAAACGATGCCAGCTAGCGATCCGCACGTTCCTCCGATGACTCGGCGGGCAGCTTCGGAAACCAAGCTTTTGGGTTCCGGGGGAAGTATGGTTGCAAAGCTGAAACTTAAAGGAATTGACGGAAGGGCACCACCGGAGTGGAGCCTGCGGCTTAATTTGACTCAACACGGGAAACCTCACCAGGCCCGGACACCGGAAGGATTGACAGATGAGAGCTCTTTCTTGATTCGGTGGGTGGTGGTGCATGGCCGTTCTTAGTTGGTGGAGCGATTTGTCTGGTTAATTCCGATAAGAAGAGACTCTGGCCTGCTAACTAGGCGTCGGGGCTTCTTAGAGGGACAGGCGGCCTGCCGCACGAGATTGAGCAATAACAGGTCTGTGATGCCCTTAGATGTTCTGGGCCGCACGCGCGCTACACTGAAGGAATCAGCGTGCCGAAAGGCGGGTAACCCGCTGAACCTCCTTGCTAGGGATCGGGGCTTGCAATTTTCCCCGTGAACGAGGAATTCCCAGTAAGCGCGAGTCATAAGCTCGCGTTGATTACGTCCCTGCCCTTTGTACACACCGCCCGTCGCTACTACCGATTGAATGATTTAGTGAGGTCTTCGGACGGTTCTTGGAAGATGACCAAATTGATCATTTAGGGAAGTAAAAGTCGTAACAACCACGAGACCGATAGCGAACAAGTACCGTGAGGGAAAGTTGAAAAGCACTTTGAAGAGAGAGTTCAAAGTACGTGAAACCGTTCAGGGGAAACGAGGCGGATTCA--ACTTGTCGGACGTCGCGACCCGTCGGGGCAGGGCCGGACGGTACGCGCGAGTGTTCCCGTCGCGACGAAACCCGTCTTGAAACACGGACCAAGGAGTCTAGCATGCGCGCGAGTCATTGGGGCCTGGCGCAATGAAAGTGAAGCTGAGGGAGGATGGCCCGCACTCCCGGGGCGTCTATCGCAGAGCGCACCCAGAGCGTGCACGCTGGGACCCGAAAGATGGTGAACTATGCCCGGTCAGGACGAAGTCAGGGGAAACCCTGATGGAGGTCCGTAGCGATTCTGACGTGCAAATCGATCGTCGGAACTGGGTATAGGGGCGAAAGACTAATCGAACCATCTAGTAGCTGGTTCCCTCCGAAGTTTCCCTCAGGATAGCTGGCGAGTCTCATCCGGTAAAGCGAATGATTAGGGCCTTGGGGCCGAAACGGCCTCAACCTATTCTCAAACTTTAAATGGGTGAGACTCCGCTTGCTCGAATGGATGATGCCAAGTGGGCCATTTTGGTAAGCAGAACTGGCGCTGTGGG-------------------------------------------------------------------------------------------------------------------------------------------------------------------------------------------------------------------------------------------------------------------------------------------------------------------------------------------------------------------------------------------------------------------------------------------------------------------------------------------------------------------------------------------------------------------------------------------------------------------------------------------
Co_Ar_Micr    -------------------------------------------------------------------------------------------------------------------------------------------------------------------------------------------------------------------------------------------------------------------------------------------------------------------------------------------------------------------------------------------------------------------------------------------------------------------------------------------------------------------------------------------------------------------------------------------------------------------------------------------------------------------------------------------------------------------------------------------------------------------------------------------------------------------------------------------------------------------------------------------------------------------------------------------------------------------------------------------------------------------------------------------------------------------------------------------------------------------------------------------------------------------------------------------------------------------------------------------------------------------------------------------------------------------------------------------------------------------------------------------------------------------------------------------------------------------------------------------------------------------------------------------------------------------------------------------------------------------------------------------------------------------------------------------------------------------------------------------------------------------------------------------------------------------------------------------------------------------------------------------------------------------------------------------------------------------------------------------------------------------------------------------------------------------------------------------------------------------------------------------------------------------------------------------------------------------------------------------------------------------------------------------------------------------------------------------------------------------------------------------------------------------------------------------------------------------------------------------------------------------------------------------------------------------------------------------------------------------------------------------------------------------------------------------------------------------------------------------------------------------------------------------------------------------------------------------------------------------------------------------------------------------------------------------------------------------------------------------------------------------------------------------------------------------------------------------------------------------------------------------------------------------------------------------------------------------------------------------------------------------------------------------------------------------------------------------------------------------------------------------------------------------------------------------------------------------------------------------------------------------------------------------------------------------------------------------------------------------------------------------------------------------------------------------------------------------------------------------------------------------------------------------------------------------------------------------------------------------------------------------------------------------------------------------------------------------------------------TCTGCTCAGTGTTAAACAGCCGCGGTAATTGACCGTGCAAAGGTAGCATAATAATTAGTTTTTTAATTGAAAGCTGGAATGAAAGATTTGACGAAAAAAAATCTGTCTCTAATTAAT-ATGAATTTGTTTTTTTAGTGAGAAAACAAATAAAATTAAAAGACGAGAAGACCCTGTAGATCTTATTATGCATC-AGTTTAATTAATTATTTTGTTGGGGTGACAGGATAAATAAACTTTAATTTTGATGATCCATTATAAGATTAAGATACCTAAGGGATAACAGCGTATTTTTTTGAGTTCAAATCGATAAGTTTGCGACCTCGATGTTGGATTAAAATTGCTTTGTGAAGTAGTATTGGTCTGTTCGACC------------------------------------------------CCTGTCTCGGGCTCCATTAAAGTGAAACGCGAAAGGCTCATTAAATCAGTTATGGTTCCTTAGATCGCACATACTTGATAACTGTGGTAATTCTAGAGCTAATACATGCACAGAGAAGCTTTTATTAGATCAAAACCAATGGGCG-ATGAATCGAAATAACTTTAGGCTGATCGCACGTACGGCGACGCATCTTTCAAATGTCTGCCTTATCACTGTCGATGGTAGGTTCTGCGCCTACCATGGTTGTAACGGGTAACGGGGAATCAGGGTTCGATTCCGGAGAGGGAGCCTGAGAAACGGCTACCACATCCAAGGAAGGCAGCAGGCGCGCAAATTACCCACTCCCGGCAGGGGAGGTAGTGACGAAAAATAACGATACGGGACTCATCCGAGGCCCCGTAATCGGAATGAGTACACTTTAAATCCTTACGAGGATCATTGGAGGGCAAGTCTGGTGCCAGCAGCCGCGGTAATTCCAGCTCCAATAGCGTATATTAAAGTTGTTGCGGTTAAAAAGCTCGTAGTTGAATTTGTGGCCCGGGCGTCGGTCCCGGGTCTGCCGGTGCGCGTGACCTTAACCTCAGGGGCCGCACGTTTACTTTGAACAAATTAGAGTGCTCAAAGCGGCTCGCGAATATGTGTGCATGGAAAATGGAATAGGACCTCGGTTCTTTTGTTGGTTTTCGGAGAGTAATGATTAATAGGAACAGGGGGGCATTCGTATTGCGGCGTTAGAGGTGAAATTCTTGGATCGCCGCAAGACGAACAGAAGCGAAAGCATTTCCAAGGATGTTTTAATAAGAACGAAAGTTAGAGGTTCGAAGGCGATCAGATACCGCCCTAGTTCTAACCATAAACGATGCCAGCTAGCGATCCGCACGCTCCTCCGATGGCTCGGCGGGCAGCTTCGGAAACCAAGCTTTTGGGTTCCGGGGGAAGTATGGTTGCAAAGCTGAAACTTAAAGGAATTGACGGAAGGGCACCACCGGAGTGGAGCCTGCGGCTTAATTTGACTCAACACGGGAAACCTCACCAGGCCCGGACACCGGAAGGATTGACAGATGAGAGCTCTTTCTTGATTCGGTGGGTGGTGGTGCATGGCCGTTCTTAGTTGGTGGAGCGATTTGTCTGGTTAATTCCGATAAGAAGAGACTCTGGCCTGCTAACTAGGCGCCGGGGCTTCTTAGAGGGACAGGCGGCCTGCCGCACGAGATTGAGCAATAACAGGTCTGTGATGCCCTTAGATGTTCTGGGCCGCACGCGCGCTACACTGAAGGAATCAGCGTGCCGAGAGGCGGGTAACCCGCTGAAACTCCTTGCTAGGGATCGGGGCTTGCAATTTTCCCCGTGAACGAGGAATTCCCAGTAAGCGCGAGTCATAAGCTCGCGTTGATTACGTCCCTGCCCTTTGTACACACCGCCCGTCGCTACTACCGATTGAATGATTTAGTGAGGTCTTCGGACGGTACTTGGAAGATGACCGAATTGATCATTTAGGGAAGTAA-----------ACCACGAGACCGATAGCGAACAAGTACCGTGAGGGAAAGTTGAAAAGAACTTTGAAGAGAGAGTTCAAAGTACGTGAAACCGTTCAGGGGAAGCGAGGCGGATTCAGCACTTGTAGGACGTCGCGACCCGTTGGGGCTTGGCCGGACGGTACGCGCGAGTGTGCCCGTCGCGACGGGACCCGTCTTGAAACACGGACCAAGGAGTCTAGCATGCGCGCGAGTCACTGGGACCCGGCGCAATGAAAGTGAAGCTGAGGGAGGATGGCCCGCACTCCCGGGGCGTCTATCGCAGAGCGCACCCAGAGCGCGCACGCTGGGACCCGAAAGATG--------------------------------------------------------------------------------------------------------------------------------------------------------------------------------------------------------------------------------------------------------------------------------------------------------------------------------------------------------------------------------------------------------------------------------------------------------------------------------------------------------------------------------------------------------------------------------------------------------------------------------------------------------------------------------------------------------------------------------------------------------------------------------------------------------------------------------------------------------------------------------------------------------------------------------------------------------------
Co_Ar_Omma    ------------------------------------------------------------------------------------------------------------------------------------------------------------------------------------------------------------------------------------------------------------------------------------------------------------------------------------------------------------------------------------------------------------------------------------------------------------------------------------------------------------------------------------------------------------------------------------------------------------------------------------------------------------------------------------------------------------------------------------------------------------------------------------------------------------------------------------------------------------------------------------------------------------------------------------------------------------------------------------------------------------------------------------------------------------------------------------------------------------------------------------------------------------------------------------------------------------------------------------------------------------------------------------ACATTACTATTTGGATTGTCGGATGTGGACTCCTAGCTCTATCGGCGAGGACGGCCCTATGGGAGACAATTAAAGTATGTACGCCAGCTTGTATATTTTTATGTATCCTTATATGGGGTTGGAATGTTGTCCCTATCTGGGCCCGAATGCTTCCCGATAAAAATAGTTTGCTTTCCCCTCTTACCTTTTTTCAGAGATGTGAAGGGGTGGACGGTGACGTTACCCCCTTCTCAAATGCCAAGGGGCTCGTGACTGCATTTAGCTCACTGCGGGTTCTCATCTGGGCATAATTATACACACATAAATCGCCACAACTACTTGACGACCCCTTTGTTGTCGTTTATACGCATTTCTCTTTTCCTCCGTCTGCGGGCATACATCTCTACGACGAACTAAACTCTTTTGACCGCGGGGGGGACCATCTTACACATTTGTTTTGGCACCGAGTTAATCTATCTCCGGTTGGATATTCCAATATTCCAGAAGGGAAAAGAACTTGGGCCTGGATATTAGCATCTGCATGGCTTTGGTTGTGTTGGCCACAATTTACGTGGATGAGTGAACCGGCTATTACTCGCACATATATGCGTCCACGGATAAATTTAGTGCTGCACCTCAGGCTTCAACCGCCTCTTGACCTGGTTGTTTCTTTACATGGGGCTACGGGTATCTGCAATCTCATGAATATTTCAGAACTATAGTGTGCCATTCATAGTTTTCATGGGCGTTTGCATATGCGGATATCATGTTCCTTTTACGGATCCTTAAAAAACTCTAAATCATTTTACATTTATGGGTAATTACTTTTCCCACATTCTGGCTAGGGATCCCGCGTATCGATACCGAGCTTACACTGAAATCTTCTCATGGTCTCATTCATGTAGATATCTATATTTATGTTGGAAGTTACATCACGGTATATTTCCACTCATGATGTTCCCCGCGACAAGTCTGTCAACTCAGAAGGCTCCCCAATGACATTATTTTTCAGACAACCTCTATTTATACATACATCTGTAGTAATCTTCTCCTAGACAGAACTAAAACGTTCTCTGAGGCAACATGAGTATTGACGTTTCCGCATACCTGTTTATGCATCCTCCTCGTTTTTACTCTGAGAATAAAACCATACTTAAACATGGCACATGTATGTCTAGATATCGATTAACTGATTGATCTAATACGA----AAGGAATTCGTTCTGAGTGAAACGGTATCTCCCTAGTCCAATCGGTCTGTACGCGCGAGTATCATCTGACGTCCTCTTGGGTAAATGAAGACCCGGCGCTAACAACAATTTTATAACGCCGGTTTTTTGGCATGTCGAATTGGGGCAACAAGTTATCCATGTATGAAGATCCATCCGAATAA----------------------------------------------------------------------------------------------------------------------------------------------------------------------------------------------------------------------------------------------------------------------------------------------------------------------------------------------------------------------------------------------------------------------------------------------------------------------------------------------------------------------------------------------------------------------------------------------------------------------------------------------------------------------------------------------------------------------------------------------------------------------------------------------------------------------------------------------------------------------------------------------------------------------------------------------------------------------------------------------------------------------------------------------------------------------------------------------------------------------------------------------------------------------------------------------------------------------------------TTTACAAAAACATGTCTTTTGGATTTAAGGTCTGGCCTGCTCAATGTTAAATAGCCGCGGTAACTGACCGTGCAAAGGTAGCGTAATCATTAGTTTTTTAATTGAAAGCTTGTATGAACGGTTTGACGAGAAGGAAGCTGTCTGTGGTGGAA-TAGAATTTAACTTTTGAGTGAAAAGGCAAATTTCTTTTAGGGACGAGAAGACCCTATAGATCTTATAGTGTTTGATTTTTTTCGCTATGTTTCGTTGGGGCGACGGGATCTCTCAACTCTAGTTCTGTTGATCCATTATGAGATAAAGTTACCTTAGGGATAACAGCGTGTCCTCTTGAGTTCAAATCGATAGGGTTGCGACCTCGATGTTGGATTAAAAATACTCTGTGTAGCTGCTTGGGTCTGTTCGACCCTTGATTTTTACATGATCTGAGTTAGACCG-------------------------------------------------------------------------------------------------------------------------------------------------------------------------------------------------------------------------------------------------------------------------------------------------------------------------------------------------------------------------------------------------------------------------------------------------------------------------------------------------------------------------------------------------------------------------------------------------------------------------------------------------------------------------------------------------------------------------------------------------------------------------------------------------------------------------------------------------------------------------------------------------------------------------------------------------------------------------------------------------------------------------------------------------------------------------------------------------------------------------------------------------------------------------------------------------------------------------------------------------------------------------------------------------------------------------------------------------------------------------------------------------------------------------------------------------------------------------------------------------------------------------------------------------------------------------------------------------------------------------------------------------------------------------------------------------------------------------------------------------------------------------------------------------------------------------------------------------------------------------------------------------------------------------------------------------------------------------------------------------------------------------------------------------------------------------------------------------------------------------------------------------------------------------------------------------------------------------------------------------------------------------------------------------------------------------------------------------------------------------------------------------------------------------------------------------------------------------------------------------------------------------------------------------------------------------------------------------------------------------------------------------------------------------------------------------------------------------------------------------------------------------------------------------------------------------------------------------------------------------------------------------------
Co_Myx_Lep    ------------------------------------------------------------------------------------------------------------------------------------------------------------------------------------------------------------------------------------------------------------------------------------------------------------------------------------------------------------------------------------------------------------------------------------------------------------------------------------------------------------------------------------------------------------------------------------------------------------------------------------------------------------------------------------------------------------------------------------------------------------------------------------------------------------------------------------------------------------------------------------------------------------------------------------------------------------------------------------------------------------------------------------------------------------------------------------------------------------------------------------------------------------------------------------------------------------------------------------------------------------------------------------------------------------------------------------------------------------------------------------------------------------------------------------------------------------------------------------------------------------------------------------------------------------------------------------------------------------------------------------------------------------------------------------------------------------------------------------------------------------------------------------------------------------------------------------------------------------------------------------------------------------------------------------------------------------------------------------------------------------------------------------------------------------------------------------------------------------------------------------------------------------------------------------------------------------------------------------------------------------------------------------------------------------------------------------------------------------------------------------------------------------------------------------------------------------------------------------------------------------------------------------------------------------------------------------------------------------------------------------------------------------------------------------------------------------------------------------------------------------------------------------------------------------------------------------------------------------------------------------------------------------------------------------------------------------------------------------------------------------------------------------------------------------------------------------------------------------------------------------------------------------------------------------------------------------------------------------------------------------------------------------------------------------------------------------------------------------------------------------------------------------------------------------------------------------------------------------------------------------------------------------------------------------------------------------------------------------------------------------------------------------------------------------------------------------------------------------------------------------------------------------------------------------------------------------------------------------------------------------------------------------------------------------------------------------------------------------------------------------------------------------------------------------------------------------------------------------------------------------------------------------------------------------------------------------------------------------------------------------------------------------------------------------------------------------------------------------------------------------------------------TTGTCAAGATAAGCCATGCATGTCTCAGTCAAAATTAAGGTGAAACGCGAAAGGCTCATTAAATCAGTTATGGTTCCTTAGATCGCCCATACTTGATAACTGTGGTAATTCTAGAGCTAATACATGCACAGAGAAGCTTTTATTAGATCAAAACCGATGGCCGCGTGAATCTGAATAACTTT-TGCAGATCGCACGTACGGCGACGCATCTTTCAAATGTCTGCCTTATCACTGTCGATGGTAGGTTCTGCGCCTACCATGGTCGTAACGGGTAACGGGGAATCAGGGTTCGATTCCGGAGAGGGAGCCTGAGAAACGGCTACCACATCCAAGGAAGGCAGCAGGCGCGCAAATTACCCACTCCCGGCAGGGGAGGTAGTGACGAAAAATAACGATACCGGACTCATCCGAGGCCCGGTAATCGGAATGAGTACACTTTAAATCCTTACGAGGATCATTGGAGGGCAAGTCTGGTGCCAGCAGCCGCGGTAATTCCAGCTCCAATAGCGTATATTAAAGTTGTTGCGGTTAAAAAGCTCGTAGTTGAATCTGTGTCCCGTCTGTCGGTCCCGGGTCTGCCGGCGCGCGTGCTCTTAACCTCAGGGGCCGCACGTTTACTTTGAACAAATTAGAGTGCTCAAAGCGGCACGCGAATATGTGCGCATGGAAAATGGAATAGGACCTCGGTTCTTTTGTTGGTTTTCGGAGAGTAATGATTAATAGGGACAGGGGGGCATTCGTATTGCGACGTTAGAGGTGAAATTCTTGGATCGTCGCAAGACGGACAGAAGCGAAAGCATTTCCAAAGATGTTTTAATAAGAACGAAAGTTAGAGGTTCGAAGGCGATCAGATACCGCCCTAGTTCTAACCATAAACGATGCCAGCTAGCGATCCGCACGTTCCTCCGATGACTCGGCGGGCAGCTTCGGAAACCAAGCTTTTGGGTTCCGGGGGAAGTATGGTTGCAAAGCTGAAACTTAAAGGAATTGACGGAAGGGCACCACCGGAGTGGAGCCTGCGGCTTAATTTGACTCAACACGGGAAATCTCACCAGGCCCGGACACCGGAAGGATTGACAGATGAGAGCTCTTTCTTGATTCGGTGGGTGGTGGTGCATGGCCGTTCTTAGTTGGTGGAGCGATTTGTCTGGTTAATTCCGATAAGAAGAGACTCTAGCCTGCTAACTAGGCGTCGGGGCTTCTTAGAGGGACAGGCGGCTCGCCGCACGAGATTGAGCAATAACAGGTCTGTGATGCCCTTAGATGTCCTGGGCCGCACGCGCGCTACACTGAAGGAAGCAGCGTGCCGAAAGGCGGGTAACCCGCTGAAACTCCTTGCTAGGGATCGGGGCTTGCAATTTTCCCCGTGAACGAGGAATTCCCAGTAAGCGCGAGTCATAAGCTCGCGTTGATTACGTCCCTGCCCTTTGTACACACCGCCCGTCGCTACTACCGATTGAATGATTTAGTGAGGTCTTCGGACGTCCCTCGGAAGATGACCGAATTGATCATTTAGGGAAGTAAAAGTCGTAACAACCACGAGACCGATAGCGAACAAGTACCGTGAGGGAAAGTTGAAAAGAACTTTGAAGAGAGAGTTCAAAGTACGTGAAACCGTTCAGGGGAAACGACTCGGATTCAGCACTTGTAGGACGTCGCGACCCGTTGCGGCTAGGGCCGA-GTTACGCGCTGTTGTTCCAGTCGCGACGACACCCGTCTTGAAACACGGACCAAGGAGTCTAGCATGTGCGCGAGTC-GTGGGACCTGGCGAAATGAAAGTGAAACTGCGGGAAGACGGCCCGCACTCCCGGCGCGTCGCGTGCACAGCGCAGCAAGAGCGTACACGCTGGGACCCGAAAGATGGTGAACTATGCCTGGTCAGGACGAAGTCAGGGGAAACCCTGATGGAGGTCCGTAGCGATTCTGACGTGCAAATCGATCGTCGGAACTAGGTATAGGGGCGAAAGACTAATCGAACCCTCTAGTAGCTGGTTCCCTCCGAAGTTTCCCTCAGGATAGCTGGCGAGTCTCATCCGGTAAAGCGAATGATTAGGGCATTGGGGCCGAAACGGCCTCAACCTATTCTCAAACTTTAAATGGGTGAAACTCCGCTTGCTTGAAAGGATGATGCCAAGTGGGCCATTTTGGTAAGCAGAACTGGCGCTGTGGG-------------------------------------------------------------------------------------------------------------------------------------------------------------------------------------------------------------------------------------------------------------------------------------------------------------------------------------------------------------------------------------------------------------------------------------------------------------------------------------------------------------------------------------------------------------------------------------------------------------------------------------------
Co_Myx_Hyd    GCGGCCCAGATTGATGCTTTGAGTTTCCAAAAGTTTATTTGGTCGGGGCTTCATGGCAGCGGGATTGATATCGGTCCAGCATAAGCCTCAGAGAAAATCAACGTTTATAACCAAATGCACGTCAACTCAAGGCTGCGAAAGTTATTCTCCCTGTCCGATAGTGAGAGTATAAGCGACGCCGGGGGTTTCTACTTGGGGCAACGGTTAATGGGGTGACTGACGGCGGGTTTACAATAGGGTCAGTTTGGACCCATCATCATATGAACGAGAAGAAATTTAGAATCATGGGAAAGTGCCCAGTGGCGTTATCGTGAAAGCTTGAGCGCGAATTTGGTACCGTTTGCCGGCGCTTGCTTGGGGCTGGTCGGTTGCAAAAAAGAGATTGTAGTTGCACCAGCTTGCCATCAACATTATATGAAATCCTAAGGTGAAGAGTGATAGAGTGTAGGAGCTAGAAATGATACGTTGAAATGAAAGTGACCCTGGGTCAACGGGATCATGTGTGCCCAGCAACCTAGAAARGATAAAATATCGACACGCATAAGTATAGTTTTGGATGTGGGATGAAATCATAGCGTAACCAATCGAGATATAATATGAGTAAGCCGTTTCAGAGTCGCTTGCAGAAGCACGGTACCCTGCTAATGCGCAATTGCTTAAATCCCTTCGACTAAAATCGTACGGTTACACGCTGTTGACCAGTTGATATGGTGTAACCAGTGGACTAGAATTTCAGGTAGACAAATGGAGTC-----AGTGGGAGTATGCATGGAGAATTGAGAGCTTCAAAGCTTAGATGTGAGAAAGTATGGTTGACCTAATAAAGGTGAGAGACTAAGACCACGAAACGATTTGTGTTCGCGCTTAAGAGGTAAGGTGAAACTTAGATTACAAATGAAGTGTTTTCAAAATAAAAATATGAATTTACGTCTGAACCGGATTCTGTAAGCAACACTGGTTTCGAAACAATGCAGGCGTAAATGACTGCATCGAACAGACAAAGTATCCTTGTAACAATGAACGTGCGCGATGCCGCTCACAATATTTAATACTAAAGCACGAAAGAGTACTTACGAATATGTATGGTCGGGTTAAGATGGAGTCGTGATTGATGTGGCGTAGTGCTCGGATTCGAACTAAAAAAACATATATAATAAACCGAACGTAGACGATAGAATTCGACGTTTATTGAGAATTCTTGAGTGTATGAATTAGATTGAAACCTCGGATATTTACCTTATTATTTGGGCTGGCGGATGTGGACTCTTAGTTTTATCGGCGAGGAGGGTCTTATGGGAGACAATTAAAGTATGTACGCCAGCTTGTATATTTTTATGTATCCATTTATGGGGTTGGAATGCTGTCCTTATTTGGGCCCGAATGCTTCCCGATAAAAATAGTTTGCTCTCCCCTCTTACTTTTTTATAGAGATGTGAAAGGGCGGACGGTGACGTTACCCCTTTCTCAAATGCCAAGGGGCTCGTGATTGCATTTAGCTCATTGCGGGTTCTCATTTGGGCGTAATTATACACGTATAAATCGTCAGGGATACTTGACGATCCTTTTGTTGTCGTGTATACGCATTTTTCTTTTCTTCCGTTTGCGGGCATACATCTTTACGACGAATTAAACTCTTTTGACCGCGGGGGGGACCATTTTACACATTTGTTTTGGCACCGAGTTAATTTATCTCCGGTTGGATATTCCAATATTCCAGAAGGGAAAAGAACTTGGTCTTGGATATTAGCATCTGCATGGCTTTGGTTATGTTGGCCACAATTTACGTGGATGAGTGAACCGGCTATTACTCGCACATATATGCGTCCACGGATAAATTTAGTGCTGCACTTCAGGTTTAAGCCTCCTCTTGGCTTGGTTGTTTCTTTACGTGGGGTTACGGGTATTTGCAATCTCATGAATATTTCAGAACTATAGTGTGCCATTCATAGTTTTCATGGGCGTTTGCATATGCGGTTGTCATGTTCCTTTTACGGGTACATAAAAACTGCTAAATCATTTTATATTTATGGGTAATTACTTTTCCCACATTTTGGCTAGGGATCCCGCGTATCGATACCGAGCTAACACTGAAGTATTCTCATGGTCACATTCTTATGCGTATTTTTTTTTATATTGGAGCCTGTTCCACGCAAGATATCCACTCATGATGTACCCCGCGACAAGACTGTCACAATTGAGCAAAGCCTTATGACATTAATTTTCAGATAGCATCTATTTGTATATACGTTTGTGGTTTTATTCTCTTTTTTAAAATAAAAACGTTCTTTGAGGCAACATGAATATTGACATTTCCGCATGTTTATTTATGCATCCTCCTAATTTTTATTTTGAGAATAAAACCTTACTTAATCATGGCACATGTATGAGTAGATATCGATTAAACGATTGATCTAATGTAAGATTAAAAAGTTCGTTTTGAGTGAAACGATGTTTCCTTAATCCAATCGATTTGTTCGCGCGAGTTTCATCTGTGATACCCTTGGGTAAGTGAGCACCCGGCGTTAACAACAATTTTATAACGCCGGTTTTTTGGCATGTCGAATTGGGACAACAAGTTATCCATGTATGAAGGTAAATCACAATAAAAGCGACGGACGGGATACATGAATGCCTTGAATTGAACGCAATATAGTACATATGAGCCCGGCAAGGATTATAAAAATATACGGACTCCAGCGATGGCGTCTATGTGCGCGGACGGGATTGAGCGGATTCAAAAGGCAACCGGACAGCTTCTGCTTACTTGGGTAACACTATGTGGGTAAAAATGATCACGACCCCTAAGGATCCGTTGAGAATAAAAGAGTAGTCTAATAAAAATGGTAAACCGCGCGTGCTTGTCCATTCGGTGCAGGGAAAATTTGAGCTCGAAAATGGTGTTAAGGTGTTGTGACGAAGAGGAAGCGAGGAAACCTTTGAGCCTGAGCATCTCCCCCAAGCCTTGAAACCCTCGCTCCCTCAGAGTTAAAATGGGGATGGACGTCCGTGGAGGTGAACGGGTCTAACCGGATGTGTGTTTGCCCGTAACTACACGAGTAATCGTGAATCACAGAGCCTCAGAGCTTCCGGGAAAGTGGTTAAGTAAAAGTTCGTAAGATTCGCGGGTAGTGCGGGATCAAAAAACCCCAGGGGCGCGATTACGCCAGTATGTCTAACACCGGCAATAGAAGGTAACCCGTCTGATGCAACGCCAATGCTGAATTGCGAATAAGAAAGTGAAGCGACGGAAACACGAGAAACCAA------------------------------------------------------------------------------------------------------------------------------------------------------------------------------------------------------------------------------------------------------------------------------------------------------------------------------------------------------------------------------------------------------------------------------------------------------------------------------------------------------------------------------------------------TTTACAAAAACATGTCTTTTTAATTTTAAGTCTGGTCTGCCCACTGTTGAAGGGCCGCGGTATTTGACCGTGCGAAGGTAGCGTAATCATTAGTTTTTTTATTAAAAGCTTGTATGAATGGTTGGACGAGATAATTACTGTCTCAGTATAATTTTGAATTTAATTTTTGAGTTAAAAAGCAAATATTTTTTAAAGACGAGAAGACCCTATAAATCTTAAAAGAATTTTTTTATTTTTTTTTATTGTATTGGGGTGATATTATTAATTAA-CTTATTTATATTGATCCATTAAAAGATTAAGTTACTTTAGGGATAACAGCGTATTTTTTTGAGTTCTTATCGATAAGATTGCGACCTCGATGTTGGATTAAAGATAATTTGCGCAAAAGTTTAAGTCTGTTCGACTTTTAAATCTTACATGATCTGAGTTAGACCGTTGTCAAGATAAGCCATGCATGTCTCAGTCAAAATTAAGGTGAAACGCGAAAGGCTCATTAAATCAGTTATGGTTCCTTAGATCGCCCATACTTGATAACTGTGGTAATTCTAGAGCTAATACATGCACAGAGAAGCTTTTATTAGATCAAAACCGATGGAAGTGCGAGTCTGAATAACTTTTTGCTGATCGCACGTACGGCGACGCATCTTTCAAATGTCTGCCTTATCACTGTCGATGGTAGGTTCTGCGCCTACCATGGTCGTAACGGGTAACGGGGAATCAGGGTTCGATTCCGGAGAGGGAGCCTGAGAAACGGCTACCACATCCAAGGAAGGCAGCAGGCGCGCAAATTACCCACTCCCGGCAGGGGAGGTAGTGACGAAAAATAACGATACGGGACTCATCCGAGGCCCCGTGATCGGAATGAGAACACTTTAAATCCTTACGAGGATCATTGGAGGGCAAGTCTGGTGCCAGCAGCCGCGGTAATTCCAGCTCCAATAGCGTATATTAAAGTTGTTGCGGTTAAAAAGCTCGTAGTTGGATCTGTGTCTCGGCTGTCGGTCCCGGGTCTGCCGGTGCGCGTGCTCTTAACTTCAGGGGCCGCACGTTTACTTTGAACAAATTAGAGTGCTCAAAGCGGCTCGCGAATATTAGTGCATGGAAAATGGAATAGGACCTCGGTTCTTTTGTTGGTTTTCGGAGAGTAATGATTAATAGGGACAGGGGGGCATTCGTATTGCGACGTTAGAGGTGAAATTCTTGGATCGTCCCAAGACGGACAGAAGCGAAAGCATTTCCAAGAATGTTTTAATAAGAACGAAAGTTAGAGGTTCGAAGGCGATCAGATACCGCCCTAGTTCTAACCATAAACGATGCCAGCTAGCGATCCGCACGTTCCTCCGATGACTCGGCGGGCAGCTTCGGAAACCAAGCTTTTGGGTTCCGGGGGAAGTATGGTTGCAAAGCTGAAACTTAAAGGAATTGACGGAAGGGCACCACCGGAGTGGAGCCTGCGGCTTAATTTGACTCAACACGGGAAACCTCACCAGGCCCGGACACCGGAAGGATTGACAGATGAGAGCTCTTTCTTGATTCGGTGGGTGGTGGTGCATGGCCGTTCTTAGTTGGTGGAGCGATTTGTCTGGTTAATTCCGATAAGAAGAGACTCTAACCTGATAACTAGGCGTCGGGGCTTCTTAGAGGGACAGGCGGCTTGCCGCACGAGATTGAGCAATAACAGGTCTGTGATGCCCTTAGATGTTCTGGGCCGCACGCGCGCTACACTGAAGGAATCAGCGTGCCGAAAGGCGGGTAACCCGCTGAACCTCCTTGCTAGGGATCGGGGCTTGCAATTTTCCCCGTGAACGAGGAATTCCCAGTAAGCGCGAGTCATAAGCTCGCGTTGATTACGTCCCTGCCCTTTGTACACACCGCCCGTCGCTACTACCGATTGAATGATTTAGTGAGGTCTTCGGACGGTT-TTGGAAGATGACCAAATTGATC-------------------------GCCACGAGACCGATAGCGAACAAGTACCGTGAGGGAAAGTTGAAAAGAACTTTGAAGAGAGAGTTCAAAGTACGTGAAACCGTTCAGGGGAAACGAAGGTAATTCAGCACTTGTAGGACGTCGCGACCCGTTCAGGCTTGGCTGGACGGTACGCGCGAGTGTTTCCGTCGCGGCGAAACCCGTCTTGAAACACGGACCAAGGAGTCTAGCATGCACGCAAGTCACTGGGACCCGGCGTAATGAAAGTGAAGCTGAGGGATGACGGCT-GCAATCCCGGCGCGTCTATTGCAGGGCGCAGCAAGAGCGTTCACGCTGGGACCCGAAAG-----------------------------------------------------------------------------------------------------------------------------------------------------------------------------------------------------------------------------------------------------------------------------------------------------------------------------------------------------------------------------------------------------------------------------------------------------------------------------------------------------------------------------------------------------------------------------------------------------------------------------------------------------------------------------------------------------------------------------------------------------------------------------------------------------------------------------------------------------------------------------------------------------------------------------------------------------------------
Co_Myx_Sph    ------------------------------------------------------------------------------------------------------------------------------------------------------------------------------------------------------------------------------------------------------------------------------------------------------------------------------------------------------------------------------------------------------------------------------------------------------------------------------------------------------------------------------------------------------------------------------------------------------------------------------------------------------------------------------------------------------------------------------------------------------------------------------------------------------------------------------------------------------------------------------------------------------------------------------------------------------------------------------------------------------------------------------------------------------------------------------------------------------------------------------------------------------------------------------------------------------------------------------------------------------------------------------------ACTTTATTATTTGGGCTGTCGGATGTGGACTCTTAGTTTTATCGGCGAGGAAGGTCTTATGGAAGACAATTAAAGTATGTACGCCAGCTTGTATATTTTTATGTATCCATGTATGGGGTTGGAATGTTGTCCTTATTTGGGCCCGAATGCTTCCCGATAAAAATAGTTTGTTTTCCCCTCTTACCTTTTTATAGAGATGTGAAAGGGCGGACGGTGACGTTACCCCTTGCTCGTATGCCAAAGGGCTCGTGATTGCATTTAGCTCATTGCGGATTCTCATTTGGGCGTAATTATACACGTATAAATCGTCATGGATACTTGACGATCCTTTTGTTGTCGTGTATACGCGTTTTTCTTTTCTTCCGTTTGCGGGCATACATTTTTACGACGAATTAAACTCTTTTGACCGCGGGGGGGACCATTTTACACATTTGTTTTGGCACCGAGTTAATTTATTTCCGGTTGGATATTCCAATATTCCAGAAGGGAAAAGAACTTGGTTTTGGATATTAGCATTTGCATGGTTTTGGTTATGTTGGCCACAATTTACGTGGATGAGTGAACCGGCTATTACTCGCACATATATGCGTCCACGGATAAATTTAGTGTTGCACTTCAGGTTTATCCCTCTTTTTGGCTTGGTTGTTTTTTTACGTGGGGTTACGGGTGTTTGCAATCTCATGAATATTTCAGAACTATAGTGTGCCATTCATAGTTTTCATGGGCGTTTGCATATGGGGTTATCATGTACCTTTTACGGTTACATAAGAAATGTTAAATCATTTTATATTTATGGGTAAATACTTTTCCCACATTTTGGTTGCGGATCCCGCGTATCGATACCGAGCTAACTCTGAAATATTCTCATGGTCAGATTCACGTGCGTTTTTTTTTTTATATTGGAAGATATTCCACGACCCTTATTCACTCATGATGTTCCCCACGACAAGACTGTCAATTCAAAAGAATCCCATATGACATTACTTTTCAGACATCTTATATCTATATATACACTTGTGGTATTATATACTTTTTTAAAATAAAAACGTTTTCTGAGGCAACATGAATATTGACATTTCCGCATATTTATTTGTGCTTCCTCTTCGTTTTTATTTTGAGAATAAAACCCTACCTAAACATGGCACATGTATGAGTAGATATCGATTAAATGATTGATCTAATATAAGATTAAAAGATTCGTTTTGAGTGAAACGGTATTTCCTAAATCCAATCGATTTGTACGCGCGAGTTTCATCTGACGTCCAGTTGGGTAAATGAGCACCCGGCGTTAACAACAATTTTATAACGCCGGTTTATAGGCATGTCGAATTGGGGCAACAAGTTATCCATGTATGAAGATTCGCTAAATTAA--------GACGGGATACATGAATGCCTTGAATTGAACTCAATATAGTACATATGAGCCCGGCAAGGATTATAAAAATATACGGACTCCAGCGATGGCGTTTATGTGCGCGGACGGGATTGAGCGGATTCAAAAGGCAACCGGACAGCCTCTGCTTACTTGGGTAACACTATGTGGGTAAAAATGATCACGACCCCTAAGGATCCGTTGAGAATAAAAGAGTTCTCTAATAAAAATGGTAAACCGCGCGTGCTTGTCCATTCGGTGAAGGGAAAATTTGACCTCGAAAATCCTGTTAAGGTGAAATGACGAAGAGGAAGCGAGGAATGCTATGAGCCTGAGCATCTCCCCGCCGCCACGAAACCCTAGCTCCCTCAGAGTTAAAATGGGGATGGACGTCCGTGGCGGTGAACGGGTCTAACCGGATGTGTGTTTGCCCGCGGTTACACGAGTAATCGTGAATCACAGAGCCTCAGAGCGTCCGGGAAAGTGGTTAAGTAAAAGTTCGTAAGATTCGCGGGTAGTGCGGGATCAAAAAACCCCAGGGGCGCGATTACGCCAGTATGTTTAACACCGGCAATAGAAGGTAACCCGTCTGATGCAACGCCAATGCTGAATTGCGAATAAGAAAGAGACGCG--------------------------------------------------------------------------------------------------------------------------------------------------------------------------------------------------------------------------------------------------------------------------------------------------------------------------------------------------------------------------------------------------------------------------------------------------------------------------------------------------------------------------------------------------------------------TTTATAAAAACATGTCTTTTTAATTTAAAGTCTAACCTGCCCAATGTTTAATGGCTGCAGTATTTGACTGTACAAAGGTAGCATAATCATTAGTTTTTTAATTGAAAGCTTGTATGAATGGTTGAACGAGATAAATACTGTCTCAAATTA-ATTTGAATTTAATTTTTAAGTTAAAAAGCAAATATTATTAAAAGACGAGAAGACCCTATAAAGCTTTT--ATTTATATTATTAAA-TTTAATTTTATTGGGGTGATAAAATTAATAAACTTTAAAATTAATGATCCATTAAAAGAATAAGTTACTTTAGGGATAACAGCGTATTTTTTTGAGTTCAAATCGAAAAGATTGCGACCTCGATGTTGGATTAAAGAATTTTTGTGTAGAAGTTTAAGTCTGTTCGACTTTTAAATCTTACATGATCTGAGTTAAACCGTTGTCAAGATAAGCCATGCATGTCTAAGTCAAAATTAAGGTGAAACGCGAAAGGCTCATTAAATCAGTTATGGTTCCTTAGATCG--CATACTTGATAACTGTGGTAATTCTAGAGCTAATACATGCTGCGACAAGCTTTTATTAGATCAGAACCAATGGTCGCGTGAATCTGAATAACTTT-TGCTGATCGCACGCGCGGCGACGCATCTTTCAAATGTCTGCCTTATCACTTTCGATGGTAGGTTCTGCGCCTACCATGGTTGTAACGGGTAACGGGGAATCAGGGTTCGATTCCGGAGAGGGAGCCTGAGAAACGGCTACCACATCCAAGGAAGGCAGCAGGCGCGCAAATTACCCACTCCCGGCAGGGGAGGTAGTGACGAAAAATAACGATACGGGACTCATCCGAGGCCCCGTAATCGGAATGAGTACACTTTAAATCCTTACGAGGATCATTGGAGGGCAAGTCTGGTGCCAGCAGCCGCGGTAATTCCAGCTCCAATAGCGTATATTAAAGTTGTTGCGGTTAAAAAGCTCGTAGTTGAATTTGTGTTCCGGCCGCTGGTCCCGGGTCAGCCGGTGCGCGTGCTCTTAACCTCAGGGGCCGCACGTTTACTTTGAACAAATTGGAGTGCTCAAAGCGGCATGCGAACATGTGCGCATGGAAAATAGAATAGGACCTCGGTTCTTTTGTTGGTTCTCGGAGAGTAATGATTAATAGGGACAGGGGGGCATTCGTATTGCGACGTTAGAGGTGAAATTCTTGGATCGTCGCAGGACGCACTAAAGCGAAAGCATTTCCAAAAATGTTTTAATAAGAACGAAAGTTAGAGGCCCGAAGGCGATCAGATACCGCCCTAGTTCTAACCATAAACTATGCCAGCTAGCGATCCGCACGTTACTTATATGACTCGGCGGGCAGCTTCGGAAACCAAGCATTTGGGTTCCGGGGGAAGTATGGTTGCAAAGCTGAAACTTAAAGGAATTGACGGAAGGGCACCACCGGAGTGGAGCCTGCGGCTTAATTTGACTCAACACGGGAAACCTCACCAGGCCCGGACACCGGAAGGATTGACAGATGAGAGCTCTTTCTTGATTCGGTGGGTGGTGGTGCATGGCCGT-CTTAGTTGGTGGAGTGATTTGTCTGGTTAATTCCGATAAGAAGAGACTCTAGCCTGCTAACTAGGCGTCAGGGCTTCTTAGAGGGACAGGCGGAGAGCCGCACGAGATTGAGCAATAACAGGTCTGTGATGCCCTTAGATGTTCTGGGCCGCACGCGCGCTACACTGAAGGAATCAGCGTGCTGAAAGGCGGGTAACCCGCTGAACCTCCTTGCTAGGGATCGGGGATTGCAATTTTCCCCGTGTACGAGGAATTCCCAGTAAGCGCGAGTCATACGCTCGCGTTGATTAAGTCCCTGCCCTTTGTACACACCGCCCGTAAA----------------------------------------------------------------------------------------ACCACGAGACCGATAGCGAACAAGTACCGTGAGGGAAAGTTGAAAAGAACTTTGAAGAGAGAGTTCAAAGTACGTGAAACCGTTCAGGGGAAACGAAGGGTATTCAGCACTTGTAGGACGTCGCGACCCGTTCGGGCTCGGCTGGACGGTACGCACGCGCGATGC-GTCGCGACGAAACCCGTCTTGAAACACGGACCAAGGAGTCTAGCATGTGCGCAAGTCATTGGG-CCCGGCGTAATGAAAGTGAAGTTGAGGGAGGATGGTCCGCACTCCTGGCGCGTCGCTTGCACAGCGCAGCTAGAGCGTACACGCTGGGACCCGAAAGATG--------------------------------------------------------------------------------------------------------------------------------------------------------------------------------------------------------------------------------------------------------------------------------------------------------------------------------------------------------------------------------------------------------------------------------------------------------------------------------------------------------------------------------------------------------------------------------------------------------------------------------------------------------------------------------------------------------------------------------------------------------------------------------------------------------------------------------------------------------------------------------------------------------------------------------------------------------------
Co_Myx_Tor    ----------------------------------------------------------------------------------------------------------------------------------------------------------------------------------------------------------------------------------------------------------------------------------------------------------------------------------------------------------------------------------------------------------------------------------------------------------------------------------------------------------------------------------------------------------------------------------------------------------------------------------------------------------------------------------------------------------------------------------------------------------------------------------------------------------------------------------------------------------------------------------------------------------------------------------------------------------------------------------------------------------------------------------------------------------------------------------------------------------------------------------------------------------------------------------------------------------------------------------------------------------------------------------------------------------------------------------------------------------------------------------------------------------------------------------------------------------------------------------------------------------------------------------------------------------------------------------------------------------------------------------------------------------------------------------------------------------------------------------------------------------------------------------------------AAGAACTTGGTCTTGGATATTAGCATATGCATGGTTTTGGTTGTGTTGGCCACAATTTACGTGGATGAGTGAACCGGCTATTACTCGCACATATATGCGTCCACGGATAAATTTAGTGTTGCACTTCAGGTTTAACCCTCTTATTGGCCTGGTTATTTTTTTACATGGGGTTACGGGTATTTGCAATCTCATGAATATTTCAGAACTATAGTGTGCCATTCATAGTCTTCATGGGCGTTTGCATATGCGGTTGTCATGTTCCTTTTACGGTTTCATAACCAATGTTAAATCATTGTATATTTATGGGTAATTACTTTTCCCACATTTTGGCTGCGGATCCCGCGTATCGATACCGAGTTAACTCTGAAATATTCTCTTGGTCACATTCTTATGGGTTTTATTTTTTATGTTGGAAGTTATTCCACGTATCATTTTCACTCATGATGTACCCCGCGACAAG----------------------------------------------------------------------------------------------------------------------------------------------------------------------------------------------------------------------------------------------------------------------------------------------------------------------------------------------------------------------------------------------------------------------------------------------------------------------------------------------------------------------------------------------------------------------------------------------------------------------------------------------------------------------------------------------------------------------------------------------------------------------------------------------------------------------------------------------------------------------------------------------------------------------------------------------------------------------------------------------------------------------------------------------------------------------------------------------------------------------------------------------------------------------------------------------------------------------------------------------------------------------------------------------------------------------------------------------------------------------------------------------------------------------------------------------------------------------------------------------------------------------------------------------------------------------------------------------------------------------------------------------------------------------------------------------------------------------------------------------------GGTAGCATAATCATTAGTTTTTTAATTTAAAGCTAGAATGAATGGTTGAACGAAATAAAATCTGTCTCAAATTA-ATTAAAATTTAATTTTTAAGTTAAAAAGCAAATTTAATTAAAAGACGAGAAGACCCTATAGAGCTTAA--AATATAATTTTTAAA-ATTAATTTTATTGGGGTGATAAAATTATAAAACTTTATTTATGATGATCCATTAAAAGATTAAGTTACCTTAGGGATAACAGCGTATTTTTTTGAGTTCTTATCGAAAAGATTGCGACCTCGATGTTGGATTAAAGAATTTTTGTGTAGAAGTTTAGGTCTGTTCGACCTTTAAATCTTACATGATCTGAGTTAGACCGTTGTCAAGATAAGCCATGCATGTCTCAGTCAAAATTAAGGTGAAACGCGAAAGGCTCATTAAATCAGTTATGGTTCCTTAGATCGCCCATACTTGATAACTGTGGTAATTCTAGAGCTAATACATGCACAGAGAAGCTTTTATTAGATCAAAACCGATGGTTGCGTGACTCTGAATAACTTCTAGCTGATCGCACGTACGGCGACGCATCTTTCAAATGTCTGCCTTATCACTGTCGATGGTAGGTTCTGCGCCTACCATGGTCGTAACGGGTAACGGGGAATCAGGGTTCGATTCCGGAGAGGGAGCCTGAGAAACGGCTACCACATCCAAGGAAGGCAGCAGGCGCGCAAATTACCCACTCCCGGCAGGGGAGGTAGTGACGAAAAATAACGATACGGGACTCATCCGAGGCCCCGTAATCGGAATGAGTACACTTTAAATCCTTACGAGGATCATTGGAGGGCAAGTCTGGTGCCAGCAGCCGCGGTAATTCCAGCTCCAATAGCGTATATTAAAGTTGTTGCGGTTAAAAAGCTCGTAGTTGAATCTGTGTCCCGGCTGTCGGTTCCGGGTCTGCCGGTGCGCGTGCTCTTAGTTTCCAGGGCCGCACGTTTACTTTGAACAAATTAGAGTGCTTAAAGCGGCTCGCGAATATGTGCGCATGGAAAATGGAATAGGACCTCGGTTCTTTTGTTGGTTTTCGGAGAGTAATGATAAATAGGGACAGGGGGGCATTCGTATTGCGACGTTAGAGGTGAAATTCTTGGATCGTCGCAAGACGGACGGAAGCGAAAGCATTTCCAAAAATGTTTTAATAAGAACGAAAGTTAGAGGTTCGAAGGCGATCAGATACCGCCCTAGTTCTAACCATAAACGATGCCAGCTAGCGATCCGCACGTTCCTCCGATGACTCGGCGGGCAGCTTCGGAAACCAAGCTTTTGGGTTCCGGGGGAAGTATGGTTGCAAAGCTGAAACTTAAAGGAATTGACGGAAGGGCACCACCGGAGTGGAGCCTGCGGCTTAATTTGACTCAACACGGGAAACCTCACCAGGCCCGGACACCGGAAGGATTGACAGATGAGAGCTCTTTCTTGATTCGGTGGGTGGTGGTGCATGGCCGTTCTTAGTTGGTGGAGCGATTTGTCTGGTTAATTCCGATACG-A-AGACTCTAGCCTGC-AACTAGGCGTCGGGGCTTCTTAGAGGGACAGGCGGCCTGCCGCACGAGATTGAGCAATAACAGGTCTGTAATGCCCTTAGATGTTCTGGGCCGCACGCGCGCTACACTGAAGGAATCAGCGTGCCGAAAGGCGGGTAACCCGCTGAACCTCCTTGCTAGGGATTGGGGCTTGCAATTTTCCCCATGAACGAGGAATTCCCAGTAAGCGCGAGTCATAAGCTCGCGTTGATTACGTCCCTGCCCTTTGTACACACCGCCCGTCGCTACTACCGATTGAATGATTTAGTGAGGTCTTCGGACGGTTCTTGGAAGATGACCAAATTGATCATTT-----------------------------------------------------------------------------------------------------------------------------------------------------------------------------------------------------------------------------------------------------------------------------------------------------------------------------------------------------------------------------------------------------------------------------------------------------------------------------------------------------------------------------------------------------------------------------------------------------------------------------------------------------------------------------------------------------------------------------------------------------------------------------------------------------------------------------------------------------------------------------------------------------------------------------------------------------------------------------------------------------------------------------------------------------------------------------------------------------------------------------------------------------------------------------------------------------------------------------------------------------------------------------------------------------------------------------
Co_P_Aderi    --------------------------------------------------------------------------------------------------------------------------------------------------------------------------------------------------------------------------------------------------------------------------------------------------------------------------------------------------------------------------------------------------------------------------------------------------------------------------------------------------------------------------------------------------------------------------------------------------------------------------------------------------------------------------------------------------------------------------------------------------------------------------------------------------------------------------------------------------------------------------------------------------------------------------------------------------------------------------------------------------------------------------------------------------------------------------------------------------------------------------------------------------------------------------------------------------------------------------------------------------------------------------------------------------------------------------------------------------------------------------------------------------------------------------------------------------------------------------------------------------------------------------------------------------------------------------------------------------------------------------------------------------------------------------------------------------------------------------------------------CACCGAGTTAATTTACCTCCGGTTGGTTATTCCAATATAGCAGAAGGGAAAAGAACTTGGTCTTGGATATTAGCATTTGCATGGTTTTGGTTATGTTGGCCACAATTTACGTGGATGAGTGAACCGGCTATTACTCGCACATATATGCATCCACGGATAAATTTAGTGCTGCACCTCAGGTTTATCCCGCCTTTTGACTTGGTTTTTTTTTTACATGGGGTTACGGATATCTGCAATCTCATGAATATTTCAGAACTATAGTGTGCCATTCATAGTTTTCATGGGCGTTTGCATATGCGGTTATCATGTTCCCTTTACGGTTTCTTAAAGAATTTGAAATCATTTTATATTTATGGGTAACTACTTTTCCCACATTTTGGTTAGGGATCCCGCGTATCGATACCGAGCTAATTTTGAAAAATTCTCATGGTCCTATTCTTATAGGTTTTTTTATTTATATTGGAAGTTACAGATCGAAAAATATCCTCTCATGATGTTCCCCTCGACATC-------------------------------------------------------------------------------------------------------------------------------------------------------------------------------------------------------------------------------------------------------------------------------------------------------------------------------------------------------------------------------------------------------------------------------------------------------------------------------------------------------------------------------------------------------------------------------------------------------------------------------------------------------------------------------------------------------------------------------------------------------------------------------------------------------------------------------------------------------------------------------------------------------------------------------------------------------------------------------------------------------------------------------------------------------------------------------------------------------------------------------------------------------------------------------------------------------------------------------------------------------------------------------------------------------------------------------------------------------------------------------------------------------------------------------------------------------------------------------------------------------------------------------------------------------------------------------------------------------------------------------------------------------------------------------------GTCTTTTTGATAAAAAGTCGGATCTGCTCAATGTTAAATAGCTGCAGTATTTAACTGTACAAAGGTAGCATAATCATTAGTTTTTTAATTGAAAGCTGGAATGAATGATTTGATGAAAAATTTTCTGTCTCAATTTAA--AAGAATTTTATTTTTAAGTTAAAAAGCAAATATAATAAAAAGACGAGAAGACCCTATAGAGTTTT---ATAATTTTAAAAATT-TATAATTTTATTGGGGTGATATAATTAAATAACTTTATATATGTTGATCCATTAAAAGAAAAAATTACCTTAGGGATAACAGCGTATTTTTTTGAGTTCTTATCGATAAGATTGCGACCTCGATGTTGGATTAAAATAATTTTGTGTAGAAGTTTTAGTCTGTTCGACTATTGAAATTTACA-----------------TTGTCAAGATAAGCCATGCATGTCTCAGTCAAAATTAAGGTGAAACGCGAAAGGCTCATTAAATCAGTTATGGTTCCTTAGATCGCATGTACTTGATAACTGTGGTAATTCTAGAGCTAATACATGCACTG--AAGCTTTTATTAGATCAAAATCAATGGAGGTGTGAATCTGGGTAACTTTAAGCTGATCGCACGTACGGCGACGCATCTTTCAAATGTCTGCCTTATCACTGTCGATGGTAGGTTCTGCGCCTACCATGGTTGTAACGGGTAACGGGGAATCAGGGTTCGATTCCGGAGAGGGAGCCTGAGAAACGGCTACCACATCCAAGGAAGGCAGCAGGCGCGCAAATTACCCACTCCCGGCAGGGGAGGTAGTGACGAAAAATAACGATACGGGACTCATCCGAGGCCCCGTAATCGGAATGAGTACACTCTAAATCCTTACGAGGATCATTGGAGGGCAAGTCTGGTGCCAGCAGCCGCGGTAATTCCAGCTCCAATAGCGTATATTAAAGTTGTTGCGGTTAAAAAGCTCGTAGTCGAACTTGTGTCCTGGGCGACGGTTCCGGGTCTGCCGGTGCGCGTGCTCTTGATTTCAGGGGCCGCACGTTTACTTTGAACAAATTAGAGTGCTTAAAGCGGCTTGCGAATA-GTGTGCATGGAAAATGGAATAGGACCTCGTTTCTTTTGTTGGTTTTCGGAGAGTAATGATTAATAGGAACGGGGGGGCATTCGTATTGCGACGTTAGAGGTGAAATTCTTGGA-CGTCGCAAGACGGACTTAAGCGAAAGCATTTCCAAAAACGTTTTGATAAGAACGAAAGTTAGAGGTTCGAAGGCGATCAGATACCGCCCTAGTTCTAACCATAAACGATGCCAGCTAGCGATCCGCACGTTCTTCAGATGACTCGGCGGGCAGCTTCGGAAACCAAGCTTTTGGGTTCCGGGGGAAGTATGGTTGCAAAGCTGAAACTTAAAGGAATTGACGGAAGGGCACCACCGGAGTGGAGCCTGCGGCTTAATTTGACTCAACACGGGAAACCTCACCAGGCCCGGACACCGGAAGGATTGACAGATGAGAGCTCTTTCTTGATTCGGTGGGTGGTGGTGCATGGCCGTTCTTAGTTGGTGGAGTGATTTGTCTGGTTAATTCCGATAAGAAGAGACTCTAGCCTGCTAAATAGTCGTCGAGGCTTCTTAGAGGGACAGGCGGCCTGTCGCACGAGATTGAGCAATAACAGGTCTGTGATGCCCTTAGATGTCCTGGGCCGCACGCGCGCTACACTGAAGGAATCAGCGTGCCGAGCGGCGGGTAACCCGCTGAACCTCCTTGCTAGGGATTGGGGCTTGCAATTTTCCCCATAAACGAGGAATTCCCAGTAAGCGCGAGTCATAAGCTTGCGTTGATTACGTCCCTGCCCTTTGTACACACCGCCCGTCGCTACTACCGATTGAATGATTTAGTGAGGTCTTCGGACGGTTCTTGGAAGATGACCAAATTGATCATTTAGGGAAGTAAAAGTCGTAACA-------------------------------------------------------------------------------------------------------------------------------------------------------------------------------------------------GGACCAAGGAGTCTAGCATGTGCGCGAGTCATTGGGACCTGGCGCAATGAAAGTGAAACTAAGGGAAGATGATCCGCACTCCCGGGGCGTCTATTGCAGAGCGCACCAAGAGCGTACACGCTGGGACCCGAAAGATGGTGAACTATGCCTGGTCAGGACGAAGTCAGGGGAAACCCTGATGGAGGTCCGTAGCGATTCTGACGTGCAAATCGATCGTCGGAACTGGGTATAGGGGCGAAAGACTAATCGAACCATCTAGTAGCTGGTTCCCTTCGAAGTTTCCCTCAGGATAGCTGTTGAGTTTCATCCGGTAAAGCGAATGATTAGGGCATTGGGGTCGAAACGACCTCAACCTATTCTCAAACTTTAAATGGGTGAGACTCCGCTTGCTCGAAAGAATGATGGCAAGTGGGCCATTTTGGTAAGCAGAACTGGCGCTGTGGGATGAACCAAACGTCGAGTTAAAGCGCCAAATCGCTTATGGATACCATGAAAGGCGTTGGTAACTTAAGACATCAGGACGGTGGCCATGGAAGTTGGA------------------------------------------------------------------------------------------------------------------------------------------------------------------------------------------------------------------------------------------------------------------------------------------------------------------------------------------------------------------------------------------------------------------------------------------------------------------------------------------------------------------------------------------
Co_P_Agyrt    ------------------------------------------------------------------------------------------------------------------------------------------------------------------------------------------------------------------------------------------------------------------------------------------------------------------------------------------------------------------------------------------------------------------------------------------------------------------------------------------------------------------------------------------------------------------------------------------------------------------------------------------------------------------------------------------------------------------------------------------------------------------------------------------------------------------------------------------------------------------------------------------------------------------------------------------------------------------------------------------------------------------------------------------------------------------------------------------------------------------------------------------------------------------------------------------------------------------------------------------------------------------------------------------------------------------------------------------------------------------------------------------------------------------------------------------------------------------------------------------------------------------------------------------------------------------------------------------------------------------------------------------------------------------------------------------------------------------------------------------------------------------------------------------------------------------------------------------------------------------------------------------------------------------------------------------------------------------------------------------------------------------------------------------------------------------------------------------------------------------------------------------------------------------------------------------------------------------------------------------------------------------------------------------------------------------------------------------------------------------------------------------------------------------------------------------------------------------------------------------------------------------------------------------------------------------------------------------------------------------------------------------------------------------------------------------------------------------------------------------------------------------------------------------------------------------------------------------------------------------------------------------------------------------------------------------------------------------------------------------------------------------------------------------------------------------------------------------------------------------------------------------------------------------------------------------------------------------------------------------------------------------------------------------------------------------------------------------------------------------------------------------------------------------------------------------------------------------------------------------------------------------------------------------------------------------------------------------------------------------------------------------------------------------------------------------------------------------------------------------------------------------------------------------------------------------------------------------------------------------------------------------------------------------------------------------------------------------------------------------------------------------------------------------------------------------------------------------------------------------------------------------------------------------------------------------------------------------------------------------------------------------------------------------------------------------------------------------------------------------------------------------------------TTGTCAAGATAAGCCATGCATGTCTCAGTCAAAATTAAGGTGAAACGCGAAAGGCTCATTAAATCAGTTATGGTTCCTTAGATCGCCCATACTTGATAACTGTGGTAATTCTAGAGCTAATACACGCATCGAGGCGCTTTTATTAGATCAAAACCGATGG-CGTATGACTCTCAATAACTT-ACGCTGATCGCACGCGCGGCGACGCATCTATCAAATGTCTGCCTTATCACTGTCGATGGTAGGATCTGCGCCTACCATGGTCGTAACGGGTAACGGGGAATCAGGGTTCGATTCCGGAGAGGGAGCCTGAGAAACGGCTACCACATCTAAGGAAGGCAGCAGGCGCGCAAATTACCCACTCCCGGCAGGGGAGGTAGTGACGAAAAATAACGATACGGGACTCATCCGAGGCCCCGTAATCGGAATGAGTAAACTCTAAACCTTTACAAGGACCATTGGAGGGCAAGTCTGGTGCCAGCAGCCGCGGTAATTCCAGCTCCAATAGCGTATATTAAAGTTGCTGCGGTTAAAAAGCTCGTAGTCGAATCTGTGTCTCGGCCGCCGGTTCCGAGTCTGCCGGTGGGCGTGCTCTTCACTTCAAGGGCCGCACGTTTACTTTGAACAAATTAGAGTGCTTAAAGCGGCT-GCGAATATGCGTGCATGGAAAATGAAATAGGACCTCGGTTCTTTTGTTGGTTTTCGGAGAGTAATGATTAATAGGAACGGGGGGGCATTAGTATTGCGACGTTAGAGGTGAAATTCTTGGATCGTCGCAAGACTGACCAGAGCGAAAGCATTTCCAAAAACGTTTTGATAAGAACGAAAGTTAGAGGTTCGAAGGCGATCAGATACCGCCCTAGTTCTAACCATAAACGATGCCAGCTAGCGATCCGCATGTTCTAATTACGACACGGCGGGCAGCTTCGGAAACCAAGCGTTTGGGTTCCGGGGGAAGTATGGTTGCAAAGCTGAAACTTAAAGGAATTGACGGAAGGGCACCACCGGAGTGGAGCCTGCGGCTTAATTTGACTCAACACGGGAAACCTCACCAGGCCCGGACACCGGAAGGATGAACAGATGAGAGCACTTTTTTGATTCGGTGGGTGGTGGTGCATGGTCGTTCTTAGTTGGTGGAGTGATTTGTCTGGTTAATTCCGATAAGAAGAGATTCTTTCCTATTAAATAGGCGTCGGGGCTTCTTAGAGGTACAAGCGGCCAGCCGCACGAGATTGAGCAATAACAGGTCTGTGATGCCCTTAGATGTTCTGGGCCGCACGCGCGCTACACTGAAGGGATCAGCGTGCCGAGAGGCGGGTAACCCGCTGAACCCCCTTGCTAGGGATTGGGGCTTGCAATTTTCCCCATGAACGAGGAATTCCCAGTAAGCGCGAGTCATAAGCTCGCGTTGATTACGTCCCTGCCCTTTGTACACACCGCCCGTCGCTACTACCGATTGAATGATTTAATGAGGTCTTCGGACGGTACCTGGAAGATGACCAAATTGATCCTTT------------------------------------------------------------------------------------------------------------------------------------------------------------------------------------------------------------------------------------------------AGTC-TTGGGACCTGGCGAAATGAAAGTGAA-CTAAGGGAGGATGGTCCGCACTCCCGGGGCGTCTATTGCAGAGCGCACCTAGAGCGTATACGCTGCAACCCGAAAGATGGTGAACTATGCGTGGTCAGGACGAAGTCAGGGGAAACCCTGATGGAGGTCCGTAGCGATTCTGACGTGCAAATCGATCGTCGGAACTGCGTATAGGGGCGAAAGACCAATCGAACCATCTAGTAGCTGGTTCCCTCCGAAGTTTCCCTCAGGATAGCTGGCGAGTTTCATCCGGTAAAGCGAATGATTAGGGCATTGGGGTCGAAACGGCCTCAACCTATTCTCAAACTTTAAATGGGTGAGACTCCGCTTGCTTAAAAGAATGATGCCAAGTGGGCCATTTTGGTAAGCAGAACTGGCGCTGTGGGATGAACCAAACGCAGAGTTAAAGCGCCAAATCGCTTATGGATACCATGAAAGGCGTTGGTAACTTAAGACAGCAGAAGGGTGACCATGGAAGTC---------------------------------------------------------------------------------------------------------------------------------------------------------------------------------------------------------------------------------------------------------------------------------------------------------------------------------------------------------------------------------------------------------------------------------------------------------------------------------------------------------------------------------------------
Co_P_Alexi    --------------------------------------------------------------------------------------------------------------------------------------------------------------------------------------------------------------------------------------------------------------------------------------------------------------------------------------------------------------------------------------------------------------------------------------------------------------------------------------------------------------------------------------------------------------------------------------------------------------------------------------------------------------------------------------------------------------------------------------------------------------------------------------------------------------------------------------------------------------------------------------------------------------------------------------------------------------------------------------------------------------------------------------------------------------------------------------------------------------------------------------------------------------------------------------------------------------------------------------------------------------------------------------------------------------------------------------------------------------------------------------------------------------------------------------------------------------------------------------------------------------------------------------------------------------------------------------------------------------------------------------------------------------------------------------------------------------------------------------------CACCGAGTTAATCTATTTCCGGTTGGTTATTCCAATATACCAGAAGGGAAAGGAGCTTGGGCTTGGATATTAGCATTTGCATGGTTTTGGTTGTGTTGGCCACAATTTACGTGGATGAGTGAACCGGCTATTACTCGCACATATATGCGTCCACGGATAAATTTTCTGTTGCACTTCAGGTTTAAGCCTCACTTTGAGTTGGTTTTTTTTTTACATGGGGTTACGGGTATTTGCAATCTCATGAATATCTCAGAACTATAGTGTGCCATTCATAGTTTTCATGGGCGTTTGCATATGCGGTTGTCATGTTCCTTTTACGGTTAGATAAGAAATGTTAAATCATTTTTCATTTATGGGTAATTACTTTTCCCACATTTTGGTTAGGGATCCCGCGTATCGATACCGAGCTAACCTTGAAAAATTCTCATGGTCTTATTCACATAGGTTTTTTTATTGATATTGGAAGTTAGAAACCATTACCAATCCTCTCATGATGTTCCCCTCGACATC------------------------ATGACACTAGTTTTCAGACAACCTATATTTTTATATACATCTGTGGCATTTTATAAATATACAAAATTACCACGTTCTTTGAGGCAACATGATTATTGACATTTCCGCGTACCTATTTATGCCTCCTCTTCGTTATTAATTTGAGAATAAAACCTTTCATAAACTTGCCACATGTATGTCTAGATATCGATAAATTGATTGATCTAATATAAAATTAATGAATTCGTTTTGAGTGAAACGATATATCCTAGATCTTATCGATATGTTCTCGCGAGTATCATCTGACATCCTCGCGCATAAATGAGCGTCCGGCGTTAACAGTAGTTTCTTAACGACGGGTTTTTGGCATGTCGAATTGGGGCAACAAGTTATC------------------------------------------------------------------------------------------------------------------------------------------------------------------------------------------------------------------------------------------------------------------------------------------------------------------------------------------------------------------------------------------------------------------------------------------------------------------------------------------------------------------------------------------------------------------------------------------------------------------------------------------------------------------------------------------------------------------------------------------------------------------------------------------------------------------------------------------------------------------------------------------------------------------------------------------------------------------------------------------------------------------------------------------------------------------------------------------------------------------------------------------------------------------------------------------------------------------------------------------------------------------------GTCCTTTTAATTTAAGGTCTAACCTGCCCACTGTTAAATGGCCGCAGTATTTGACTGTGCAAAGGTAGCATAATAATTAGTTTTTTAAATGAAAGCTGGAATGAATGGTTGGATAAGAAAATAACTGTCTCAATTAAT-TTAGAATTTTATTTTTAAGTTAAAAAGCAAATTTCATTAAAAGACGAGAAGACCCTATAGAGTTTA---TTATTTTAGAAAATT-TTATATTTTGTTGGGGTGACAGGATAAATAAACTTTATTTATGATGATCCATTATAAGAAAAAATTACCTTAGGGATAACAGCGTATTTTTTTGAGTTCTAATCGAAAAGATTGCGACCTCGATGTTGGATTAAAGTTATTATGTGTAGAAGCTTAGGTCTGTTCGACCTTTAAAACTTACA-----------------TTGTCAAGATAAGCCATGCATGTCTCAGTCAAAATTAAGGTGAAACGCGAAAGGCTCATTAAATCAGTTATGGTTCCTTAGATCGCACATACTTGATAACTGTGGTAATTCTAGAGCTAATACATGCATAGGGGAGCTTTTATTAGATCAAAACCAATGGTCGTGTGACTCTGAATAACTTTAGGCTGATCGCACGTACGGCGACGCATCTTTCAAATGTCTGCCTTATCACTGTCGATGGTAGGTTCTGCGCCTACCATGGTTTTAACGGGTAACGGGGAATCAGGGTTCGATTCCGGAGAGGGAGCCTGAGAAACGGCTACCACATCCAAGGAAGGCAGCAGGCGCGCAAATTACCCACTCCCGGCAGGGGAGGTAGTGACGAAAAATAACGATACGGGACTCATCCGAGGCCCCGTAATCGGAATGAGTACACTCTAAACCTTTACGAGGATCATTGGAGGGCCAGTCTGGTGCCAGCAGCCGCGGTAATTCCAGCTCCAATAGCGTATATTAAAGTTGTTGCGGTTAAAAAGCTCGTAGTCGAATCTGTGTCCCGGCCGCCGGTTCCGGGTCTGCCGGTGCGCGTGCTCTTCATCTCAGGGGCCGCACGTTTACTTTGAACAAATTAGAGTGCTTAAAGCGGCTTGCGAATATGTGTGCATGGAAAATGGAATAGGACCTCGGTTCTTTTGTTGGTTTTCGGAGAGTAATGATTAATAGGAACGGGGGGGCATTCGTATTGCGACGTTAGAGGTGAAATTCTTGGATCGTCGCAAGACGGACTTAAGCGAAAGCATTTCCAAAAACGCTTTGATAAGAACGAAAGTTAGAGGCTCGAAGGCGATCAGATACCGCCCTAGTTCTAACCATAAACGATGCCAGCTAGCGATCCGCACGTTCCTCCGATGACTCGGCGGGCAGCTTCGGAAACCAAGCTTTTGGGTTCCGGGGGAAGTATGGTTGCAAAGCTGAAACTTAAAGGAATTGACGGAAGGGCACCACCGGAGTGGAGCCTGCGGCTTAATTTGACTCAACACGGGAAACCTCACCAGGCCCGGACACCGGAAGGATTGACAGATGAGAGCTCTTTCTTGATTCGGTGGGTGGTGGTGCATGGCCGTTCTTAGTTGGTGGAGCGATTTGTCTGGTTAATTCCGATAAGAAGAGACTCTAGCCTACTAACTAGGCGTAGATGCTTCTTAGAGGGACAGGCGGCCTGCCGCACGAGATTGAGCAATAACAGGTCTGTGATGCCCTTAGATGTTCTGGGCCGCACGCGCGCTACACTGAAGGAATCAGCGTGCCGAACGGCGGGTAACCCGCTGAACCTCCTTGCTAGGGATTGGGGCTTGCAATTTTCCCCATGAACGAGGAATTCCCAGTAAGCGCGAGTCATAAGCTCGCGTTGATTACGTCCCTGCCCTTTGTACACACCGCCCGTCGCTACTACCGATTGAATGATTTAGTGAGGTCTTCGGACGGT-------------------------------------------------ACCACGAGACCGATAGCGAACAAGTACCGTGAGGGAAAGTTGAAAAGAACTTTGAAGAGAGAGTTCAAAGTACGTGAAACCGTTCAGGGGAAACGAAAAGAATTCA-CACTTGTAGGACGTCGCGATCCGTTGGGGCTAGGCCGGACGGTGCGCGCAAGTGTTTTTATCGCGACGACACCCGTCTTGAAACACGGACCAAGGAGTCTAGCGTGTACGCGAGTC-ATGGGACCCGGCGTAATGAAAGTGAAGCTTAGGGAAGATGGCCCGCACTCCCGGGGCGTCTATTGCAGAGCGCACCAAGAGCGTACACGCTGGGACCCGAAAGATGGTGAACTATGCCTGGCCAGGACGAAGTCAGGGGAAACCCTGATGGAGGTCCGTAGCGATTCTGACGTGCAAATCGATCGTCGGAGCTGGGTATAGCGGCGAAAGACTAATCGAACCATCTAGTAGCTGGTTCCCTCCGAAGTTTCCCTCAGGATAGCTGGCGAGTCTCATCCGGTAAAGCGAATGATTAGGGCATTGGGGTCGAAACGACCTCAACCTATTCTCAAACTTTAAATGGGTGAGACTCCGCTTGCTCGAAAGGATGATGCCAAGTGGGCCATTTTGGTAAGCAGAACTGGCGCTGTGGGATGAACCAAACGCCGAGTTAAAGCGCCAAATCGCTTATGGACACCATGAAAGGCGTTGGTAACTTAAGACAGCAGGACGGTGGCCATGGAAGTCGGAATCCGCCAAGGAGTGTGTAACAACTCACCTGCCGAAGTTACTAGCCCTGAAAATGGATGGCGCTGAAGCGTGCTTATACTCCCGTCGCCCTGCGAGTAGGAGGGTCGCGGCGGTGCGCGCAGAAGGGTGGCGTGAGGCCGTCTGGAGCCGCCGTCGGTGCAGATCTTGGTGGTAGTAGCAAATACTCCAGCGAGGCCTGGAGGACTGACGTGGAGAAGGGTTTCGTGTGAACAGCCGTTGCACACGAGTCAGTCGATCCTAAGCCCTAGGCGAAAGCCATGTTGATGGCGAAAGGGAATCCGTTCCATTCCGGAACGGGCGGACCTCGTTCGTCGGGGCAAAAGGACCCGGAGAGCCGTCGGGATCGGAGAGTTTTCTTTTCTGAGCGTTCGAGTCATGGATCTAGAGGAGATGTAAGAAGAGCCGCATTGCGGTGTTCTTCCCCTCGGACCTTGAAAATCGAGAGGGCACGTGGACGCCGTACCATATCCGCAGGGTCCCAAGGT----------------
Co_P_Anobi    --------------------------------------------------------------------------------------------------------------------------------------------------------------------------------------------------------------------------------------------------------------------------------------------------------------------------------------------------------------------------------------------------------------------------------------------------------------------------------------------------------------------------------------------------------------------------------------------------------------------------------------------------------------------------------------------------------------------------------------------------------------------------------------------------------------------------------------------------------------------------------------------------------------------------------------------------------------------------------------------------------------------------------------------------------------------------------------------------------------------------------------------------------------------------------------------------------------------------------------------------------------------------------------------------------------------------------------------------------------------------------------------------------------------------------------------------------------------------------------------------------------------------------------------------------------------------------------------------------------------------------------------------------------------------------------------------------------------------------------------CACCGAGTTAATTTATCTCCGGTTGGATATTCCAATATAGCAGAAGGGAAAAGAACTTGGACTTGGATATTAGCATATGCATGGTTTTGGTTATGTTGGCCACAATTTACGTGGATGAGTGAACCGGCTATTACTCGCACATATATGCGTCCACGGATAAGTTTAGTGTTGCACTTCAGGTTTTTCCCGCATCTTGGCTTGGTTGTTTCTTTACGTGGGGTTACGGGTGTCTGCAATCTCATGAATATTTCAGAACTATAGTGTGCCATTCATAGTTTTCATGGGCGTTTGCATATGCGGTTATCATGTACCTTTTACGGTTAGATAAAATCATTTAAATCATTTTACATTTTTGGGTAACTACTTTTCCCACATTTTGGTTAGGGATCCCGCGTATCGATACCGAGCTATTACTGAAATATTCACATGGTCATATAGCTAGAGATCTTTTTATTTATATTGGAAGATACTCAACGAAAGTTATTCTCTCATGATGTCCCCCGCGACAAG-------------------------------------------------------------------------------------------------------------------------------------------------------------------------------------------------------------------------------------------------------------------------------------------------------------------------------------------------------------------------------------------------------------------------------------------------------------------------------------------------------------------------------------------------------------------------------------------------------------------------------------------------------------------------------------------------------------------------------------------------------------------------------------------------------------------------------------------------------------------------------------------------------------------------------------------------------------------------------------------------------------------------------------------------------------------------------------------------------------------------------------------------------------------------------------------------------------------------------------------------------------------------------------------------------------------------------------------------------------------------------------------------------------------------------------------------------------------------------------------------------------------------------------------------------------------------------------------------------------------------------------------------------------------------------------------TTAATATAAAGTCTGGCCTGCCCAATGTTTAATGGCCGCGGTATTTAACCGTGCAAAGGTAGCATAATCATTAGTTTTTTAATTGAAAACTGGAATGAATGGTTTGACGAGAAATTATTTGTCTCTTGTTTAT-TTGAATTTTATTTATAAGTTAAAAAGCATATGATTTTAAAAGACGAGAAGACCCTATAGAGTTT-------------ATT--TTT--TATTTTGTTGGGGAGATAGAATTAAAAAACTTTACTAGTATTGATCTATTAAAAGATTAAATTACCTTAGGGATAACAGCGTATTTATTTGAGTTCTTATCAAAAAGTTTGCGACCTCGATGTTGGATTAAAATTAATTAATGAAGAAGTTTTGGTCTGTTCGACCATTAAAATTTACATGATCTGAGTTAAACCGTTGTCAAGATAAGCCATGCATGTCTCAGTCGAAATTAAGGTGAAACGCGAAAGGCTCATTAAATCAGTTATGGTTCCTTAGATCGCACATACTTGATAACTGTGGTAATTCTAGAGCTAATACATGCACAGAGAAGCTTTTATTAGATCAAAACCAATGGTCGTGTGACTCTGAATAACTT-ACGCTGATCGCACGTACGGCGACGTATCTTTCAAATGTCTGCCTTATCACTGTCGATGGTAGGTTCTGCGCCTACCATGGTTGTAACGGGTAACGGGGAATCAGGGTTCGATTCCGGAGAGGGAGCCTGAGAAACGGCTACCACATCCAAGGAAGGCAGCAGGCGCGCAAATTACCCACTCCCGGCAGGGGAGGTAGTGACGAAAAATAACGATACGGGACTCATCCGAGGCCCCGTAATCGGAATGAGTACAATCTAAACCCTTACGAGGATCATTGGAGGGCAAGTCTGGTGCCAGCAGCCGCGGTAATTCCAGCTCCAATAGCGTATATTAAAGTTGTTGCGGTTAAAAAGCTCGTAGTCGAATCTGTGTCCCGGCCGCCGGTTCCGGGTCTGCCGGTGCGCGTGCTCTTCACTTCAGGGGCCGCACGTTTACTTTGAACAAATTAGAGTGCTTAAAGCGGCTCGCGAATATGTGTGCATGGAAAATGGAATAGGACCTCGGTTCTTTTGTTGGTTTTCGGACAGTAATGATTAATAGGAGCGGGGGGGCATTCGTATTGCGACGTTAGAGGTGAAATTCTTGGA-CGTCGCAAGACGGACATAAGCGAAAGCATTTCCAAAAACGTTTTGATAAGAACGAAAGTTAGAGGTTCGAAGGCGATCAGATACCGCCCTAGTTCTAACCATAAACGATGCCAGCTAGCGATCCGCACGTTCCTCCGATGACTCGGCGGGTAGCTTCGGAAACCAAGCCTTTGGGTTCCGGGGGAAGTATGGTTGCAAAGCTGAAACTTAAAGGAATTGACGGAAGGGCACCACCGGAGTGGAGCCTGCGGCTTAATTTGACTCAACACGGGAAACCTCACCAGGCCCGGACACCGGAAGGATTGACAGATGAGAGCTCTTTCTTGATTCGGTGGGTGGTGGTGCATGGCCGTTCTTAGTTGGTGGAGCGATTTGTCTGGTTAATTCCGATAAGAAGAGACTCTAGCCTGTTAACTAGACGTCGGGGCTTCTTAGAGGGACGGGCGGCCTGCCGCACGAGATTGAGCAATAACAGGTCTGTGATGCCCTTAGATGTTCTGGGCCGCACGCGCGCTACACTGAAGGAATCAGCGTGCCGAGAGGCGGGTAACCCGCTGAACCTCCTTGCTAGGGATTGGGGCTTGCAATTTTCCCCATGAACGAGGAATTCCCAGTAAGCGCGAGTCATAAGCTCGCGTTGATTACGTCCCTGCCCTTTGTGCACACCGCCCGTCGCTACTACCGATTGAATGATTTAGTGAGGTCTTCGGACGGTTCTCGGAAGATGACCAAATTGATCATTT------------------------------------------------------------------------------------------------------------------------------------------------------------------------------------------------------ACCCGTCTTGAAACACGGACCAAGGAGTCTAGCATGTGCGCGAGTCATCGGGACCTGGCGAAATGAAAGTGAAGCTGGGGGAGGATGGCGCGCACTCCCGGGGCGTCTCTCGCAGAGCGCACCCAGAGCGTACACGCTGGGACCCGAAAGATGGTGAACTGTGCCTGGTCAGGACGAAGTCAGGGGAAACCCTGATGGAGGTCCGTAGCGATTCTGACGTGCAAATCGATCGTCGGAACTGGGTATAGGGGCGAAAGACTAATCGAACTATCTAGTAGCTGGTTCCCTCCGAAGTTTCCCTCAGGATAGCTGGCGAGTCTCATACGGTAAAGCGAATGATTAGGGCATTGGGTTCGAAACGGCCTCAACCTATTCTCAAACTTTAAATGGGTGAGACTCCGCTTGCTCGAAAGGATGATGCCAAGTGGGCCATTTTGGTAAGCAGAACTGGCGCTGTGGGATGAACCAAACGCAGAGTTAAAGCGCCAAATCGCTCATGGATACCATGAAAGGCGTTGGTAACTTAAGACAGCAGGACGGTGGCCATGGAAGTCGGAATCCGCTAAGGAGTGTGTAA----------------------------------------------------------------------------------------------------------------------------------------------------------------------------------------------------------------------------------------------------------------------------------------------------------------------------------------------------------------------------------------------------------------------------------------------------------------------------------------------------------------------
Co_P_Anthi    --------------------------------------------------------------------------------------------------------------------------------------------------------------------------------------------------------------------------------------------------------------------------------------------------------------------------------------------------------------------------------------------------------------------------------------------------------------------------------------------------------------------------------------------------------------------------------------------------------------------------------------------------------------------------------------------------------------------------------------------------------------------------------------------------------------------------------------------------------------------------------------------------------------------------------------------------------------------------------------------------------------------------------------------------------------------------------------------------------------------------------------------------------------------------------------------------------------------------------------------------------------------------------------------------------------------------------------------------------------------------------------------------------------------------------------------------------------------------------------------------------------------------------------------------------------------------------------------------------------------------------------------------------------------------------------------------------------------------------------------CACCGAGTTAATTTATCTCCGGTTGGATATTCCAATATAGCAGAAGGGAAAAGAGCTTGGAGCTGGATATTAGCATATGCATGGTTCTGGTTGTGTTGGCCACAATTTACGTGGATGAGTGAACCGGCTATTACTCGCACATATATGCGTCCACGGATAAATTTAGTGTTGCACTTCAGGATTATCCCTCATTTTGGCTTGGTTGTTTCTTTACGTGGGGTTACGGGTGTCTGCAATCTCATGAATATCTCAGAACTATAGTGTGCCATTCATAGTTTTCATGGGCGTTTGCATATGCGGTTGTCATGTTCCTTTTACGGTTACTTAAGAAAATTGAAATCATTATATATTTGTGGGTAAATACTTTTCCCACATTTTGGTTAGGGATCCCGCGTATCGATACCGAGCTATCTTTGAAATATTCTCATGGTCATATTCTTATGCGTTTTATTATTTATACTGGAGCATTCTCCACGAAAGATTTCCTCTCATGATGTTCCCCGCGACAAGACTGAAACTTCAGAAGTCTCCCCTATGACATTACTTTTCAGACAACTTATATTTTTATATACATTTATAGCAATATTTAATTTTTTAAAACAATAACGTTTTTTGAGGCAACATGAATATTGACATTTCCGCATATTTATTTATGCCTCCTCTTAATTGTTAATTTGAGAACAAAACCTTTCATAAACATGGCACATGTATGTCTAGATATCGATTTCATGATTGATCTATTATAAGACTAATTAGTTCGTTTTGAGTGAAACGTTGTATCCTTAATCCAATCGATTTATACTCTCGAGTATCATCTGACATCCTCCTGGGTAAATGAGCACCCGGCGTTAACAATAATTTTTCAACGACGGTTTCTTGG------------GGGCAACAAGTTATCCATGTCTGAAGATAAAATACAATAA----------------------------------------------------------------------------------------------------------------------------------------------------------------------------------------------------------------------------------------------------------------------------------------------------------------------------------------------------------------------------------------------------------------------------------------------------------------------------------------------------------------------------------------------------------------------------------------------------------------------------------------------------------------------------------------------------------------------------------------------------------------------------------------------------------------------------------------------------------------------------------------------------------------------------------------------------------------------------------------------------------------------------------------------------------------------------------------------------------------------------------------------------------------------------------------------------------------------------------TTTACAAAAACATGTCCTTTTAATTTAAGGTCTGACCTGCTCAATGTTAAATAGCCGCAGTATTTGACTGTGCAAAGGTAGCATAATCATTAGTTTTTTAATTGAAAGCTGGAATGAATGGTTGAATGAGAAAATTTCTGTCTCCTTATAT-TTAGAATTTTATTTTTAAGTCAAAAAGCAAATGTTTTAAAAAGACGAGAAGACCCTATAGAGTTTA-----TTTTTATTTTGAATTTTAGTTTTGTTGGGGTGACATTTTAGAAAAACTTTATATATGTTGATCTATTACAAGAAAAAATTACCTTAGGGATAACAGCGTATTTTTTTGAGTTCTTATCGATAAGATTGCGACCTCGATGTTGGATTAAAGTAAATTTATGTAGAAGTTTAAGTCTGTTCGACTTTTTAAACTTACGTGATCTGAGTTAGACCGTTGTCAAGATAAGCCATGCATGTCTCAGTCAAAATTAAGGTGAAACGCGAAAGGCTCATTAAATCAGTTATGGTTCCTTAGATCGCCCATACTTGATAACTGTGGTAATTCTAGAGCTAATACATGCACAGAGAAGCTTTTATTAGATCAAAACCAATGGTCGTGTGATTCTGAATAACTTTTAGCTGATCGCACGTACGGCGACGCATCTTTCAAATGTCTGCCTTATCACTGTCGATGGTAGGTTCTGCGCCTACCATGGTTGTAACGGGTAACGGGGAATCAGGGTTCGATTCCGGAGAGGGAGCCTGAGAAACGGCTACCACATCCAAGGAAGGCAGCAGGCGCGCAAATTACCCACTCCCGGCAGGGGAGGTAGTGACGAAAAATAACGATACGGGACTCATCCGAGGCCCCGTAATCGGAATGAGTACACTCTAAACCCTTACGAGGATCATTGGAGGGCAAGTCTGGTGCCAGCAGCCGCGGTAATTCCAGCTCCAATAGCGTATATTAAAGTTGTTGCGGTTAAAAAGCTCGTAGTCGAATCTGTGTCCCAGCCGCCGGTTCCGGGTCTGCCGGTGCGCGTGCTCTTCATTTCAGGGGCCGCACGTTTACTTTGAACAAATTAGAGTGCTTAAAGCGGCTCGCGAATATGTGTGCATGGAAAATGGAATAGGACCTCGGTTCTTTTGTTGGTTTTCGGAGAGTAATGATTAATAGGAACGGGGGGGCATTCGTATTGCGACGTTAGAGGTGAAATTCTTGGACCGTCGCAAGACGGACAGAAGCGAAAGCATTTCCAAAAACGCTTTGATAAGAACGAAAGTTAGAGGTTCGAAGGCGATCAGATACCGCCCTAGTTCTAACCATAAACGATGCCAGCTAGCGATCCGCACGTTTTTTTTATGACTCGGCGGGCAGCTTCGGAAACCAAGCTTTTGGGTTCCGGGGGAAGTATGGTTGCAAAGCTGAAACTTAAAGGAATTGACGGAAGGGCACCACCGGAGTGGAGCCTGCGGCTTAATTTGACTCAACACGGGAAACCTCACCAGGCCCGGACACCGGAAGGATTGACAGATGAGAGCTCTTTCTTGATTCGGTGGGTGGTGGTGCATGGCCGTTCTTAGTTGGTGGAGCGATTTGTCTGGTTAATTCCGATAAGAAGAGACTCTAGCCTGCTAAATAGGCGTCGAGGCTTCTTAGAGGGACAGGCGGCTTGCCGCACGAGATTGAGTAATAACAGGTCTGTGATGCCCTTAGATGTTCTGGGCCGCACGCGCGCTACACTGAAGGAATCAGCGTGCCGAGCGGCGGGTAACCCGCTGAACCTCCTTGCTAGGGATTGGGGCTTGCAATTTTCCCCATGAACGAGGAATTCCCAGTAAGCGCGAGTCATAAGCTCGCGTTGATTACGTCCCTGCCCTTTGTACACACCGCCCGTCGCTACTACCGATTGAATGATTTAGTGAGGTCTTCGGACGGTTCTTGGAAGATGACCAAATTGATCATTT-----------------------------------------------------------------------------------------------------------------------------------------------------------------------------------------------------------------------------GGAGTCTAGCATGTGCGCGAGTCATTGGGACCTGGCGCAATGAAAGTGAAACTTAGGGAAGATGGCCCGCATTCCCGGGGCGTCTATTGCAGAGCGCACCAAGAGCGTACACGCTGGGACCCGAAAGATGGTGAACTATGCCTGGTCAGGACGAAGTCAGGGGAAACCCTGATGGAGGTCCGTAGCGATTCTGACGTGCAAATCGATCGTCGGAACTGGGTATAGGGGCGAAAGACTAATCGAACCATCTAGTAGCTGGTTCCCTCCGAAGTTTCCCTCAGGATAGCTGGTGAGTTTCATCCGGTAAAGCGAATGATTAGGGCATTGGGGTCGAAACGGCCTCAACCTATTCTCAAACTTTAAATGGGTGAGACTCCGCTTGCTCGAAAGAATGATGCCAAGTGGGCCATTTTGGTAAGCAGAACTGGCGCTGTGGGATGAACCAAACGCCGAGTTAAAGCGCCAAATCGCTTATGGATACCATGAAAGGCGTTGGTAACTTAAGACATCAGGACGGTGGCCATGGAAGTC---------------------------------------------------------------------------------------------------------------------------------------------------------------------------------------------------------------------------------------------------------------------------------------------------------------------------------------------------------------------------------------------------------------------------------------------------------------------------------------------------------------------------------------------
Co_P_Anthr    ----------------------------------------------------------------------------------------------------------------------------------------------------------------------------------------------------------------------------------------------------------------------------------------------------------------GCGGTCGTGAGAGCATGCGCGCGATCCTGGTACCGTATACAGGCGCTTGCTTGGGGCTGGTCGGTTGCAAAAAAGAGACTAAACCTGCCTCAGCCTGCCATCAGCACTATATGAAATCTTAAGGTGAAGAGTGATAGAGTGTCGGAGCTTGAAATGATACGTTGAAATGAAAGTGACCCTGGATCAACGGGATCATGTGTGCCCAGCAACCTTCAAAGGATAAATTCTCGACACGCATAAGTATAGCATTGGGTGTGGGATGAAATCATAGCTTAACCAATCGAGATATAATATGAGTAAGCAGTTTCAGAGTCGCTTGCAGAAGCACGGTACCCTGCTAGTGCGCAACTGCTTGGAACGTTTCGAATAAAATCGTACGGGTACACGCTGTTGACCAGCTGATATGGTGTAACCAGTGGACTCAAATTTCAGGTAGACAAATGGAGTC------------------------------------------------------------------------------------------------------------------------------------------------------------------------------------------------------------------------------------------------------------------------------------------------------------------------------------------------------------------------------------------------------------------------------------------------------------------------------------------------------------------------------------------------------------------------------------------------------------------------------------------------------------------------------------------------------------------------------------------------------------------------------------------------------------------------------------------------------------------------------------------------------------------------------------------------------------CACCGAGTTAATTTATCTCCGGTTGGATATTCCAATATAGCAGAAGGGAAAAGAACTTGGACTTGGATATTAGCATGTGCATGGATTTGGTTATGTTGGCCACAATTTACGTGGATGAGTGAACCGGCTATTACTCGCACATATATGCGTCCACGGATAAATTTAGTGCTGCACTTCAGGATTCAACCGCACCTTGGCTTGGTTATTTTTTTACGTGGGGTTACGGGTGTCTGCAATCTCATGAATATCTCAGAACTATAGTGTGCCATTCATAGTCTTCATGGGCGTTTGCATTTGCGGTTATCATGTTCCTTATACGGTTACCTCAAAAATACTAAATCATTCTATATTTATGGGTAATTACTTTTCCCACATTCTGGTTAGGGATCCCGCGTATCGATACCGAGCTTACCTTGAAATATTCTCGTGGTCTTATTCCTGTGCGTCTAT------------------------------------------------------------ACTGAAACCTCAGAAGGCTCCCATATGACATTATTTTTCAGACAACCTTTATTTATATATACATCTGTTCCAATCTCTACCTCTTTAAAATTCTCACGTTTTCTGAGGCATTATGAATATTGACATCTCCGCGTACCTATTTATGCCTCCTCTTCGTTATTAATCTGAGAATAAAACCTTTCGTAATCATGGCACATGTATGTCTAGATATCGATTAATTGATTGATCTAATGTAAGACTTCTTAATTCGCTCTGAGTGAAACGATGTGTCCTTAAACCAATCGATCTGTTCTCACGAGTATCATCTGACGTCCTCATGGGTAAATGAGCACCCGGCGCTAACAGCTCTTTTATTACGCCGGTTTTTAGGCATGTCGAATTGGGACAACAAGTTATCCATACATGATCGTTCCCTATCTTAAAAGCGACGGACGGGATACATGAATGCTTTGAATTGAACTCAATATAGTACATATGAGCCCGGCAAGGATTATAAAAATATACGGACTCCAGCGATGGCGTCTATGTGCGCGGACGGGATTGAGCGGATTCAAAAGGCAACCGGACAGCCTCTGCTTACCTGGGTAACACTATGTGGGTAAAAATGATCACGACCCCTAAGGAGCCGTTGAGAATAAAAGAGTTCTCTAATAAAAATGGTAAACCGCGCGTGCTTGTCCATTCGGTGCAGGGAAAATTTGAGGTCACAAATCCTGTTAAGGTGAAGTGACGAAGAGGAAGCGAGGAAACCTATGAGCCTGAGCATCTCCCCAGCGCCACGAAACCCTCGCTCCCTCAGAGTTAAAATGGGGATGGACGTCCGTGGAGGTGAACGGGTTTAACCGGATGTGTGTTTGCCCGCAAATACACGAGTAATCGTGAATCACAGAGCCTCAGAGCGTCCGGGAAAGTGGTTAAGTAAAAGTTCGTAAGACTCGCGGGTAGTGCGGGATCAAAAAACC-C-----------------------------------------------------------------------------------------------------------------------------------------------------------------------------------------------------------------------------------------------------------------------------------------------------------------------------------------------------------------------------------------------------------------------------------------------------------------------------------------------------------------------------------------------------------------------------------------------------------------------------------------------------------------------------------CTTTTTAATTTAAAGTCGGCCCTGCCCACTGTTAAATGGCCGCGGTATTTGACCGTGCAAAGGTAGCATAATCAATAGTTTTTTAATTGAAAGCTGGAATGAAGGGGTTAATAAAAAAATAACTGTCTCTAATTAT-TTAGAAATTTATTTTTAAGTAAAAAAGCAAATATATTTTAAAGACGATAAGACCCTATAGAGTTTT------GATATTAA-----TTTAATTTTGTT---GTGATAGAATTAATAAACTTTATATATGTTGATCCATTATAAGATTAAATTACCTTAGGGATAACAGCGTATTTTTTTGAGTTCAAATCGAAAAGTTTGCGACCTCGATGTTGGATTAAAATAAATTTGAGTAGAAAT----------------------------------------------TTGTCAAGATAAGCCATGCATGTCTCAGTCAAAATTAAGGTGAAACGCGAAAGGCTCATTAAATCAGTTATGGTTCCTTAGATCGCCCATACTTGATAACTGTGGTAATTCTAGAGCTAATACATGCATAGAGAAGCTTTTATTAGATCAAAACCAATGGTTGTGTGACTCTGAATAACTTTACGCTGATCGCACGTGCGGCGACGCATCTTTCAAATGTCTGCCTTATCACTGTCGATGGTAGGTTCTGCGCCTACCATGGTCGTAACGGGTAACGGGGAATCAGGGTTCGATTCCGGAGAGGGAGCCTGAGAAACGGCTACCACATCCAAGGAAGGCAGCAGGCGCGCAAATTACCCACTCCCGGCAGGGGAGGTAGTGACGAAAAATAACGATACGGGACTCATCCGAGGCCCCGTAATCGGAATGAGTACACTCTAAACCCTTACGAGGATCATTGGAGGGCAAGTCTGGTGCCAGCAGCCGCGGTAATTCCAGCTCCAATAGCGTATATTAAAGTTGTTGCGGTTAAAAAGCTCGTAGTCGAATCTGTGTCCCGGCCGCCGGTTCCGGGTCTGCCGGTGCGCGTGCTCTTCACTTCAGGGGCCGCACGTTTACTTTGAACAAATTAGAGTGCTTAAAGCGGCTCGCGAATATGTGTGCATGGAAAATGGAATAGGACCTCGGTTCTTTTGTTGGTTTTCGGAGAGTAATGATTAATAGGAACGGGGGGGCATTCGTATTGCGACGTTAGAGGTGAAATTCTTGGATCGTCGCAAGACGGACAGAAGCGAAAGCATTTCCAAAAACGCTTTGATAAGAACGAAAGTTAGAGGTTCGAAGGCGATCAGATACCGCCCTAGTTCTAACCATAAACGATGCCAGCTAGCGATCCGTACGTTCCTCCGATGACTCGACGGGCAGCTTCGGAAACCAAGCTTTTGGGTTCCGGGGGAAGTATGGTTGCAAAGCTGAAACTTAAAGGAATTGACGGAAGGGCACCACCGGAGTGGAGCCTGCGGCTTAATTTGACTCAACACGGGAAACCTCACCAGGCCCGGACACCGGAAGGATTGACAGATGAGAGCTCTTTCTTGATTCGGTGGGTGGTGGTGCATGGCCGTTCTTAGTTGGTGGAGCGATTTGTCTGGTTAATTCCGATAAGAAGAGACTCTAGCCTGCTAACTAGGCGTCGAGGCTTCTTAGAGGGACAGGCTGCCTGCCGCACGAGATTGAGCAATAACAGGTCTGTGATGCCCTTAGATGTTCTGGGCCGCACGCGCGCTACACTGAAGGAATCAGCGTGCCGAGCGGCGGGTAACCCGCTGAACCTCCTTGCTAGGGATTGGGGCTTGCAATTTTCCCCATGAACGAGGAATTCCCAGTAAGCGCGAGTCATAAGCTCGCGTTGATTACGTCCCTGCCCTTTGTACACACCGCCCGTCGCTACTACCGATTGAATGATTTAGTGAGGTCTTCGGACGGTTCTGGGAAGATGACCAAATTGATCATTT---------------------ACCACGAGACCGATAGCGAACAAGTACCGTGAGGGAAAGTTGAAAAGCACTTTGAAGAGAGAGTTCAAAGTACGTGAAACCGTTCAGGGGAAACGAGGGGAATTCAGCACTTGTAGGACGTCGCGATCCGTTGGGGCTAGGCCGGACGGTACGCGCAAGTGTTACTATCGCGACGACACCCGTCTTGAAACACGGACCAAGGAGTCTAGCATGTGCGCGAGTCATTGGGACCTGGCGCAATGAAAGTAAAGCTTAGGGAGGATGGTCCGCACTCCCGGGGCGTCTATCGCAGAGCGCACCAAGAGCGTACACGCTGGGACCCGAAAGATGGTGAACTATGCCTGGTCAGGACGAAGTCAGGGGAAACCCTGATGGAGGTCCGTAGCGATTCTGACGTGCAAATCGATCGTCGGAACTGGGTATAGGGGCGAAAGACTAATCGAACCATCTAGTAGCTGGTTCCCTCCGAAGTTTCCCTCAGGATAGCTGGCGAGTCTCATCCGGTAAAGCGAATGATTAGGGCATTGGGGTCGAAACGACCTCAACCTATTCTCAAACTTTAAATGGGTGAGACCCCGCTTGCTTGAAAGGATGATGCCAAGTGGGCCATTTTGGTAAGCAGAACTGGCGCTGTGGGATGAACCAAACGCCGAGTTAAAGCGCCAAATCGCTTATGGATACCATGAAAGGCGTTGGTAACTTAAGACAGCAGGACGGTGGCCATGGAAGTCGGAATCCGCCAAGGAGTGTGTAACAACTCACCTGCCGAAGTTACTAGCCCTGAAAATGGATGGCGCTGAAGCGTGCTTATACTCCCGTCGCCCTGCGAGTAGGAGGGTCGCGGCGGTGTGCGCAGAAGGGTGGCGTGAGGCCGTCTGGAGCCGCCGTCGGTGCAGATCTTGGTGGTAGTAGCAAATACTCCAGCGAGGCCTGGAGGACTGACGTGGAGAAGGGTTTCGTGTGAACAGCCGTTGCACACGAGTCAGTCGATC------------------------------------------------------------------------------------------------------------------------------------------------------------------------------------------------------------------------------------------------------------------------
Co_P_Artem    -----------------------------------------------------------------------------------------------------------------------------------------------------------------------------------------------------------------------------------------------------------------------------------------------------------------------------------------------------------------------------------------------------------------------------------------------------------------------------------------------------------------------------------------------------------------------------------------------------------------------------------------------------------------------------------------------------------------------------------------------------------------------------------------------------------------------------------------------------------------------------------------------------------------------------------------------------------------------------------------------------------------------------------------------------------------------------------------------------------------------------------------------------------------------------------------------------------------------------------------------------------------------------------------------------------------------------------------------------------------------------------------------------------------------------------------------------------------------------------------------------------------------------------------------------------------------------------------------------------------------------------------------------------------------------------------------------------------------------------------------------------------------------------------------------------------------------------------------------------------------------------------------------------------------------------------------------------------------------------------------------------------------------------------------------------------------------------------------------------------------------------------------------------------------------------------------------------------------------------------------------------------------------------------------------------------------------------------------------------------------------------------------------------------------------------------------------------------------------------------------------------------------------------------------------------------------------------------------------------------------------------------------------------------------------------------------------------------------------------------------------------------------------------------------------------------------------------------------------------------------------------------------------------------------------------------------------------------------------------------------------------------------------------------------------------------------------------------------------------------------------------------------------------------------------------------------------------------------------------------------------------------------------------------------------------------------------------------------------------------------------------------------------------------------------------------------------------------------------------------------------------------------------------------------------------------------------------------------------------------------------------------------------------------------------------------------------------------------------------------------------------------------------------------------------------------------------------------------------------------------------------------------------------------------------------------------------------------------------------------------------------------------------------------------------------------------------------------------------------------------------------------------------------------------------------------------------------------------------------------------------------------------------------------------------------------------------------------------------------------------------------------------------------------------------------------TAAGGTGAAACGCGAAAGGCTCATTAAATCAGTTATGGTTCCTTAGATCGCCCATACTTGATAACTGTGGTAATTCTAGAGCTAATACATGCACAGAGAAGCTTTTATTAGATCAAAACCAATGGAAGTGTGATTCTGAATAACTTTTTGCTGATCGCACGTACGGCGACGCATCTTTCAAATGTCTGCCTTATCACTGTCGATGGTAGGTTCTGCGCCTACCATGGTTGTAACGGGTAACGGGGAATCAGGGTTCGATTCCGGAGAGGGAGCCTGAGAAACGGCTACCACATCCAAGGAAGGCAGCAGGCGCGCAAATTACCCACTCCCGGCAGGGGAGGTAGTGACGAAAAATAACGATACGGGACTCATCCGAGGCCCCGTAATCGGAATGAGTACACTCTAAACCCTTACGAGGATCATTGGAGGGCAAGTCTGGTGCCAGCAGCCGCGGTAATTCCAGCTCCAATAGCGTATATTAAAGTTGTTGCGGTTAAAAAGCTCGTAGTCGAATTTGTGTCCCGGCCGCCGGTTCCGGGTCTGCCGGTGCGCGTGCTCTTCACTTCAGGGGCCGCACGTTTACTTTGAACAAATTAGAGTGCTTAAAGCGGCTCGCGAATATCTGTGCATGGAAAATGGAATAGGACCTCGGTTCTTTTGTTGGTTTTCGGAGAGTAATGATTAATAGGAACGGGGGGGCATTCGTATTGCGACGCTAGAGGTGAAATTCTTGGATCGTCGCAAGACGGACAGAAGCGAAAGCATTTCCAAAAACGCTTTGATAAGAACGAAAGTTAGAGGTTCGAAGGCGATCAGATACCGCCCTAGTTCTAACCATAAACGATGCCAGCTAGCGATCCGCACGTTCCTCCGATGACTCGGCGGGCAGCTTCGGAAACCAAGCTTTTGGGTTCCGGGGGAAGTATGGTTGCAAAGCTGAAACTTAAAGGAATTGACGGAAGGGCACCACCGGAGTGGAGCCTGCGGCTTAATTTGACTCAACACGGGAAACCTCACCAGGCCCGGACACCGGAAGGATTGACAGATGAGAGCTCTTTCTTGATTCGGTGGGTGGTGGTGCATGGCCGTTCTTAGTTGGTGGAGCGATTTGTCTGGTTAATTCCGATAAGAAGAGACTCTAGCCTGCTAAATAGGCGTCGAGGCTTCTTAGAGGGACAGGCGGCCTGCCGCACGAGATTGAGCAATAACAGGTCTGTGATGCCCTTAGATGTTCTGGGCCGCACGCGCGCTACACTGAAGGAATCAGCGTGCCGAGAGGCGGGTAACCCGCTGAACCTCCTTGCTAGGGATTGGGGCTTGCAATTTTCCCCATGAACGAGGAATTCCCAGTAAGCGCGAGTCATAAGCTCGCGTTGATTACGTCCCTGCCCTTTGTAC--------------------------------------------------------------------------------------------------------------------------------------------------------------------------------------------------------------------------------------------------------------------------------------------------------------------------------------------------------------------------------------------------------------------------------------------------------------------------------------------------------------------------------------------------------------------------------------------------------------------------------------------------------------------------------------------------------------------------------------------------------------------------------------------------------------------------------------------------------------------------------------------------------------------------------------------------------------------------------------------------------------------------------------------------------------------------------------------------------------------------------------------------------------------------------------------------------------------------------------------------------------------------------------------------------------------------------------------------------------------------------------------------------------
Co_P_Attel    ------------------------------------------------------------------------------------------------------------------------------------------------------------------------------------------------------------------------------------------------------------------------------------------------------------------------------------------------------------------------------------------------------------------------------------------------------------------------------------------------------------------------------------------------------------------------------------------------------------------------------------------------------------------------------------------------------------------------------------------------------------------------------------------------------------------------------------------------------------------------------------------------------------------------------------------------------------------------------------------------------------------------------------------------------------------------------------------------------------------------------------------------------------------------------------------------------------------------------------------------------------------------------------------------------------------------------------------------------------------------------------------------------------------------CTATCTGGGCCCGAATGCTTCCCGATAAAAATAGTTTGCTCTCCCCTCTTAGCTCTCTATAGAGATGTGAGCGGGCGGACGGTGACGTTACCCCTTTCTCAAATGCCAGGGGTCTCGTGATTGCATTTAGTTCACTGCGGATTCTCATCTGGGCGTAATTATTCACATATAAATCACCGTGGATATCCGACAATCCTTTTACTGGCGTGCATACGCCTCTCTTTTTTCTTCCGTCTGCGGGCATACATCTTTACGACGAAATAAACTCTTTTGACCGCGGGGGGGACCATCTTACACATTTGTTTTGGCACCGAGTTAATCTATCTCCGGTTGGATATTCCAATATAGCAGAAGGGAAAAGAGCTTGGACTTGGATATTAGCATATGCATGGTTTTGGTTGTGTTGGCCACAATTTACGTGGATGAGTGAACCGGCTATTACTC-CACATATATGCGT------------------------------------------------------------------------------------------------------------------------------------------------------------------------------------------------------------------------------------------------------------------------------------------------------------------------------------------------------------------------ACTGAAACTTCAGAAGGCTCCCTTATGACATTGCTTTTCAGACAACCTATATTTGTATATACACCTGTGGCAATCTGGAGATTTTTAAAATTACCACGTTCTCTGAGGCAATATGAATATTGACATATCCGCATACTTATTTATGCTTCCTCTTCGTTTTTAATCTGAGAGTAAAACCATACGTAAACATGGCACATGTATGTCTAGATATCGATTAAGTGATTGATCTAATATAAGATTACTTAATTCGTTTTGAGTGAAACGACGTATCCTTGAACCAGTCGATTTGTTCGCGCGAGTATCATCTGACGTCCGCTTGGGTAAATGAGGACCCGGCGTTAACAATAGTTATATAACGACGGTTTTTAGGCATGTCGAATTGGGGCAACAAGTTATCCATGTATGAAGGTTCCCTATAATAGAAGCGACGGACGGGATACATGAATGCCTTGAATTGAACGCAATATAGTACATATGAGCCCGGCAAGGATTATAAAAATATACGGACTCCAGCGATGGCGTCTATGTGCGCGGACGGGATTGAGCGGATTCAAAAGGCAACCGGACAGCCTCTGCTTACTTGGGTAACACTATGTGGGTAAAAATGATCACGACCCCTATCGATCCGTTGAGAATAAAAGAGTTCTCTAATAAAAATGGTAAACCGCGCGTCCTTGTCCATTCGGTGCAGGGAAAATTTGACCTCGAAAATCCTGTTAAGGTGTCATGAAGAAGAGGAAGCGAGGAAACTTATGAGCTTGAGCATTTCCCCTCAGCCACGAAACCTTCGTTCCCTCAGAGTTAAAATGGGGATGGACGTCCGTGGAGGTGAACGGATCTAACCGGATGTGYACTTGCCCGTGGTTACACGAGTAATCGTGAATC-------------------------------------------------------------------------------------------------------------------------------------------------------------------------------------------------------------------------------------------------------------------------------------------------------------------------------------------------------------------------------------------------------------------------------------------------------------------------------------------------------------------------------------------------------------------------------------------------------------------------------------------------------------------------------------------------------------------------------------------------------------------CTTTAAATTTAAGGTTTAACCTGCCCACTGTTAAATGGCCGCGGTATTTGACCGTGCAAAGGTAGCATAATCAATAGTTTTTTAATTGAAAGCTGGAATGAAAGGTTGGATAAGAAAGTGACTGTCTCTATTGAATATAGAATTTAATTTTTAAGTAAAAAAGCAAATGTTTTTAAAAGACGAGAAGACCCTATAGAGTTTTTTTATAAAT-----TTGTATATAATTTGATTGGGGTGATTGAATTAATAAACTTTATTTATGATGATCCATTAAAAGATTAAATTACCTTAGGGATAACAGCGTATTATTCTGAGTCCATATTGAA-AGATTGCGACCTCGATGTTGGATTAAAA---------------------------------------------------------------TTGTCAAGATAAGCCATGCATGTCTCAGTCAAAATTAAGGTGAAACGCGAAAGGCTCATTAAATCAGTTATGGTTCCTTAGATCGCCCATACTTGATAACTGTGGTAATTCTAGAGCTAATACATGCATAGAAAAGCTTTTATTAGATCAAAACCAATGGTCGTGTGACTCTGAATAACTTTACGCTGATCGCACGTACGGCGACGCATCTTTCAAATGTCTGCCTTATCACTTTCGATGGTAGGTTCTGCGCCTACCATGGTTGTAACGGGTAACGGGGAATCAGGGTTCGATTCCGGAGAGGGAGCCTGAGAAACGGCTACCACATCCAAGGAAGGCAGCAGGCGCGCAAATTACCCACTCCCGGCAGGGGAGGTAGTGACGAAAAATAACGATACGGGACTCATCCGAGGCCCCGTAATCGGAATGAGTACACTCTAAACCATTACGAGGATCATTGGAGGGAAAGTCTAGTGCCAGCAGCCGCGGTAATTCTAGCTCCAATAGCGTATATTAAAGTTGTTGCGGTTAAAAAGCTCGTAGTCGAATCTGTGTCCCGGCCGCCGGTTCCGGGTCTGCCGGTGCGCGTGCTCTTAACCTCAGGGGCCGCACTTTTACTTTGAACAAATTAGAGTGCTTAAAGCGGCTCGCGAATATGTGTGCATGGAAAATGGAATAGGACCTCGGTTCTTTTGTTGGTTTTCGGAGAGTAATGATTAATAGGAACGGGGGGGCATTCGTATTGCGACGTTAGAGGTGAAATTCTTGGATCGTCGCAAGACGGACAGAAGCGAAAGCATTTCCAAAAACGTTTTGATAAGAACGAAAGTTAGAGGTTCGAAGGCGATCAGATACCGCCCTAGTTCTAACCATAAACGATGCCAGCTAGCGATCCGTACGTTCCTCCGATGACTCGACGGGCAGCTTCGGAAACCAAGCTTTTGGGTTCCGGGGGAAGTATGGTTGCAAAGCTGAAACTTAAAGGAATTGACGGAAGGGCACCACCGGAGTGGAGCCTGCGGCTTAATTTGACTCAACACGGGAAACCTCACCAGGCCCGGACACCGGAAGGATTGACAGATGAGAGCTCTTTCTTGATTCGGTGGGTGGTGGTGCATGGCCGTTCTTAGTTGGTGGAGCGATTTATCTGGTTAATTCCGATAAGAAGAGACTCTAGCCTGCTAAATAGGCGTTGAAGCTTCTTAGAGGGACAGGCGGCTTGCCGCACGAGATTGAGCAATAACAGGTCTGTGATGCCCTTAGATGTTCTGGGCCGCACGCGCGCTACACTGAAGGAATCAGCGTGCCGAACGGCGGGTAACCCGCTGAACCTCCTTGCTAGGGATTGGGGCTTGCAATTTTCCCCATGAACGAGGAATTCCCAGTAAGCGCGAGTCATAAGCTCGCGTTGATTACGTCCCTGCCCTTTGTACACACCGCCCGTCGCTACTACCGATTGAATGATTTATTGAGGTCTTCGGACGTTTCT-GGAAGAT-ACCAAATTGATCATTT---------------------ACCACGAGACCGATAGCGAACAAGTACCGTGAGGGAAAGTTGAAAAGCACTTTGAAGAGAGAGTTCAAAGTACGTGAAACCGTTTAGGGGAAACGAAAGGAATTCAGCACTTGTAGGACGTCGCGATCCGTTGGGGATAGGCCTGACGGTAGCCGCAAGTGTTTCTATCGCGACGACACCCGTCTTGAAACACGGACCAAGGAGTCTAGCATGTGCGCGAGTCATTGGGACCTGGCGCAATGAAAGTAAAACTTAGGGAGGATAGCTCGCACTCCCGGGGCGTCTATTACAGAGCGCACCAAGAGCGTACACGCTGGGACCCGAAAGATGGTGAACTATGCCTGGTCAGGACGAAGTCAGGGGAAACCCTGATGGAGGTCCGTAGCGATTCTGACGTGCAAATCGATCGTCGGAACTGGGTATAGGGGCGAAAGACTAATCGAACCATCTAGTAGCTGGTTCCCTCCGAAGTTTCCCTCAGGATAGCTGGCGAGTCTCATCCGGTAAAGCGAATGATTAGGGCATTGGGGTCGAAACGACCTCAACCTATTCTCAAACTTTAAATGGGTGAGACTCCGCTTGCTCGAAAGGATGATGCCAAGTGGGCCATTTTGGTAAGCAGAACTGGCGCTGTGGGATGAACCAAACGCCGAGTTAAAGCGCCAAATCGCTTATGGATACCATGAAAGGCGTTGGTAACTTAAGACAGCAGGACGGTGGCCATGGAAGTCGGAATCCGCCAAGGAGTGTGTAACAACTCACCTGCCGAAGTTACTAGCCCTGAAAATGGATGGCGCTGAAGCGTGCTTATACTCCCGTCGCTCTGCGAGTAGGAGGGTCGCGGCGGTATGCGCAGAAGGGTGGCGTGAGGCTGTCTGGAGCTGCCGTCGGTGCAGATCTTGGTGGTAGTAGCAAATACTCCAGCGAGGCCTGGAGGACTGACGTGGAGAAGGGTTTCGTGTGAACAGCCGTTGCACACGAGTCAGTCGATCCTAAGCCCTAGGCGAAAGCCATGTTGATGGCGAAAGGGAATCCGTTCCATTCCGGAACGGGCGGA-------------------------------------------------------------------------------------------------------------------------------------------------------------------------------------------------------
Co_P_Belid    ------------------------------------------------------------------------------------------------------------------------------------------------------------------------------------------------------------------------------------------------------------------------------------------------------------------------------------------------------------------------------------------------------------------------------------------------------------------------------------------------------------------------------------------------------------------------------------------------------------------------------------------------------------------------------------------------------------------------------------------------------------------------------------------------------------------------------------------------------------------------------------------------------------------------------------------------------------------------------------------------------------------------------------------------------------------------------------------------------------------------------------------------------------------------------------------------------------------------------------------------------------------------------------ACTTTATTATTTGGGCTGGCGGATGTGGACTCATAGATTTATCGGCGAGGAAGGTCCTATGGGAGACAATTAAAACATGTACGCCAGCTTGTATATTTTTATGTATCCATATATGGGGTTGGAATGCTGTCCCTATTTGGGCCCGAATGCTTCCCGATAAAAATAGTTTGTTCTCCCCTCCTACCTCTCTATAGAGATGTGAACGGGCGGACGGTGACGTTACCCCCTTCTCAAATGCCAGCGGTCTCGTGATTGCATTTAGCTCACTGCGGATTCTCATCTGGGCGTAATTATTCACGTATAAATCGCCAGGGATAGCTGACGATTCTTTTACTGTCGTGCATACGCTTCTCTCTTTTCCTCCGTCTGCGGGCATACATCTTTACGACGAAATAAACTCTTTTGACCGCGGGGGGGACCATCTTACACATTTGTTTTGGCACCGAGTTAATCTATCTCCGGTTGGCTATTCCAATATAGCAGAAGGGAAAAGAGCTTGGACTTGGATATTAGCATCTGCATGGCTTTGGTTGTGTTGGCCACAATTTACGTGGATGAGTGAACCGGCTATTACTCGCACATATATGCGTCCACGGATAAATTTAGTGTTGCACTTCAGGTTTTAACCACACTTTGGCTTGGTTCTTTCTTTACATGGGGCTACGGGTGTCTGCAATCTCATGAATATTTCAGAACTATAGTGTGCCATTCATAGTCTTCATGGGCGTTTGCATATGCGGTTATCATGTTCCTTATACGGTTACTTAACCACTACTAAATCATTCTGTATTTATGGGTAATTACTTTTCCCACATTCTGGTTAGGGATCCCGCGTATCGATACCGAGCTTACAATGAAATGTTCTCATGGTCCTATTCCTGTGGGTCTTATTATTGATATTGGAGCT-TCTCCACGAAGTTTAT----------------------------------------------------------------------------------------------------------------------------------------------------------------------------------------------------------------------------------------------------------------------------------------------------------------------------------------------------------------------------------------------------------------------------------------------------------------AAGCGACGGACGGGATACATGAATGCTTTGAATTGAACGCAGTATAGTACATATGAGCCCGGCAAGGATTATAAAAATATACGGACTCCAGCGATGGCGTCTATGTGCGCGGACGGGATTGAGCGGATTCAAAAGGCAACCGGACAGCCTTTGCTTACCTGGGTAGCACTATGTGGGTAAAAATGATCACGACCCCTAAGGATCCGTTGAGAATAAAAGAGTTCTCTAATAAAAATGGTAAACCCTGCGTGCTTGTCCATTCGGTGCAGGGAAAATTTGACCTCAGAAATCCTGTTAAGGTGAAGTGACGAAGAGGAAGCGAGGAATGTTATGAGCTTGAGCATCTCCCCTCAGCCACGAAACCCTCGCTCCCTCAGAGTTAAAATGGGGATGGACGTCCGTGGCGGTGAACGGATTTAACCGGATGTGTGTTTGCCCGCAAATACACGAGTAATCGTGAATCACAGAGCCTCAGAGCGTCCGGGAAAGTGGTTAAGTAAAAGTTCGTAAGATTCGCGGGTAGTGCGGGAACAACTAGCCCCAGGGGCGCGATTACGCCAGTATGTCTAACACCGGCAATTCAAGGTAACCCGTCTGATGCAACGCCAATGCTGAATTGCGAATAAGAAAGTGACGCGTCGGAA------------------------------------------------------------------------------------------------------------------------------------------------------------------------------------------------------------------------------------------------------------------------------------------------------------------------------------------------------------------------------------------------------------------------------------------------------------------------------------------------------------------------------------------------------------------------------CTTCTAATTTAAGGTCTGGCCTGCCCACTGTTAAATGGCCGCGGTATTTGACCGTGCAAAGGTAGCATAATCAATAGTTTTTTAATTGAAAGCTGGAATGAAGGGTTTAATGAGAAAGTGACTGTCTCGGGTAAT-TTAGAATTTTATTTTTAAGTGAAAAAGCAAATGTAATTAGAAGACGAGAAGACCCTATAGAATTTT---TATTATTTAATATTT-TGGAATTTGATTGGGGCGATTAAATTAGTAAACTTTATTTATGTTGATCCATTAAAAGATTAAATTACCTTAGGGATAACAGCGTATTTTTTCGAGTTCAAATCGAAGGGATTGCGACCTCGATGTTGGATTAAAATAATTTTGTGTAGAAGC----------------------------------------------TTGTCAAGATAAGCCATGCATGTCTCAGTCAAAATTAAGGTGAAACGCGAAAGGCTCATTAAATCAGTTATGGTTCCTTAGATCGCCCATACTTGATAACTGTGGTAATTCTAGAGCTAATACATGCACAGAGAAGCTTTTATTAGATCAAAACCAATGGTCGTGTGACTCTGAATAACTTTACGCTGATCGCACGTACGGCGACGCATCTTTCAAATGTCTGCCTTATCACTGTCGATGGTAGGTTCTGCGCCTACCATGGTTGTAACGGGTAACGGGGAATCAGGGTTCGATTCCGGAGAGGGAGCCTGAGAAACGGCTACCACATCCAAGGAAGGCAGCAGGCGCGCAAATTACCCACTCCCGGCAGGGGAGGTAGTGACGAAAAATAACGATACGGGACTCATCCGAGGCCCCGTAATCGGAATGAGTACACTCTAAACCCTTACGAGGATCATTGGAGGGCAAGTCTGGTGCCAGCAGCCGCGGTAATTCCAGCTCCAATAGCGTATATTAAAGTTGTTGCGGTTAAAAAGCTCGTAGTCGAATTTGTGTCCCGGCCGCCGGTTCCGGGTCTGCCGGTGCGCGTGCTCTTCACTTCAGGGGCCGCACGTTTACTTTGAACAAATTAGAGTGCTTAAAGCGGCTCGCGAATATGTGTGCATGGAAAATGGAATAGGACCTCGGTTCTTTTGTTGGTTTTCGGAGAGTAATGATTAATAGGAACGGGGGGGCATTCGTATTGCGACGTTAGAGGTGAAATTCTTGGATCGTCGCAAGACGGACAGAAGCGAAAGCATTTCCAAAAACGCTTTGATAAGAACGAAAGTTAGAGGTTCGAAGGCGATCAGATACCGCCCTAGTTCTAACCATAAACGATGCCAGCTAGCGATCCGCACGTTCCTCCGATGACTCGGCGGGCAGCTTCGGAAACCAAGCTTTTGGGTTCCGGGGGAAGTATGGTTGCAAAGCTGAAACTTAAAGGAATTGACGGAAGGGCACCACCGGAGTGGAGCCTGCGGCTTAATTTGACTCAACACGGGAAACCTCACCAGGCCCGGACACCGGAAGGATTGACAGATGAGAGCTCTTTCTTGATTCGGTGGGTGGTGGTGCATGGCCGTTCTTAGTTGGTGGAGCGATTTGTCTGGTTAATTCCGATAAGAAGAGACTCTAGCCTGCTAACTAGGCGTCGAGGCTTCTTAGAGGGACAGGCGGCCTGCCGCACGAGATTGAGCAATAACAGGTCTGTGATGCCCTTAGATGTTCTGGGCCGCACGCGCGCTACACTGAAGGAATCAGCGTGCCGAGCGGCGGGTAACCCGCTGAACCTCCTTGCTAGGGATTGGGGCTTGCAATTTTCCCCATGAACGAGGAATTCCCAGTAAGCGCGAGTCATAAGCTCGCGTTGATTACGTCCCTGCCCTTTGTACACACCGCCCGTCGCTACTACCGATTGAATGATTTAGTGAGGTCTTCGGACGGTTCTTGGAAGATGACCAAATTGATCATTT---------------------ACCACGAGACCGATAGCGAACAAGTACCGTGAGGGAAAGTTGAAAAGCACTTTGAAGAGAGAGTTCAAAGTACGTGAAACCGTTCAGGGGAAACGAAAGGGATTCA-CACTTGTAGGACGTCGCGATCCGTTGGGGCTAGGCCGGACGGTACGCGCAAGTGTT-CTATCGCGACGACACCCGTCTTGAAACACGGACCAAGGAGTCTAGCATGTGCGCGAGTCATTGGGACCTGGCGTAATGAAAGTAAAGCTGAGGGAAGATGGTCCGCATTCCCGGGGCGTCTATCGCAGAGCGCACCAAGAGCGTACACGCTGGGACCCGAAAGATGGTGAACTATGCCTGGTCAGGACGAAGTCAGGGGAAACCCTGATGGAGGTCCGTAGCGATTCTGACGTGCAAATCGATCGTCGGAACTGGGTATAGGGGCGAAAGACTAATCGAACCATCTAGTAGCTGGTTCCCTCCGAAGTTTCCCTCAGGATAGCTGGCGAGTCTCATCCGGTAAAGCGAATGATTAGGGCATTGGGGTCGAAACGACCTCAACCTATTCTCAAACTTTAAATGGGTGAGACTCCGCTTGCTCGAAAGGATGATGCCAAGTGGGCCATTTTGGTAAGCAGAACTGGCGCTGTGGGATGAACCAAACGCCGAGTTAAAGCGCCAAATCGCTTATGGATACCATGAAAGGCGTTGGTAACTTAAGACAGCAGGACGGTGGCCATGGAAGTCGGAATCCGCCAAGGAGTGTGTAACAACTCACCTGCCGAAGTTACTAGCCCTGAAAATGGATGGCGCTGAAGCGTGCTTATACTCCCGTCGCCCTGCGAGTAGGAGGGTCGCGGCGGTGAGCGCAGAAGGGTGGCGCGAGGCCGTCTGGAGCCGCCGTCGGTGCAGATCTTGGTGGTAGTAGCAAATACTCCAGCGAGGCCTGGAGGACTGACGTGGAGAAGGGTTTCGTGTGAACAGCCGTTGCACACGAGTCAGTCGATCCTAAGCCCTAGGCGAAAGCCATGTTGATGGCGAAAGGGAATCCGTTCCATTCCGGAACGGGCG---------------------------------------------------------------------------------------------------------------------------------------------------------------------------------------------------------
Co_P_Biphy    --------------------------------------------------------------------------------------------------------------------------------------------------------------------------------------------------------------------------------------------------------------------------------------------------------------------------------------------------------------------------------------------------------------------------------------------------------------------------------------------------------------------------------------------------------------------------------------------------------------------------------------------------------------------------------------------------------------------------------------------------------------------------------------------------------------------------------------------------------------------------------------------------------------------------------------------------------------------------------------------------------------------------------------------------------------------------------------------------------------------------------------------------------------------------------------------------------------------------------------------------------------------------------------------------------------------------------------------------------------------------------------------------------------------------------------------------------------------------------------------------------------------------------------------------------------------------------------------------------------------------------------------------------------------------------------------------------------------------------------------------------TTATTTCCGGTTGGATATTCCAATATAGCAGAAGGGAAAAGAGCTTGGTCCTGGATATTAGCATATGCATGGTTTTGGTTGTGTTGGCCACAATTTACGTGGATGAGTGAACCGGCTATTACTCGCACATATATGCGTCCACGGATAAATTTAGTGTTGCACCTCAGGTTTTAGCCTCTTTTTGGCTTGGTTGTTTTTTTACGTGGGGCTACGGGTATCTGCAATCTCATGAATATCTCAGAACTATAGTGTGCCATTCATAGTCTTCATGGGCGTTTGCATATGGGGATGTCATGTTCCTTTTACGGTTGCTTAAAAAACTCTAAATCATTATATATTTATGGGTAAATACTTTTCCCACATTTTGGTTACGGATCCCGCGTATCGATACCGAGCTAACCTTGAAATATTCTCGCGGTCTTATTCACATAGGTTTATTTTTTTATATTGGAGCTTTCTCAACGAAATCTATACACTCATGATGCTCCCCAGGACATC----------------------------------------------------------------------------------------------------------------------------------------------------------------------------------------------------------------------------------------------------------------------------------------------------------------------------------------------------------------------------------------------------------------------------------------------------------------------------------------------------------------------------------------------------------------------------------------------------------------------------------------------------------------------------------------------------------------------------------------------------------------------------------------------------------------------------------------------------------------------------------------------------------------------------------------------------------------------------------------------------------------------------------------------------------------------------------------------------------------------------------------------------------------------------------------------------------------------------------------------------------------------------------------------------------------------------------------------------------------------------------------------------------------------------------------------------------------------------------------------------------------------------------------------------------------------------------------------------------------------------------------------------------------------------------------------ATTTAAAGTCTAATCTGCCCACTGTTGAATGGCCGCGGTATTTGACCGTGCAAAGGTAGCATAATCAATAGTTTTTTAATTGAAAGCTGGAATGAATGATTGAATGAGAGAATTACTGTCTCAGTCTAAATTAGAATTTTATTTTTAAGTTAAAAAGCAAATATAATTAAAAGACGAGAAGACCCTATAGAGTTTAAATTT---ATTTAAA--ATTAAGATTTTGTTGGGGTGATAGAATAAAGTAACTTTATTTATGATGATCCATTATAAGAATAAATTACCTTAGGGATAACAGCGTATTTTTTTGAGTTCTTATCGAAAAGATTGCGACCTCGATGTTGGATTAAAATTATTTTGTGTAGAAGCTTAAGTCTGTTCGACTTTTAAAATTTACATGATCTGAGTTAAATCGTTGTCAAGATAAGCCATGCATGTCTCAGTCAAAATTAAGGTGAAACGCGAAAGGCTCATTAAATCAGTTATGGTTCCTTAGATCGCCAATACTTGATAACTGTGGTAATTCTAGAGCTAATACATGCACAGAGAAGCTTTTATTAGATCAAAACCAATGGTCGTGTGACTCTGAATAACTTTAAGCTGATCGCACGTACGGCGACGCATCTTTCAAATGTCTGCCTTATCACTGTCGATGGTAGGTTCTGCGCCTACCATGGTTGTAACGGGTAACGGGGAATCAGGGTTCGATTCCGGAGAGGGAGCCTGAGAAACGGCTACCACATCCAAGGAAGGCAGCAGGCGCGCAAATTACCCACTCCCGGCAGGGGAGGTAGTGACGAAAAATAACGATACGGGACTCATCCGAGGCCCCGTAATCGGAATGAGTACACTCTAAACCCTTACGAGGATCATTGGAGGGCAAGTCTGGTGCCAGCAGCCGCGGTAATTCCAGCTCCAATAGCGTATATTAAAGTTGTTGCGGTTAAAAAGCTCGTAGTCGAATCTGTGTCCCGGCCGCCGGTTCCGGGTCTGCCGGTGCGCGTGCTCTTCACTTCAGGGGCCGCACGTTTACTTTGAACAAATTAGAGTGCTTAAAGCGGCTCGCGAATATGTGTGCATGGAAAATGGAATAGGACCTCGGTTCTTTTGTTGGTTTTCGGAGAGTAATGATTAATAGGAACGGGGGGGCATTCGTATTGCGACGTTAGAGGTGAAATTCTTGGATCGTCGCAAGACGGACAGAAGCGAAAGCATTTCCAAAAACGCTTTGATAAGAACGAAAGTTAGAGGTTCGAAGGCGATCAGATACCGCCCTAGTTCTAACCATAAACGATGCCAGCTAGCGATCCGCACGTTCCTCCGATGACTCGGCGGGCAGCTTCGGAAACCAAGCTTTTGGGTTCCGGGGGAAGTATGGTTGCAAAGCTGAAACTTAAAGGAATTGACGGAAGGGCACCACCGGAGTGGAGCCTGCGGCTTAATTTGACTCAACACGGGAAACCTCACCAGGCCCGGACACCGGAAGGATTGACAGATGAGAGCTCTTTCTTGATTCGGTGGGTGGTGGTGCATGGCCGTTCTTAGTTGGTGGAGCGATTTGTCTGGTTAATTCCGATAAGAAGAGACTCTAGCCTGCTAACTAGGCGTCGAGGCTTCTTAGAGGGACAGGCGGCCTGCCGCACGAGATTGAGCAATAACAGGTCTGTGATGCCCTTAGATGTTCTGGGCCGCACGCGCGCTACACTGAAGGAATCAGCGTGCCGAGCGGCGGGTAACCCGCTGAACCTCCTTGCTAGGGATTGGGGCTTGCAATTTTCCCCATGAACGAGGAATTCCCAGTAAGCGCGAGTCATAAGCTCGCGTTGATTACGTCCCTGCCCTTTGTACACACCGCCCGTCGCTACTACCGATTGAATGATTTAGTGAGGTCTTCGGACAGTTCTTGGAAGATGACCAAATTGATCATTTAGGGAAGTAAAAGT--------------------------------------------------------------------------------------------------------------------------------------------------------------------------------------------------------GGACCAAGGAGTCTAGCATGTGCGCGAGTCATTGG-ACCTGGCGAAATGAAAGTGAAGCCGAGGGAAGATGGCTCGCATTCCCGGGGCGTCTATCGCAGAGCGCACCAAGAGCGTACACGCTGGGACCCGAAAGATGGTGAACTATGCCTGGTCAGGACGAAGTCAGGGGAAACCCTGATGGAGGTCCGTAGCGATTCTGACGTGCAAATCGATCGTCGGAACTGGGTATAGGGGCGAAAGACTAATCGAACCATCTAGTAGCTGGTTCCCTCCGAAGTTTCCCTCAGGATAGCTGGCGAGTCTCATCCGGTAAAGCGAATGATTAGGGCATTGGGGTCGAAACGGCCTCAACCTATTCTCAAACTTTAAATGGGTGAGACTCCGCTTGCTCGAAAGGATGATGCCAAGTGGGCCATTTTGGTAAGCAGAACTGGCGCTGTGGGATGAACCAAACGCAGAGTTAAAGCGCCAAATCGCTTATGGATACCATGAAAGGCGTTGGTAACTTAAGACAGCAGGACGGTGGCCATGGAAGTCGGA------------------------------------------------------------------------------------------------------------------------------------------------------------------------------------------------------------------------------------------------------------------------------------------------------------------------------------------------------------------------------------------------------------------------------------------------------------------------------------------------------------------------------------------
Co_P_Borid    --------------------------------------------------------------------------------------------------------------------------------------------------------------------------------------------------------------------------------------------------------------------------------------------------------------------------------------------------------------------------------------------------------------------------------------------------------------------------------------------------------------------------------------------------------------------------------------------------------------------------------------------------------------------------------------------------------------------------------------------------------------------------------------------------------------------------------------------------------------------------------------------------------------------------------------------------------------------------------------------------------------------------------------------------------------------------------------------------------------------------------------------------------------------------------------------------------------------------------------------------------------------------------------------------------------------------------------------------------------------------------------------------------------------------------------------------------------------------------------------------------------------------------------------------------------------------------------------------------------------------------------------------------------------------------------------------------------------------------------------CACCGAGTTAATTTATTTCCGGTTGGATATTCCAATATAGCAGAAGGGAAAAGAGCTTGGACCTGGATATTAGCATATGCATGGTTTTGGTTGTGTTGGCCACAATTTACGTGGATGAGTGAACCGGCTATTACTCGCACATATATGCGTCCACGGATAAGTTTAGTGTTGCACCTCAGGATTAAGCCTCATCTTGGCCTGGTTGTTTTTTTACGTGGGGTTACGGGTATTTGCAATCTCATGAATATCTCAGAACTATAGTGTGCCATTCATAGTTTTCATGGGCGTTTGCATTTGGGGTTATCATGTTCCCTTTACGGTTACTTAAAAAAATTGAAACCATTTTATATTTGTGGGTAATTACTTTTCCCACATTTTGGCTAGGGATCCCGCGTATCGATACCGAGCTAACACTGAAGTATTCTCATGGTCTTATTCTTATGGATTTTTTTATTTATATTGGAAGTTTCTCCACGAAAGCTATCCTCTCATGATGTTCCCCTCGACAAGACTGAAACCTCAGAAGGCTCCCTTATGACACTTCTTTTCAGACAACTTTTGTTTGTATATACATTTGTGGCAATATCTAGCTTTTTAAAATTATCACGTATTTTGAGGCATTATGATTATTGACATTTCCGCATACCTATTTATGCCTCCTCTTCGTTATTAATTTGAGAACAAAACCGCACATAAACATGGCACATGTATGTCTAGATATCGATTCAATGATTGATCTAATATAAGAATTTCAAATTCGCTTTGAGTGAAACGATATGTCCTTGAACCAATCGATCTATACGCGCGAGTATCATCTGACATCCTCTTGGGTAAACGAGCACCCGGCGTTAACAATAATTAAATAGCGTCGGTTTTTAGG------------GGGCAACAAGTTATCCATGTATGATCATTCCCTACAATAA--------------------------------------------------------------------------------------------------------------------------------------------------------------------------------------------------------------------------------------------------------------------------------------------------------------------------------------------------------------------------------------------------------------------------------------------------------------------------------------------------------------------------------------------------------------------------------------------------------------------------------------------------------------------------------------------------------------------------------------------------------------------------------------------------------------------------------------------------------------------------------------------------------------------------------------------------------------------------------------------------------------------------------------------------------------------------------------------------------------------------------------------------------------------------------------------------------------------------------------------CATGTCTTTTTGATTTAAAGTCTGACCTGCCCAATGTTTAATGGCCGCAGTATTTGACTGTGCAAAGGTAGCATAATCATTAGTTTTTTAATTGAAAGCTGGAATGAATGGTTTGATAAAAAAAAATCTGTCTCAATTTAA--TTGAATTTTATTTTTAAGTTAAAAAGCAAATATATTAAAAAGACGAGAAGACCCTATAGAGTTTA---TTATTATTTAATATA-ATTAATTTTATTGGGGTGATATGATTAATTAACTTTATTTATGTTGATCTATTATAAGAAATAATTACCTTAGGGATAACAGCGTATTTTTTTGAGTTCTAATCGAAAAGATTGCGACCTCGATGTTGGATTAAA----------------------------------------------------------------TTGTCAAGATAAGCCATGCATGTCTCAGTCAAAATTAAGGTGAAACGCGAAAGGCTCATTAAATCAGTTATGGTTCCTTAGATCGCCCATACTTGATAACTGTGGTAATTCTAGAGCTAATACATGCACAGAGGAGCTTTTATTAGATCAAAACCAATGGTCGCGTGACCCTGAATAACCTTCAGCTGATCGCACGTACGGCGACGCATCTTTCAAATGTCTGCCTTATCACTGTCGATGGTAGGTTCTGCGCCTACCATGGTCGTAACGGGTAACGGGGAATCAGGGTTCGATTCCGGAGAGGGAGCCTGAGAAACGGCTACCACATCCAAGGAAGGCAGCAGGCGCGCAAATTACCCACTCCCGGCAGGGGAGGTAGTGACGAAAAATAACGATACGGGACTCATCCGAGGCCCCGTAATCGGAATGAGTACACTCTAAACCCTTACGAGGATCATTGGAGGGCAAGTCTGGTGCCAGCAGCCGCGGTAATTCCAGCTCCAATAGCGTATATTAAAGTTGTTGCGGTTAAAAAGCTCGTAGTCGAATTTGTGTCCCGGCCGCCGGTTCCGGGTCTGCCGGTGCGCGTGCTCTTCATTTCAGGGGCCGCACGTTTACTTTGAACAAATTAGAGTGCTTAAAGCGGCTCGCGAATATGTGTGCATGGAAAATGGAATAGGACCTCGGTTCTTTTGTTGGTTTTCGGAGAGTAATGATTAATAGGAACGGGGGGGCATTCGTATTGCGACGTTAGAGGTGAAATTCTTGGA-CGTCGCAAGACGGACAGAAGCGAAAGCATTTCCAAAAACGCTTTGATAAGAACGAAAGTTAGAGGTTCGAAGGCGATCAGATACCGCCCTAGTTCTAACCATAAACGATGCCAGCTAGCGATCCGCACGTTCCTCCGATGACTCGGCGGGCAGCTTCGGAAACCAAGCTTTTGGGTTCCGGGGGAAGTATGGTTGCAAAGCTGAAACTTAAAGGAATTGACGGAAGGGCACCACCGGAGTGGAGCCTGCGGCTTAATTTGACTCAACACGGGAAACCTCACCAGGCCCGGACACCGGAAGGATTGACAGATGAGAGCTCTTTCTTGATTCGGTGGGTGGTGGTGCATGGCCGTTCTTAGTTGGTGGAGCGATTTGTCTGGTTAATTCCGATAAGAAGAGACTCTAGCCTGCTAAATAGGCGTCGAGGCTTCTTAGAGGGACAGGCGGCCTGCCGCACGAGATTGAGCAATAACAGGTCTGTGATGCCCTTAGATGTTCTGGGCCGCACGCGCGCTACACTGAAGGAATCAGCGTGCCGAGCGGCGGGTAACCCGCTGAACCTCCTTGCTAGGGATTGGGGCTTGCAATTTTCCCCATGAACGAGGAATTCCCAGTAAGCGCGAGTCATAAGCTCGCGTTGATTACGTCCCTGCCCTTTGTACACACCGCCCGTCGCTACTACCGATTGAATGATTTAGTGAGGTCTTCGGACGGTTCTTGGAAGATGACCAAATTGATCATTT-----------------------------------------------------------------------------------------------------------------------------------------------------------------------------------------------------------------------------GGAGTCTAGCATGTGCGCGAGTCATTGGGACCTGGCGCAATGAAAGTGAAGTTGAGGGAGGATGTTCCGCACTCCCGGGGCGTCTATTGCAGAGCGCACCAAGAGCGTACACGCTGGGACCCGAAAGATGGTGAACTATGCCTGGTCAGGACGAAGTCAGGGGAAACCCTGATGGAGGTCCGTAGCGATTCTGACGTGCAAATCGATCGTCGGAACTGGGTATAGGGGCGAAAGACTAATCGAACCATCTAGTAGCTGGTTCCCTCCGAAGTTTCCCTCAGGATAGCTGGCGAGTTTCATCCGGTAAAGCGAATGATTAGGGCATTGGGGTCGAAACGGCCTCAACCTATTCTCAAACTTTAAATGGGTGAGACTCCGCTTGCTCGAAAGAATGATGCCAAGTGGGCCATTTTGGTAAGCAGAACTGGCGCTGTGGGATGAACCAAACGCCGAGTTAAAGCGCCAAATCGCTTATGGATACCATGAAAGGCGTTGGTAACTTAAGACATCAGGACGGTGGCCATGGAAGTC---------------------------------------------------------------------------------------------------------------------------------------------------------------------------------------------------------------------------------------------------------------------------------------------------------------------------------------------------------------------------------------------------------------------------------------------------------------------------------------------------------------------------------------------
Co_P_Bostr    ------------------------------------------------------------------------------------------------------------------------------------------------------------------------------------------------------------------------------------------------------------------------------------------------------------------------------------------------------------------------------------------------------------------------------------------------------------------------------------------------------------------------------------------------------------------------------------------------------------------------------------------------------------------------------------------------------------------------------------------------------------------------------------------------------------------------------------------------------------------------------------------------------------------------------------------------------------------------------------------------------------------------------------------------------------------------------------------------------------------------------------------------------------------------------------------------------------------------------------------------------------------------------------ACCTTATTATTTGGGCTGGCGGATGTGGACTCTTAGGTCTATCGTCGAGGACAGGCCTATGGGAGACAATTAAAGTATGTACGCCAGCTTATATATTTTTATGTATCCATATATGGGGTTGGAATGTTGTCCTTATCTGGGCCCGAATGCTTCCCGATAAAAATAGTTTGCTTTCCCCTCCTTCCTCTCTGCAGAGCTGTGAAGGGGCGGACGGTGACGTTACCCCCTTCGCAAACGCCAAGGGGCTCGTGACTGCATTTAGCTCACTGCGGATTCTCATCTGGGCGTAATTATACACACATAAATCGCCCAGGATACCTGACGATCCTTTTGTTGTCGTGCATACGCCTTTCTCTCTTCTTCCGTCTGCGGGCATACATTTTTACGACGAAATAAACTCTTTTGACCGCGGGGGGGACCATCTTACACATTTGTTTTGGCACCGAGTTAATCTATCTCCGGTTGGATATTCCAATATAGCAGAAGGGAAAAGAACTTGGTCCTGGATATTAGCATATGCATGGCTCTGGTTATGTTGGCCACAATTTACGTGGATGAGTGAACCGGCTATTACTCGCACATATATGCGTCCACGGATAAGTTTAGTGTTGCACTTCAGGTTTATCCCTCCTCTTGGCTTGGTTGTTTCTTTACGTGGGGTTACGGGTGTCTGCAATCTCATGAGTATCTCAGAACTATAGTGTGCCATTCATAGTCTTCATGGGCGTTTGCATATGCGGATATCATGTTCCCTTTACGGCTACTTAAAAAACTCTAAACCATTCTATATTTCTGGGTAATTACTTTTCCCACATTCTGGCTAGGGATCCCGCGTATCGATACCGAGCTATTACTGAAATATTCTCATGGTCCTATAGACGTGGATATTTTTATTTATCTTGGAGGTTTCTCAACGAAAACTTTTCTCGCATGATGCTCCCCGCGACAAGACTGCATCACCTAAGCACTCCCTTATGACACTACTTTTCAGACAACATACATCTATATATACGTCTGTGGTACTTTTTAGCTTTCCAAAATAAATACGCACTCTGAGGCAGTATGACTATTGACATCTCCGCATACTTGTTTATGCTTCCTCTTCGATTTTATTTTGAGACTAAAACCGCACATAAACATGGCACATGTATGTCTAGATATCGATTAAATGATTGATCTAATAAAAGACTAAGAGATTCGCTCTGAGTGAAACGACGTATCCCTAATCAAATCGATATATACGCGCGAGTATCATCTGACGTCCTCTTGGACAAACGAGCACCCGGCGATAACAGCAGTTATTCAACACCGGCTATTAGGCATGTCGAATTGGGGCAACAAGTTATCCATACGTGAAGATACCCCATATTGG----------------------------------------------------------------------------------------------------------------------------------------------------------------------------------------------------------------------------------------------------------------------------------------------------------------------------------------------------------------------------------------------------------------------------------------------------------------------------------------------------------------------------------------------------------------------------------------------------------------------------------------------------------------------------------------------------------------------------------------------------------------------------------------------------------------------------------------------------------------------------------------------------------------------------------------------------------------------------------------------------------------------------------------------------------------------------------------------------------------------------------------------------------------------------------------------------------------------------------TTTATAAAAACATGGTTTTTGAATTTAAGATCGGGCCTGCCCAATGTTAAATGGCCGCGGTATTTGACCGTGCGAAGGTAGCGTAATCATTAGTCTCTTAATTGGAGACATGTATGAATGGTCTGACGAGGAAAAAGCTGTCTCGTTATGGA-TAGAATTTAAATTTTGAGTGAAAATGCAAATGGCGATTAAAGACGAGAAGACCCTATAGAGTTTTGAGTTAAAAAATAGTGTTCTTAAATTTTGTTGGGGTGACAGGATTAATTAACTTTATTAGCAATGATCCAATATAAGATTAAATTACCTTAGGGATAACAGCGTATCTTTTCGAGTTCAAATCGAAGGGTTTGCGACCTCGATGTTGGATTAAAATTTGGTGGTGCAGCAGCATAGGTCTGTTCGACCTTTAAATTTTACATGATCTGAGTTAAACCGTTGTCAAGATAAGCCATGCATGTCTCAGTCAAAATTAAGGTGAAACGCGAAAGGCTCATTAAATCAGTTATGGTTCCTTAGATCGCCCATACTTGATAACTGTGGTAATTCTAGAGCTAATACATGCACAGAGCAGCTTTTATTAGATCAAAACCAATGGGTGTGTGAATCTGAATAACTTTATGCTGATCGCACGTACGGCGACGTATCTTTCAAATGTCTGCCTTATCACTGTCGATGGTAGGTTCTGTGCCTACCATGGTTGTAACGGGTAACGGGGAATCAGGGTTCGATTCCGGAGAGGGAGCCTGAGAAACGGCTACCACATCCAAGGAAGGCAGCAGGCGCGCAAATTACCCACTCCCAGCAGGGGAGGTAGTGACGAAAAATAACGATACGGGACTCATCCGAGGCCCCGTAATCGGAATGAGTACACTCTAAACCCTTACGAGGATCATTGGAGGGCAAGTCTGGTGCCAGCAGCCGCGGTAATTCCAGCTCCAATAGCGTATATTAAAGTTGTTGCGGTTAAAAAGCTCGTAGTCGAATTTGTGTCCTAGCCGCCGGTTCCGGGTCTGCCGGTGCGCGTGCTCTTCACTTCAGGGGCCGCACGTTTACTTTGAACAAATTAGAGTGCTTAAAGCGGCTCGCGAATAATCTTGCATGGAAAATGGAATAGGACCTCGGTTCTTTTGTTGGTTTTCGGAGAGTAATGATTAATAGGAACGGGGGGGCATTCGTATTGCGACGTTAGAGGTGAAATTCTTGGA-CGTCGCAAGACGAACAGAAGCGAAAGCATTTCCAAAAACGTTTTGATAAGAACGAAAGTTAGAGGTTCGAAGGCGATCAGATACCGCCCTAGTTCTAACCATAAACGATGCCAGCTAGCGATCCGCACGTTCCTCCGATGACTCGGCGGGCAGCTTCGGAAACCAAGCTTTTGGGTTCCGGGGGAAGTATGGTTGCAAAGCTGAAACTTAAAGGAATTGACGGAAGGGCACCACCGGAGTGGAGCCTGCGGCTTAATTTGACTCAACACGGGAAACCTCACCAGGCCCGGACACCGGAAGGATTGACAGATGAGAGCTCTTTCTTGATTCGGTGGGTGGTGGTGCATGGCCGTTCTTAGTTGGTGGAGCGATTTGTCTGGTTAATTCCGATAAGAAGAGACTCTAGCCTGCTAAATAGGCGTCGAGGCTTCTTAGAGGGACAGGCGGCCTGCCGCACGAGATTGAGCAATAACAGGTCTGTGATGCCCTTAGATGTTCTGGGCCGCACGCGCGCTACACTGAAGGAATCAGCGTGCCGAGCGGCGGGTAACCCGCTGAACCTCCTTGCTAGGGATTGGGGCTTGCAATTTTCCCCATGAACGAGGAATTCCCAGTAAGCGCGAGTCATAAGCTCGCGTTGATTACGTCCCTGCCCTTTGTACACACCGCCCGTCGCTACTACCGATTGAATGATTTAGTGAGGTCTTCGGACGGGCCTTGGAAGATGACCAAATTGATCATTT----------------------------------------------------------------------------------------------------------------------------------------------------------------------------------------------------------------------GGACCAAGGAGTCTAGCATGTGCGCGAGTCATTGGGACCTGGCGTAATGAAAGTAAAGCTAAGGGGAGATG--CCGCATCCCCGGGGCGTCTATTGCAGAGCGCACCCAGAGCGTACACGCTGGGACCCGAAAGATGGTGAACTATGCCTGGTCAGGACGAAGTCAGGGGAAACCCTGATGGAGGTCCGTAGCGATTCTGACGTGCAAATCGATCGTCGGAACTGGGTATAGGGGCGAAAGACTAATCGAACCATCTAGTAGCTGGTTCCCTCCGAAGTTTCCCTCAGGATAGCTGGCGAGTCTCATCCGGTAAAGCGAATGATTAGGGCATTGGGGTCGAAACGGCCTCAACCTATTCTCAAACTTTAAATGGGTGAGACTCCGCTTTCTTAAAAGG-TGATGCCAAGTGGGCCATTTTGGTAAGCAGAACTGGCGCTGTGGGATGAACCAAACGCAGAGTTAAAGCGCCAAATCGCTTATGGATACCATGAAAGGCGTTGGTAACTTAAGACAGCAGGACGGTGGCCATGGAAGTCGGA------------------------------------------------------------------------------------------------------------------------------------------------------------------------------------------------------------------------------------------------------------------------------------------------------------------------------------------------------------------------------------------------------------------------------------------------------------------------------------------------------------------------------------------
Co_P_Bothr    --------------------------------------------------------------------------------------------------------------------------------------------------------------------------------------------------------------------------------------------------------------------------------------------------------------------------------------------------------------------------------------------------------------------------------------------------------------------------------------------------------------------------------------------------------------------------------------------------------------------------------------------------------------------------------------------------------------------------------------------------------------------------------------------------------------------------------------------------------------------------------------------------------------------------------------------------------------------------------------------------------------------------------------------------------------------------------------------------------------------------------------------------------------------------------------------------------------------------------------------------------------------------------------------------------------------------------------------------------------------------------------------------------------------------------------------------------------------------------------------------------------------------------------------------------------------------------------------------------------------------------------------------------------------------------------------------------------------------------------------------------------CCGGTTGGATATTCCAGTATACCAGAAGGGAAAAGAGCTTGGACTTGGATATTAGCATATTCATGGTTTTGGTTATGTTGGCCACAATTTACATGGATGAGTGAACCGGCTATTACTCGCACATATATGCATCCACGGATAAATTTAGTGCTGCACCTCAGGCTTAAACCTCTTTTTGGCTTGGTTGTTTTTTTACGTGGGGTTACGGGTATCTGCAATCTCATGAATATCTCAGAACTATAGTGTGCCATTCATAGTTTTCATGGGCGTTTGCATATGCGGATGTCATGTTCCTTTTACGGTTTCATAAGAAATTTTAAATCATTTTGTATTTATGGGTAATTACTTTTCCCACATTTTGGTTAGGGATCCCGCGTATCGATACCGAGCTATTCTTGAAATATTCTCATGGTCTTATTCGTATGGGTATATTTTTTTATATTGGAAGTTTCTCAACGCAGTATATACTCTCATGATGTTCCCCTCGACAAG-------------------------------------------------------------------------------------------------------------------------------------------------------------------------------------------------------------------------------------------------------------------------------------------------------------------------------------------------------------------------------------------------------------------------------------------------------------------------------------------------------------------------------------------------------------------------------------------------------------------------------------------------------------------------------------------------------------------------------------------------------------------------------------------------------------------------------------------------------------------------------------------------------------------------------------------------------------------------------------------------------------------------------------------------------------------------------------------------------------------------------------------------------------------------------------------------------------------------------------------------------------------------------------------------------------------------------------------------------------------------------------------------------------------------------------------------------------------------------------------------------------------------------------------------------------------------------------------------------------------------------------------------------------------------------------GTCTTTTTAATTTAAAGTCTGACCTGCCCACTGTTAAATGGCCGCGGTATTTGACCGTGCAAAGGTAGCATAATCATTAGTTTTTTAATTGAAAGCTGGAATGAAGGGTTGAATAAGAAAATAACTGTCTCAATTTAAATTAGAATTTTATTTTTAAGTTAAAAAGCAAATAATATTAATAGACGAGAAGACCCTGTAGAGTTTTAATAA----TAAATAAAT-----ATTTGATTGGGGTGATTAAATTAAAAAACTTTATTAGTGTTGATCCATTATAAGATAAAATTACCTTAGGGATAACAGCGTGTTTTTTTGAGTTCTAATCGAAAAGATTGCGACCTCGATGTTGGATTAAAGTAATATTGTGTAGAAGCTTAGGTCTGTTCGACCTTTAAATCTTACATGATCTGAGTTAAACCGTTGTCAAGATAAGCCATGCATGTCTCAGTCAAAATTAAGGTGAAACGCGAAAGGCTCATTAAATCAGTTATGGTTCCTTAGATCGCCAATACTTGATAACTGTGGTAATTCTAGAGCTAATACATGCACAGAGAAGCTTTTATTAGATCAAAACCAATGGTCGTGTGACTCTGAATAACTTTACGCTGATCGCACGTACGGCGACGCATCTTTCAAATGTCTGCCTTATCACTGTCGATGGTAGGTTCTGCGCCTACCATGGTTGTAACGGGTAACGGGGAATCAGGGTTCGATTCCGGAGAGGGAGCCTGAGAAACGGCTACCACATCCAAGGAAGGCAGCAGGCGCGCAAATTACCCACTCCCGGCAGGGGAGGTAGTGACGAAAAATAACGATACGGGACTCATCCGAGGCCCCGTGATCGGAATGAGTACACTCTAAACCCTTACGAGGATCATTGGAGGGCAAGTCTGGTGCCAGCAGCCGCGGTAATTCCAGCTCCAATAGCGTATATTAAAGTTGTTGCGGTTAAAAAGCTCGTAGTCGAATCTGTGTCCCGGCCGACGGTTCCGGGTCTGCCGGTGCGCGTGCTCTTCACTTCAGGGGCCGCACGTTTACTTTGAACAAATTAGAGTGCTTAAAGCGGCTCGCGAATATGTGTGCATGGAAAATGGAATAGGACCTCGGTTCTTTTGTTGGTTTTCGGAGAGTAATGATTAATAGGAACGGGGGGGCATTCGTATTGCGACGTTAGAGGTGAAATTCTTGGA-CGTCGCAAGACGGACAGAAGCGAAAGCATTTCCAAAAACGCTTTGATAAGAACGAAAGTTAGAGGTTCGAAGGCGATCAGATACCGCCCTAGTTCTAACCATAAACGATGCCAGCTAGCGATCCGCACGTTCCTCCGATGACTCGGCGGGCAGCTTCGGAAACCAAGCTTTTGGGTTCCGGGGGAAGTATGGTTGCAAAGCTGAAACTTAAAGGAATTGACGGAAGGGCACCACCGGAGTGGAGCCTGCGGCTTAATTTGACTCAACACGGGAAACCTCACCAGGCCCGGACACCGGAAGGATTGACAGATGAGAGCTCTTTCTTGATTCGGTGGGTGGTGGTGCATGGCCGTTCTTAGTTGGTGGAGCGATTTGTCTGGTTAATTCCGATAAGAAGAGACTCTAGCCTGCTAACTAGGCGTAGATGCTTCTTAGAGGGACAGGCGGCCTGCCGCACGAGATTGAGCAATAACAGGTCTGTGATGCCCTTAGATGTTCTGGGCCGCACGCGCGCTACACTGAAGGAATCAGCGTGCCGAGCGGCGGGTAACCCGCTGAACCTCCTTGCTAGGGATTGGGGCTTGCAATTTTCCCCATGAACGAGGAATTCCCAGTAAGCGCGAGTCATAAGCTCGCGTTGATTACGTCCCTGCCCTTTGTACACACCGCCCGTCGCTACTACCGATTGAATGATTTAGTGAGGTCTTCGGACGGTTCTTGGAAGATGACCAAATTGATCATTT---------------------ACCACGAGACCGATAGCGAACAAGTACCGTGAGGGAAAGTTGAAAAGAACTTTGAAGAGAGAGTTCAAAGTACGTGAAACCGTTCAGGGGAAACGAAAAGGATTCAGCACTTGTAGGTCGTCGCGATCCGTTGGGGCTAGGCCGGACGGTACGCGCAAGTGTCTCTATCGCGACGACACCCGTCTTGAAACACGGACCAAGGAGTCTAGCATGTGCGCGAGTC-ATGGGACCTGGCGCAATTAATGTGAAGCTAAGGGAAGATGGCTCGCATTCCCGGGGCGTCTATTGCAGAGCGCACCAAGAGCGTACACGCTGGGACCCGAAAGATGGTGAACTATGCCTGGTCAGGACGAAGTCAGGGGAAACCCTGATGGAGGTCCGTAGCGATTCTGACGTGCAAATCGATCGTCGGAACTGGGTATAGGGGCGAAAGACTAATCGAACCATCTAGTAGCTGGTTCCCTCCGAAGTTTCCCTCAGGATAGCTGGCGAGTCTCATCCGGTAAAGCGAATGATTAGGGCCTTGGGGTCGAAACGACCTCAACCTATTCTCAAACTTTAAATGGGTGAGACTCCGCTTGCTTGAA-GGATGATGCCAAGTGGGCCATTTTGGTAAGCAGAACTGGCGCTGTGGGATGAACCAAACGCCGAGTTAAAGCGCCAAATCGCTTATGGATACCATGAAAGGCGTTGGTAACTTAAGACAGCAGGACGGTGGCCATGGAAGTCGGAATCCGCCAAGGAGTGTGTAACAACTCACCTGCCGAAGTTACTAGCCCTGAAAATGGATGGCGCTGAAGCGTGCTTATACTCCCGTCGCCCTGCGAGTAGGAGGGTCGCGGCGGTGTGCGCAGAAG-GTGGCGTGAGGCCGTCTGGAGCCGCCGTCGGTGCAGATCTTGGTGGTAGTAGCAAATACTCCAGCGAGGACTGGAGGACTGACGTGGAGAAGGGTTTCGTGTGAACAGCCGTTGCACACGAGTCAGTCGATCCTAAGCCCTAGGCGAAAGCCATGTTGATGGCGAAAGGGAATCCGTTCCATTCCGGAACGGGCGGACCTCGTTCGTCGGGGCAAAAGGACCCGGAGAGCCGTCGGGATCGGAGAGTTTTCTTTTCTGAGCGTTCGAGTCATGGATCTAGAGGAGATGTAAGAAGAGCCGCATTGCGGTGTTCTTCCCCTCGGACCTTGAAAATCGAGAGGGCACGTGGACGCCGTACCATATCCGCAG---------------------------
Co_P_Brach    --------------------------------------------------------------------------------------------------------------------------------------------------------------------------------------------------------------------------------------------------------------------------------------------------------------------------------------------------------------------------------------------------------------------------------------------------------------------------------------------------------------------------------------------------------------------------------------------------------------------------------------------------------------------------------------------------------------------------------------------------------------------------------------------------------------------------------------------------------------------------------------------------------------------------------------------------------------------------------------------------------------------------------------------------------------------------------------------------------------------------------------------------------------------------------------------------------------------------------------------------------------------------------------------------------------------------------------------------------------------------------------------------------------------------------------------------------------------------------------------------------------------------------------------------------------------------------------------------------------------------------------------------------------------------------------------------------------------------------------------------------------------------------------------------------------------------------------------------------------------------------------------------------------------------------------------------------------------------------------------------------------------------------------------------------------------------------------------------------------------------------------------------------------------------------------------------------------------------------------------------------------------------ACTGAAACCTCAGAAGGCTCCCCTATGACACTCTTTTTCAGACAACCTATATTTATATATACATCTGTAGCAATCTCTAGATTTTTAAAATAACCACGTTCTCTGAGGCACTATGAATATTGACATTTCCGCATACTTATTTATGCCTCCTCTTCGCTCTTAATCTGAGAATAAAACCGTTCGTAATCATGGCACATGTATGTCTAGATATCGATAAAATGATTGATCTAATATAAGACTAATTAATTCGCTTTGAGTGAAACGGTATATCCTTGAACCAATCGATCTGTACTCGCGAGTATCATCTGACATCCGCTTGGGTAAATGAGGACCCGGCGTTAACAATAGTTTCATAACGACGGTTTTTTGGCATGTCGAATTGGGACAACAAGTTATCCATGTATGAAGATTCCCTCTAATAAAAGCGACGGACGGGATACATGAATGCTTTGAATTGAACGCAATATAGTACATATGAGCCCGGCAAGGATTATAAAAATATACGGACTCCAGCGATGGCGTCTATGTGCGCGGACGGGATTGAGCGGATTCAAAAGGCAACAGGACAGCCTCTGCTTACCTGGGTAACACTATGTGGGTAAAAATGATCACGACCGCTAAGGATCCGTTGAGAATAAAAGAGTTCTCTAATAAAAATGGTAAACCGCGCGTGCTTGTCCATTCGGTGCAGGGAAAATTTGAACTCACAAATCCTGTTAAGGTGGCGTGACGAAGAGGAAGCGAGGAAACCTATGAGCTTGAGCATCTCCCCAGCGCCACGAAACCCTCGCTCCCTCA-----------------------------------------------------------------------------------------------------------------------------------------------------------------------------------------------------------------------------------------------------------------------------------------------------------------------------------------------------------------------------------------------------------------------------------------------------------------------------------------------------------------------------------------------------------------------------------------------------------------------------------------------------------------------------------------------------------------------------------------------------------------------------------------------------------------------------------------------------------------------------------------------------------------------------------------------------------------------------------------------------------------------------------------------------------------------------------------------------------------------------------------------------------------------------------------------------------------------------------------------------------------------------------------------------------------------------------------------------------------------------------------------------------------------------------------------------------------------------------------------------------------------------------------------------------------------------------------------------------------------------------------------------------------------------------------------------------------------------------------------------------------------------------------------------------------------------------------------------------------------------------------------------------------------------------------------------------------------------------------------------------------------------------------------------------------------------------------------------------------------------------------------------------------------------------------------------------------------------------------------------------------------------------------------------------------------------------------------------------------------------------------------------------------------------------------------------------------------------------------------------------------------------------------------------------------------------------------------------------------------------------------------------------------------------------------------------------------------------------------------------------------------------------------------------------------------------------------------------------------------------------------------------------------------------------------------------------------------------------------------------------------------------------------------------------------------------------------------------------------------------------------------------------------------------------------------------------------------------------------------------------------------------------------------------------------------------------------------------------------------------------------------------------------------------------------------------------------------------------------------------------------------------------------------------------------------------------------------------------------------------------------------------------------------------------------------------------------------------------------------------------------------------------------------------------------------------------------------------------------------------------------------------------------------------------------------------------------------------------------------------------------------------------------------------------------------------------------------------------------------------------------------------------------------------------------------------
Co_P_Brent    ----------------------------------------------------------------------------------------------------------------------------------------------------------------------------------------------------------------------------------------------------------------------------------------------------------------------------------------------------------------------------------------------------------------------------------------------------------------GAGCTTGAAATGATACGTTGAAATGAAAGTGACCCTGGATCAACGGGATCATGTGTGCCCAGCAACTTTCAAAAGATAAAATCTAGACACGCATAAGTATCGCACTGGGTGTGGGATGAAATCATAGCTTAACCTATCGAGATTTAATATGAGTAAGCAGCTTCCGAGTCGCCTGCAGAAGCACGGTACCCTGCTAGTGCGCAATTGCCTGGGTTCCTCCCAATAAAATCGTACGGGTACACGCTGTTGACCAGCTGATATGGTGTAACCCGTGGACTCAAATTTCAGGTTCACAAATGGAGTC------------------------------------------------------------------------------------------------------------------------------------------------------------------------------------------------------------------------------------------------------------------------------------------------------------------------------------------------------------------------------------------------------------------------------------------------------------------------------------------------------------------------------------------------------------------------------------------------------------------------------------------------GCCCGAATGCTTCCCGATAAAAATAGTTTGCTTTCCCCTCCTACCTTTCTATAGAGATGTGAAAGGGCGGACGGTGACGTTACCCCTTGCGCAAGTGCCAAGGGGCTCGTGATTGCATTTAGTTCATTGCGGGTTCTCATTTGGGCGTAATTATTCACATATAAATCGCCACGGATTCTTGACACTACTTTTACTGGCGTAAATACGCATTTTTTTTTTCCTCCGTTTGCGGGCATACATTTTTACGACGAAATAAACTCTTTTGACCGCGGGGGGGACCATTTTACACATTTGTTTTGGCACCGAGTTAATTTATCTCCGGTTGGATATTCCAATATAGCAGAAGAAAAAAGAGCTTGGACCTGGATATTAGCATTTGCATGGATTTGGTTGTGTTGGCCACAATTTACGGGGATGAGTGAACCGGCTATTACTCGCACATATATGCGTCCACGGATAAATTTAGTGTTGCACTACAGGATTTAACCTCTCTTTGGCTTGGTTATTTTTTTACATGGGGTTACGGGTATCTGCAATCTCATGAATATCTCAGAACTATAGTGTGCCATTCATAGGCTTCATGGGCGTTTGCATATGCGGGTGTCATGTTCCTATTACGGTTACTTAAAAAATTTTAAATCCTTTAGGATTTAAGGGTAATTACTTTTCCCACATTCTGGTTAGGGATCCCGCGTATCGATACCGAGCTAACTTTGAAATATTCTCATGGAGTTATTCTTAGAGATTTTTTTTTTTAAATTGGAGCTTTCTCAACGATAATTATATTCTCATGATGTTCCCCGCGACATCACTGAAACCTCAGAAGGCTCCCTTATGACATTATTTTTCAGACAACTTATATCTACATATACATTTGTGGCAATTTATATATTTTTAAAATTACCACGTTTTTTGAGGCAATATGAATATTGACATTTCCACATACTTATTTATGCCTCCTCTTCGTTTTTAATTTGAGAATTAAACCATACATAAGCATGGCACATGTATGTCTAGATATCGATTAAATGATTGATCTAATATAAGATTTTTTAATTCGCTTTGAGTGATCCGATGTATCCTAAAACCAATCGTTCTGTACTCGCGAGTATCATCTGACATCCTCTTGGATAAATGAGGACCCGGCGTTAACAATAGTTATATAATAAGGGCTTTTTGGCATGTCGAATTGGGGCAACAAGTTATCCATGTATGAAGATTCCCCAAATTAAAAGCGACGGACGGGATACATGAATGCTTTGAATTGAACGCAATATAGTACATATGAGCCCGGCAAGGATTATAAAAATATACGGACTCCAGCGATGGCGTCTATGTGCGCGGACGGGATTGAGCGGATTCAAAAGGCAACAGGACAGCCTCTGCTTACCTGGGTAGCACTATGTGGGTAAAAATGATCACGACCCCTAAGGAGCCGTTGAGAATAAAAGAGTTCTCTAATAAAAATGGTAAACCACGCGTGTTTGTCCATTCGGTGCAGGGAAAATTTGACCTCAGAAATCCTGTTAAGGTGAAATGACGAAGAGGAAGCGAGGAAACCTATGAGCTTGAGCATCTCCCCTCCGCCACGAAAGCCTCGCTCCCTCAGAGTTAAAATGGGGATGGACGTCCGTGGCGGTGAACGGATTTAACCGGATGTGTGTTTGCCCGCAAATACACGAGTAATCGTGAATCACAGAGCCTCAGAGCGTCCGGGAAAGTGGTTAAGTAAAAGTTCGTAAGATTCGCGGGTAGTGCGGGATCAAAAAACCCTAAGA-----------------------------------------------------------------------------------------------------------------------------------------------------------------------------------------------------------------------------------------------------------------------------------------------------------------------------------------------------------------------------------------------------------------------------------------------------------------------------------------------------------------------------------------------------------------------------------------------------------------------------------------------------------------------------GGCCTTTTAATTTAAGGTCTGACCTGCCCACTGTTAAATGGCCGCGGTATTTGACCGTGCTAAGGTAGCATAATCATTAGTTTTTTAATTGAAAACTGGAATGAACGGTTTGATGAAAAAATAACTGTCTCAAATAAA-TTAGAATTTTATTTTTAAGTTAAAAAGCAAATATTTTTAAAAGACGAGAAGACCCTATAGAGTTTT---TAAAACTTTAATTTT-AATAATTTGGTTGGGGTGATTAAATAATAAAACTTTATTTATGTTGATCCATTATAAGATAAAATTACCTTAGGGATAACAGCGTATTTTTTTGAGTTCAAATCGATAAGATTGCGACCTCGATGTTGGATTAAAATTATTTTGTGTAGAGGCTTGGGTCTGTTCGACCTTTAAAATTTACA-----------------TTGTCAAGATAAGCCATGCATGTCTCAGTCAAAATTAAGGTGAAACGCGAAAGGCTCATTAAATCAGTTATGGTTCCTTAGATCGCCCATACTTGATAACTGTGGTAATTCTAGAGCTAATACATGCCCAGAGAAGCTTTTATTAGATCAAAACCAATGGTTGTGTGACTCTGAATAACTTTACGCTGATCGCACGTACGGCGACGCATCTTTCAAATGTCTGCCTTATCACTGTCGATGGTAGGTTCTGCGCCTACCATGGTTGTAACGGGTAACGGGGAATCAGGGTTCGATTCCGGAGAGGGAGCCTGAGAAACGGCTACCACATCCAAGGAAGGCAGCAGGCGCGCAAATTACCCACTCCCGGCAGGGGAGGTAGTGACGAAAAATAACGATACGGGACTCATCCGAGGCCCCGTAATCGGAATGAGTACACTCTAAACCCTTACGAGGATCATTGGAGGGCAAGTCTGGTGCCAGCAGCCGCGGTAATTCCAGCTCCAATAGCGTATATTAAAGTTGTTGCGGTTAAAAAGCTCGTAGTCGAATTTGTGTCTCGGCCGCCGGTTCCGAGTCTGCCGGTGCGCGTGCTCTTCATTTCAGAGGCCGCACGTTTACTTTGAACAAATTAGAGTGCTTAAAGCGGCTCGCGAATATGTGTGCATGGAAAATGGAATAGGACCTCGGTTCTTTTGTTGGTTTTCGGAGAGTAATGATTAATAGGAACGGGGGGGCATTCGTATTGCGACGTTAGAGGTGAAATTCTTGGATCGTCGCAAGACGAACAGAAGCGAAAGCATTTCCAAAAACGCTTTGATAAGAACGAAAGTTAGAGGTTCGAAGGCGATCAGATACCGCCCTAGTTCTAACCATAAACTATGCCAGCTAGCCATCCGTACGTTCCTCCGATGACTCGACGGGCAGCTTCGGAAACCAAGCTTTTGGGTTCCGGGGGAAGTATGGTTGCAAAGCTGAAACTTAAAGGAATTGACGGAAGGGCACCACCGGAGTGGAGCCTGCGGCTTAATTTGACTCAACACGGGAAACCTCACCAGGCCCGGACACCGGAAGGATTGACAGATGAGAGCTCTTTCTTGATTCGGTGGGTGGTGGTGCATGGCCGTTCTTAGTTGGTGGAGCGATTTGTCTGGTTAATTCCGATAAGAAGAGACTCTAGCCTGCTAACTAGGCGTTGAGGCTTCTTAGAGGGACAGGCGGCCTGCCGCACGAGATTGAGCAATAACAGGTCTGTGATGCCCTTAGATGTTCTGGGCCGCACGCGCGCTACACTGAAGGAATCAGCGTGCCGAGTGGCGGGTAACCCGCTGAACCTCCTTGCTAGGGATTGGGGCTTGCAATTTTCCCCATGAACGAGGAATTCCCAGTAAGCGCGAGTCATAAGCTCGCGTTGATTACGTCCCTGCCCTTTGTACACACCGCCCGTCGCTACTACCGATTGAATGATTTAGTGAGGTCTTCGGACGACTCTGGGAAGATGACCAAATTGATCATTT---------------------ACCACGAGACCGATAGCGAACAAGTACCGTGAGGGAAAGTTGAAAAGCACTTTGAAGAGAGAGTTCAAAGTACGTGAAACCGTTTAGGGGAAACGAAGGGAATTCAGCACTTGTAGGACGTCGCGATCCGTTGGGACTAGGCCGGACGGTACGCGCAAGTGTTTCTATCGCGACGAAACCCGTCTTGAAACACGGACCAAGGAGTCTAGCATGTGCGCGAGTCATTGGGACCTGGCGTAATGAAAGTAAAGCTGAGGGAAGATGGCCCGCACTCCCGGGGCGTCTATCGCAGAGCGCACCAAGAGCGTACACGCTGGGACCCGAAAGATGGTGAACTATGCCTGGTCAGGACGAAGTCAGGGGAAACCCTGATGGAGGTCCGTAGCGATTCTGACGTGCAAATCGATCGTCGGAACTGGGTATAGGGGCGAAAGACTAATCGAACCATCTAGTAGCTGGTTCCCTCCGAAGTTTCCCTCAGGATAGCTGGCGAGTTTCATCCGGTAAAGCGAATGATTAGGGCATTGGGGTCGAAACGACCTCAACCTATTCTCAAACTTTAAATGGGTGAGACTCCGCTTGCTCGAAAGAATGATGCCAAGTGGGCCATTTTGGTAAGCAGAACTGGCGCTGTGGGATGAACCAAACGTCGAGTTAAAGCGCCAAATCGCTTATGGATACCATGAAAGGCGTTGGTAACTTAAGACAGCAGGACGGTGGCCATGGAAGTCGGAATCCGCCAAGGAGTGTGTAACAACTCACCTGCCGAAGTTACTAGCCCTGAAAATGGATGGCGCTGAAGCGTGC-TATACTCCCGTCGCCCTGCGAGTAGGAGGGTCGCGGCGGCGCGCGCAGAAGGGTGGCGCGAGGCCGTCTGGAGCCGCCGTCGGTGCAGATCTTGGTGGTAGTAGCAAATACTCCAGCGAGGCCTGGAGGACTGACGTGGAGAAGGGTTTCGTGTGAACAGCCGTTGCACACGAGTCAGTCGATCCTAAGCCCTAGGCGAAAGCCATGTCGATGGCGAAAGGGTATCCGTTCCAT-CCGGA-CGGGCGGACC-----------------------------------------------------------------------------------------------------------------------------------------------------------------------------------------------------
Co_P_Bupre    ------------------------------------------------------------------------------------------------------------------------------------------------------------------------------------------------------------------------------------------------------------------------------------------------------------------------------------------------------------------------------------------------------------------------------------------------------------------------------------------------------------------------------------------------------------------------------------------------------------------------------------------------------------------------------------------------------------------------------------------------------------------------------------------------------------------------------------------------------------------------------------------------------------------------------------------------------------------------------------------------------------------------------------------------------------------------------------------------------------------------------------------------------------------------------------------------------------------------------------------------------------------------------------ACCTTATTATTTGGGCTGTCGGATGTGGACGCCTAGATCTGTCGGCGAGGAAGGGCCTATGGGAGACAATTAAAGTATGTACGCCAGCTTATATATTTTTATGTATCCGTATATGGGGTTGGAATGTTGTCCCTATTTGGGCCCGAATGCTTCCCGATAAAAATAGTTTGTTTTCCCCTCCTACCTCTCTATAGAGGCGTGAAAGGGCGGACGGTGACGTTACCCCTTGCGCAAGTGCCAAGGGGCTCGTGACTGCATTTAGCTCACTGCGGATTCTCATCTGGGCGTAATTATACACGTATAAATCGTCATGGATACTTGACGATCCTTTTGTTGTCGTGCATACGCCTCTCTCTCTTCTTCCGTCTGCGGGCATACATTTTTACGACGAATTAAACTCTTTTGACCGCGGGGGGGACCATCTTACACATTTGTTTTGGCACCGAGTTAATTTATCTCCGGTTGGATATTCCAATATAGCAGAAGGGAAAAGAACTTGGGCTTGGATATTAGCATTTGCATGGCTCTGGTTATGTTGGCCACAATTTACGTGGATGAGTGAACCGGCTATTACTCGCACATATATGCGTCCACGGATAAATTTAGTGCTGCACCTCAGGATTATCCCTCATCTTGGCTTGGTTGTTTCTTTACATGGGGTTACGGGTGTCTGCAATCTCATGAATATCTCAGAACTATAGTGTGCCATTCATAGTCTTCATGGGCGTTTGCATATGGGGTTATCATGTATCCTTTACGGCTACTTAAAAAAATCTAAATCATTATACATTTATGGGTAAATACTTTTCCCACATTCTGGTTAGGGATCCCGCGTATCGATACCGAGCTATTTGTGAAATGTTCTCATGGTCATATTCTTTTGGGCATTTCTATTAGCATTGGAAGTTATTCCTCGAAAGATATCCACTCATGATGCTCCCCGCGACAAGACTGGGAAATCTGAAGTCTCCCTTATGACACTACCTTTCAGACAGCCTTCATCTCTATATACACCTGTGGTTCTATGCTCCTTTTAAAAATAACAACGTTCTTTGAGGCAACATGAATATTGACATCTCCGCATACCTATTTATGCCTCCTCCTCATTCTTACTATGAGAATAAAACCCTTCATAATCATGGCACATGTATGTCTAGATATCGATTAAATGATTGATCTAATTCAATCCTTCTAGGTTCGCTCTGAGTGAAACGATGTCTCCTTAATCCAATCGCTCTGTACGCGCGAGTATCATCTGACATCCGCCTGGGTAAGTGAGCACCCGGCGTTAACAGCAGTTATATAACGCCGGCTTTTAGGCATGTCGAATTGGGGCAACAAGTTATCCATGTCTGAAGGTAAATCATAATAA----------------------------------------------------------------------------------------------------------------------------------------------------------------------------------------------------------------------------------------------------------------------------------------------------------------------------------------------------------------------------------------------------------------------------------------------------------------------------------------------------------------------------------------------------------------------------------------------------------------------------------------------------------------------------------------------------------------------------------------------------------------------------------------------------------------------------------------------------------------------------------------------------------------------------------------------------------------------------------------------------------------------------------------------------------------------------------------------------------------------------------------------------------------------------------------------------------------------------------TTTATAAAAACATGTCCTTTTGATTTAAGGTCTAGCCTGCCCCATGTTAAATGGCCGCGATATTTGATCGTGCGAAGGTAGCATAATCAATAGTTTTTTAATTGGAAGCTGGAATGAATGGTTGGACGAGAGAGAAGCTGTCTCAATTGAATTTTGAATTTTATTTTTAAGTGAGAAAGCAAATGTCTTTTAAAGACGAGAAGACCCTATAGAGTTTTA--TTTAATATAAATTTTTTAATATTTAGTTGGGGTGACGGGATAAGTAAACTTTATATATAATGATCCATCAGAAGATTAAATTACCTTAGGGATAACAGCGTTTTTCTTCGAGTTCTTATCGAAGAGTTTGCGACCTCGATGTTGGATTAAGATAATTTCGTGCAGAAGCTTAAGTCTGTTCGACTTTTAAAATTTACATGATCTGAGTTAAACCGTTGTCAAGATAAGCCATGCATGTCTCAGTCAAAATTAAGGTGAAACGCGAAAGGCTCATTAAATCAGTTATGGTTCCTTAGATCGCCCATACTTGATAACTGTGGTAATTCTAGAGCTAATACATGCACAGAGAAGCTTTTATTAGATCAAAACCAATGGTCGTGTGAATCTGAATAACTTTCTGCTGATCGCATGTACGGCGACGCATCTTTCAAATGTCTGCCTTATCACTGTCGATGGTAGGTTCTGCGCCTACCATGGTTGTAACGGGTAACGGGGAATCAGGGTTCGATTCCGGAGAGGGAGCCTGAGAAACGGCTACCACATCCAAGGAAGGCAGCAGGCGCGCAAATTACCCACTCCCGGCAGGGGAGGTAGTGACGAAAAATAACGATACGGGACTCATCCGAGGCCCCGTAATCGGAATGAGTACAATCTAAACCCTTACGAGGATCATTGGAGGGCAAGTCTGGTGCCAGCAGCCGCGGTAATTCCAGCTCCAATAGCGTATATTAAAGTTGTTGCGGTTAAAAAGCTCGTAGTCGAATCTGTGTCCCGGCCGCCGGTTCCGGGTCTGCCGGTGCGCGTGCTCTTCACTTCAGGGGCCGCACGTTTACTTTGAACAAATTAGAGTGCTTAAAGCGGCTCGCGAATACGTGTGCATGGAAAATGGAATAGGACCTCGGTTCTTTTGTTGGTTTTCGGAGAGTAATGATTAATAGGAACGGGGGGGCATTCGTATTGCGACGTTAGAGGTGAAATTCTTGGATCGTCGCAAGACGAACAGAAGCGAAAGCATTTCCAAAAACGTTTTGATAAGAACGAAAGTTAGAGGTTCGAAGGCGATCAGATACCGCCCTAGTTCTAACCATAAACGATGCCAGCTAGCGATCCGCACGTTCCTTCGATGACTCGGCGGGCAGCTTCGGAAACCAAGCTTTTGGGTTCCGGGGGAAGTATGGTTGCAAAGCTGAAACTTAAAGGAATTGACGGAAGGGCACCACCGGAGTGGAGCCTGCGGCTTAATTTGACTCAACACGGGAAACCTCACCAGGCCCGGACACCGGAAGGATTGACAGATGAGAGCTCTTTCTTGATTCGGTGGGTGGTGGTGCATGGCCGTTCTTAGTTGGTGGAGCGATTTGTCTGGTTAATTCCGATAAGAAGAGACTCTAGCCTGCTAAATAGGCGTCGGGGCTTCTTAGAGGGACAGGCGGCCTGCCGCACGAGATTGAGCAATAACAGGTCTGTGATGCCCTTAGATGTTCTGGGCCGCACGCGCGCTACACTGAAGGAATCAGCGTGCCGAGAGGCGGGTAACCCGCTGAACCTCCTTGCTAGGGATTGGGGCTTGCAATTTTCCCCATGAACGAGGAATTCCCAGTAAGCGCGAGTCATAAGCTCGCGTTGATTACGTCCCTGCCCTTTGTACACACCGCCCGTCGCTACTACCGATTGAATGATTTAGTGAGGTCTTCGGACGGTTCTTGGAAGATGACCAAATTGATCATTTAGGGAAGTAAAAGTCGTAACA--------------------------------------------------------------------------------------------------------------------------------------------------------------------------------------------------------GGAGTCTAGCATGTGCGCGAGTCATTGGGACCTGGCGAAATGAAAGTGAAGCTGAGGGAGGATGG--CGCACTCCCGGGGCGTCTATCGCAGAGCGCACCCAGAGCGTACACGCTGGGACCCGAAAGATGGTGAACTATGCCTGGTCAGGACGAAGTCAGGGGAAACCCTGATGGAGGTCCGTAGCGATTCTGACGTGCAAATCGATCGTCGGAACTGGGTATAGGGGCGAAAGACTAATCGAACCATCTAGTAGCTGGTTCCCTCCGAAGTTTCCCTCAGGATAGCTGGCGAGTCTCATCCGGTAAAGCGAATGATTAGGGCATTGGGGTCGAAACGGCCTCAACCTATTCTCAAACTTTAAATGGGTGAGACTCCGCTTGCTTAAAAAAGGGGTGCCAAGTGGGCCATTTTGGTAAGCAGAACTGGCGCTGTGGGATGAACCAAACGCAGAGTTAAAGCGCCAAATCGCTTATGGATACCATGAAAGGCGTTGGTAACTTAAGACAGCAGGACGGTGGCCATGGAAGTC---------------------------------------------------------------------------------------------------------------------------------------------------------------------------------------------------------------------------------------------------------------------------------------------------------------------------------------------------------------------------------------------------------------------------------------------------------------------------------------------------------------------------------------------
Co_P_Byrrh    ----------------------------------------------------------------------------------------------------------------------------------------------------------------------------------------------------------------------------------------------------------------------------------------------------------------------------------------------------------------------------------------------------------------------------------------------------------------------------------------------------------------------------------------------------------------------------------------------------------------------------------------------------------------------------------------------------------------------------------------------------------------------------------------------------------------------------------------------------------------------------------------------------------------------------------------------------------------------------------------------------------------------------------------------------------------------------------------------------------------------------------------------------------------------------------------------------------------------------------------------------------------------------------------------------------------------------------------------------------------------------------------------------------------------------------------------------------------------------------------------------------------------------------------------------------------------------------------------------------------------------------------------------------------------------------------------------------------------------------------------CCGAGTTAATCTATCTCCGGTTGGATATTCCAATATAGCAGAAGGGAAAAGAACTTGGGCTTGGATATTAGCATATGCATGGTTTTGGTTGTGTTGGCCACAATTTACGTGGATGAGTGAACCGGCTATTACTCGCACATATATGCGTCCACGGATAAATTTAGTGTTGCACTTCAGGCTTCTCCCTCATATTGGCATGGTTGTTTTTTTACGTGGGGATACGGGTATTTGCAATCTCATGAATATCTCAGAACTATAGTGTGCCATTCATAGTTTTCATGGGCGTTTGCATATGGGGATATCATGTTCCTTATACGGCTATCTAAAAAAATTTAAATCATTACGTATTTTTGGGTAATTACTTTTCCCACATTCTGGTTAGGGATCCCGCGTATCGATACCGATTTATCTCTGAAATTTTCTCATGGTCATATTCTTGTGCGTATATTTCTATATTTTGAATCTTTCTCCTAGAAAGATTTATACTCATGATGTTCCCCGCGACAAGTCTGAAAAATCAGAAGTGTCCCATATGACACTATTTTTCAGACAACCTATATATCTATATACATCTGTAGTTTTATGCAGTTTTAAAAAATTTAAACGTACTCTGAGGCAAAATGATTATTGACATCTCCGCATACCTATTTATGCTTCCTCTTCGCTCTTATTATGAGAATAAAACCTTTCATAATCATGGCACATGTATGTCTAGATATCGATTAATTGATTGATCTAATTCTCGATTCCTTAGTTCGTTCTGAGTGAAACGTCCCTTCCTTAATCCAATCGATATGCACTCGCGAGTATCATCTGACATCCTCCTGGGTAAATGAGCACCCGGCGCTAACAATAGTTTTTTAACGTCGGTTTTTTGGCATGTCGAATTGGGGCAACAAGTTATCCATGTATGAAGATTCCCTAAAATAG-------------------------------------------------------------------------------------------------------------------------------------------------------------------------------------------------------------------------------------------------------------------------------------------------------------------------------------------------------------------------------------------------------------------------------------------------------------------------------------------------------------------------------------------------------------------------------------------------------------------------------------------------------------------------------------------------------------------------------------------------------------------------------------------------------------------------------------------------------------------------------------------------------------------------------------------------------------------------------------------------------------------------------------------------------------------------------------------------------------------------------------------------------------------------------------------------------------------------------------------------------GATTTAAAGTCTAACCTGCCCATTGTTAAAAGGCCGCGGTATTTGACCGTGCGAAGGTAGCATAATAATTAGTTTTTTAATTGAAAGCTAGAATGAATGGTTGAACGAGAAAAATACTGTCTCTATTTAAATTAGAATTTTATATTTAAGTAAAAAAGCAAATTATTTTTAAAGACGAGAAGACCCTATAGAGTTTTTAAAT----TTTTAAGTTTT---ATTTTATTGGGGTGATGGAATTATAAAACTTTATTTATGTTGATCCATTATAAGATTAAATTACCTTAGGGATAACAGCGTATTTCTTTGAGTTCTAATCGAAAAGTTTGCGACCTCGATGTTGGATTAAAATAATTTTGTGTAGAAGCTTAGGTCTGTTCGACCTTTAAAATTTACATGATCTGAGTTAAACCGTTGTCAAGATAAGCCATGCATGTCTCAGTCAAAATTAAGGTGAAACGCGAAAGGCTCATTAAATCAGTTATGGTTCCTTAGATCGCCAATACTTGATAACTGTGGTAATTCTAGAGCTAATACATGCACAGAGAAGCTTTTATTAGATCAAAACCAATGGCCGCGTGAATCTGAATAACTTACTGCTGATCGCACGTACGGCGACGCATCTTTCAAATGTCTGCCTTATCACTGTCGATGGTAGGTTCTGCGCCTACCATGGTTGTAACGGGTAACGGGGAATCAGGGTTCGATTCCGGAGAGGGAGCCTGAGAAACGGCTACCACATCCAAGGAAGGCAGCAGGCGCGCAAATTACCCACTCCCGGCAGGGGAGGTAGTGACGAAAAATAACGATACGGGACTCATCCGAGGCCCCGTAATCGGAATGAGTACACTCTAAACCCTTACGAGGATCATTGGAGGGCAAGTCTGGTGCCAGCAGCCGCGGTAATTCCAGCTCCAATAGCGTATATTAAAGTTGTTGCGGTTAAAAAGCTCGTAGTCGAATCTGTGTCCCGGCCGCCGGTTCCGGGTCTGCCGGTGCGCGTGCTCTTCACTTCAGGGGCCGCACGTTTACTTTGAACAAATTAGAGTGCTTAAAGCGGCTCGCGAATATGTGTGCATGGAAAATGAAATAGGACCTCGGTTCTTTTGTTGGTTTTCGGAGAGTAATGATTAATAGGAACGGGGGGGCATTCGTATTGCGACGTTAGAGGTGAAATTCTTGGACCGTCGCAAGACGGACAGAAGCGAAAGCATTTCCAAAAACGCTTTGATAAGAACGAAAGTTAGAGGTTCGAAGGCGATCAGATACCGCCCTAGTTCTAACCATAAACGATGCCAGCTAGCGATCCGCACGTTCCTCCGATGACTCGGCGGGCAGCTTCGGAAACCAAGCTTTTGGGTTCCGGGGGAAGTATGGTTGCAAAGCTGAAACTTAAAGGAATTGACGGAAGGGCACCACCGGAGTGGAGCCTGCGGCTTAATTTGACTCAACACGGGACACCTCACCAGGCCCGGACACCGGAAGGATTGACAGATGAGAGCTCTTTCTTGATTCGGTGGGTGGTGGTGCATGGCCGTTCTTAGTTGGTGGAGCGATTTGTCTGGTTAATTCCGATAAGAAGAGACTCTAGCCTGCTAACTAGGCGTCGAGGCTTCTTAGAGGGACAGGCGGCCTGCCGCACGAGATTGAGCAATAACAGGTCTGTGATGCCCTTAGATGTTCTGGGCCGCACGCGCGCTACACTGAAGGGATCAGCGTGCCGAGAGGCGGGTAACCCGCTGAACCCCCTTGCTAGGGATTGGGGCTTGCAATTTTCCCCATGAACGAGGAATTCCCAGTAAGCGCGAGTCATAAGCTCGCGTTGATTACGTCCCTGCCCTTTGTGCACACCGCCCGTCGCTACTACCGATTGAATGATTTAGTGAGGTCTTCGGACGGTTCTTGGAAGATGCCCAAATTGATGATTTAGGGAAGTAAAAGTCGTAACA--------------------------------------------------------------------------------------------------------------------------------------------------------------------------------------------------------GGAGTCTAGCATGTACGCAAGTCATTGGGACCTGGCGAAATGAAAGTAAAGCTTAGGGAGGATGG--CGCACTCCCGGGGCGTCTATTACAGAGCGCACCCAGAGCGTACACGCTGGGACCCGAAAGATGGTGAACTATGCCTGGTCAGGACGAAGTCAGGGGAAACCCTGATGGAGGTCCGTAGCGATTCTGACGTGCAAATCGATCGTCGGAACTGGGTATAGCGGCGAAAGACTAATCGAACCATCTAGTAGCTGGTTCCCTCCGAAGTTTCCCTCAGGATAGCTGGCGAGTCTCATCCGGTAAAGCGAATGATTAGGGCATTGGGGTCGAAACGGCCTCAACCTATTCTCAAACTTTAAATGGGTGAGACTCCGCTTGCTTGAAAGGATGATGCCAAGTGGGCCATTTTGGTAAGCAGAACTGGCGCTGTGGGATGAACCAAACGCAGAGTTAAAGCGCCAAATCGCTTATGGATACCATGAAAGGCGTTGGTAACTTAAGACAGCAGGACGGTGGCCATGGAAGTC---------------------------------------------------------------------------------------------------------------------------------------------------------------------------------------------------------------------------------------------------------------------------------------------------------------------------------------------------------------------------------------------------------------------------------------------------------------------------------------------------------------------------------------------
Co_P_Bytur    ----------------------------------------------------------------------------------------------------------------------------------------------------------------------------------------------------------------------------------------------------------------------------------------------------------------------------------------------------------------------------------------------------------------------------------------------------------------------------------------------------------------------------------------------------------------------------------------------------------------------------------------------------------------------------------------------------------------------------------------------------------------------------------------------------------------------------------------------------------------------------------------------------------------------------------------------------------------------------------------------------------------------------------------------------------------------------------------------------------------------------------------------------------------------------------------------------------------------------------------------------------------------------------------------------------------------------------------------------------------------------------------------------------------------------------------------------------------------------------------------------------------------------------------------------------------------------------------------------------------------------------------------------------------------------------------------------------------------------------------------------------------------------------AGCAGAAGGGAAAAGAGCTTGGGCTTGGATATTAGCATCTGCATGGCTTTGGTTGTGTTGGCCACAATTTACGTGGATGAGTGAACCGGCTATTACTCGCACATATATGCGTCCACGGATAAATTTAGTGCTGCACCTCAGGCTTAAGCCTCTTCTTGGCTTGGTTGTTTTTTTACGTGGGGTTACGGGTATTTGCAATCTCATGAATATCTCAGAACTATAGTGTGCCATTCATAGTTTTCATGGGCGTTTGCATATGCGGTTGTCATGTTCCTTTTACGGCTTCTTAAAAAATTCTAAATCATTATATATTTATGGGTAAATACTTTTCCCACATTCTGGTTGCGGATCCCGCGTATCGATACCGAGCTAACCTTGAAATATTCTCATGGTCTTATTCTTGTAGGTCTATCTTTTTATATTGGAGCTTTCTCAACGAAGTTTATCCACTCATGATGCTCCCCGCGACAAGACTGAATCACCAGAAGAGTCCCTTATGACACTTCTTTTCAGACAGCTTTTGTCTGTATATACATCTGTGGCATTATATAGTTTTTTAAAATAACAACGTATTTTGAGGCAATATGATTATTGACATCTCCGCATACTTATTTATGCCTCCTCTTCGTTATTAATTTGAGAATAAAACCTCACGTAAACTTGGCACATGTATGTCTAGATATCGATTAAATGATTGATCTAATATAAGATTAATGAATTCGTTTTGAGTGAAACGATGTGTCCTAGATCCAATCGATTTG---------------------------------------------------------------------------------------------------------------------------------------------------------------------------------------------------------------------------------------------------------------------------------------------------------------------------------------------------------------------------------------------------------------------------------------------------------------------------------------------------------------------------------------------------------------------------------------------------------------------------------------------------------------------------------------------------------------------------------------------------------------------------------------------------------------------------------------------------------------------------------------------------------------------------------------------------------------------------------------------------------------------------------------------------------------------------------------------------------------------------------------------------------------------------------------------------------------------------------------------------------------------------------------------------------------------------------------------------------------------------------CATGTCCTTTTAATTTAAGGTCTAATCTGCCCACTGTGAAATGGCCGCGGTATTTGACCGTGCAAAGGTAGCATAATCATTAGTTTTTTAATTGAAAGCTGGTATGAACGATTGAATGAGGAAAAAGCTGTCTCAATTAAT-TTAGAATTTTACTTTTAAGTCAAAAAGCAGATAATTTTAAAAGACGAGAAGACCCTATAGAGTTTAA--GTTAATGTTGTTTAA-TTTTATTTTGTTGGGGTGACAGAATAAATAAACTTTATATCTGTTGATCCATTATAAGATAAAATTACCTTAGGGATAACAGCGTATTTTTTTGAGTTCTTATCGAAAAAATTGCGACCTCGATGTTGGATTAAAGTAATTTTGTGTGGAAGCTAAGGTCTGTTCGACCTTTAAAACTTACATGATCT-----------TTGTCAAGATAAGCCATGCATGTCTCAGTCAAAATTAAGGTGAAACGCGAAAGGCTCATTAAATCAGTTATGGTTCCTTAGATCGCCAATACTTGATAACTGTGGTAATTCTAGAGCTAATACATGCACAGAGAAGCTTTTATTAGATCAAAACCAATGGTTGTGTGACTCCGAATAACTTTAAGCTGATCGCACGTACGGCGACGCATCTTTCAAATGTCTGCCTTATCACTGTCGATGGTAGGTTCTGCGCCTACCATGGTTGTAACGGGTAACGGGGAATCAGGGTTCGATTCCGGAGAGGGAGCCTGAGAAACGGCTACCACATCCAAGGAAGGCAGCAGGCGCGCAAATTACCCACTCCCGGCAGGGGAGGTAGTGACGAAAAATAACGATACGGGACTCATCCGAGGCCCCGTAATCGGAATGAGTACACTCTAAACCCTTACGAGGACCATTGGAGGGCAAGTCTGGTGCCAGCAGCCGCGGTAATTCCAGCTCCAATAGCGTATATTAAAGTTGTTGCGGTTAAAAAGCTCGTAGTCGAATCTGTGTCCCGGCCGCCGGTTCCGGGTCTGCCGGTGCGCGTGCTCTTCACTTCAGGGGCCGCACGTTTACTTTGAACAAATTAGAGTGCTTAAAGCGGCTCGCGAATATGTGTGCATGGAAAATGGAATAGGACCTCGGTTCTTTTGTTGGTTTTCGGAGAGTAATGATTAATAGGAACGGGGGGGCATTCGTATTGCGACGTTAGAGGTGAAATTCTTGGATCGTCGCAAGACGGACAGAAGCGAAAGCATTTCCAAAAACGCTTTGATAAGAACGAAAGTTAGAGGTTCGAAGGCGATCAGATACCGCCCTAGTTCTAACCATAAACGATGCCAGCTAGCGATCCGCACGTTCCTCCGATGACTCGGCGGGCAGCTTCGGAAACCAAGCTTTTGGGTTCCGGGGGAAGTATGGTTGCAAAGCTGAAACTTAAAGGAATTGACGGAAGGGCACCACCGGAGTGGAGCCTGCGGCTTAATTTGACTCAACACGGGAAACCTCACCAGGCCCGGACACCGGAAGGATTGACAGATGAGAGCTCTTTCTTGATTCGGTGGGTGGTGGTGCATGGCCGTTCTTAGTTGGTGGAGCGATTTGTCAGGTTAATTCCGATAAGAAGAGACTCTAGCCTGCTAACTAGGCGTCGAGGCTTCTTAGAGGGACAGGCGGCCCGCCGCACGAGATTGAGCAATAACAGGTCTGTGATGCCCTTAGATGTTCTGGGCCGCACGCGCGCTACACTGAAGGAATCAGCGTGCCGAGCGGCGGGTAACCCGCTGAACCTCCTTGCTAGGGATTGGGGCTTGCAATTTTCCCCATGAACGAGGAATTCCCAGTAAGCGCGAGTCATAAGCTCGCGTTGATTACGTCCCTGCCCTTTGTACACACCGCCCGTCGCTACTACCGATTGAATGATTTAGTGAGGTCTTCGGACGGTTCTTGGAAGATGACCAAATTGATCATTT-----------------------------------------------------------------------------------------------------------------------------------------------------------------------------------------------------------------------------------------------------------------------------------------------------------------------------------------------------------------------------------------------------------------------------------------------------------------------------------------------------------------------------------------------------------------------------------------------------------------------------------------------------------------------------------------------------------------------------------------------------------------------------------------------------------------------------------------------------------------------------------------------------------------------------------------------------------------------------------------------------------------------------------------------------------------------------------------------------------------------------------------------------------------------------------------------------------------------------------------------------------------------------------------------------------------------------
Co_P_Calli    ----------------------------------------------------------------------------------------------------------------------------------------------------------------------------------------------------------------------------------------------------------------------------------------------------------------------------------------------------------------------------------------------------------------------------------------------------------------------------------------------------------------------------------------------------------------------------------------------------------------------------------------------------------------------------------------------------------------------------------------------------------------------------------------------------------------------------------------------------------------------------------------------------------------------------------------------------------------------------------------------------------------------------------------------------------------------------------------------------------------------------------------------------------------------------------------------------------------------------------------------------------------------------------------------------------------------------------------------------------------------------------------------------------------------------------------------------------------------------------------------------------------------------------------------------------------------------------------------------------------------------------------------------------------------------------------------------------------------------------------------------------------------------CAATATAGCAGAAGGGAAAAGAACTTGGTCCTGGATATTAGCATTTGCATGGTTTTGGTTATGTTGGCCACAATTTACGTGGATGAGTGAACCGGCTATTACTCGCACATATATGCGTCCACGGATAAATTTAGTGTTGCACCTCAGGCTTATCCCTCCTCTTGACTTGGTTGTTTCTTTACATGGGGTTACGGGTATTTGCAATCTCATGAATATTTCAGAACTATAGTGTGCCATTCATAGTCTTCATGGGCGTTTACATATGCGGCTGTCATGTACCCTTTACGGTTTCTTAAAAAATTTTAAATCATTATATATTTACGGGTAAATACTTTTCCCACATTTTGGTTAGGGATCCCGCGTATCGATACCGAGCTATTCCTGAAATTTTCTCATGGTCTTATTCTTGTGGACATCTCTATTAATATTGGAAGATACTCATCGAAACACATACTCTCATGATGAT-------------------------------------------------------------------------------------------------------------------------------------------------------------------------------------------------------------------------------------------------------------------------------------------------------------------------------------------------------------------------------------------------------------------------------------------------------------------------------------------------------------------------------------------------------------------------------------------------------------------------------------------------------------------------------------------------------------------------------------------------------------------------------------------------------------------------------------------------------------------------------------------------------------------------------------------------------------------------------------------------------------------------------------------------------------------------------------------------------------------------------------------------------------------------------------------------------------------------------------------------------------------------------------------------------------------------------------------------------------------------------------------------------------------------------------------------------------------------------------------------------------------------------------------------------------------------------------------------------------------------------------------------------------------------------------------------GTCTTTTTAATTTAAAGTCTGGCCTGCCCGTTGTTAAATGGCTGCGGTATTTGACCGTACTAAGGTAGCATAATAACTAGTTTTTTTATTGAAAACCAGAATGAATGGCTAAACGAAAGAATAACTGTCTCTATCTAATTTAAAATTTTATTTTTAGGTGAAAAAGCAAATAATTATAAAAGACGAGAAGACCCTATAGAGTTTAGTTTT----TAAAAG--ATT--TGTTTTGTTGGGGTGACAGTATTAATGAACTCTATTGATGTTGATCTATTATAAGACTAAATTACCTTAGGGATAACAGCGTATCTTTTTGAGTTCTAATCGATAGGGTTGCGACCTCGATGTTGGATTAAAGTAATTTTGCGTAAAGGCTTGAGTCTGTTCGACTTTTAAATCTTACATGATCTGAGTTAAACCGTTGTCAAGATAAGCCATGCATGTCTCAGTCAAAATTAAGGTGAAACGCGAAAGGCTCATTAAATCAGTTATGGTTCCTTAGATCGCCCATACTTGATAACTGTGGTAATTCTAGAGCTAATACATGCACAGAGAAGCTTTTATTAGATCAAAACCAATGGTCGTGTGAATCTGAATAACTTTCTGCTGATCGCACGTACGGCGACGCATCTTTCAAATGTCTGCCTTATCACTGTCGATGGTAGGTTCTGCGCCTACCATGGTTGTAACGGGTAACGGGGAATCAGGGTTCGATTCCGGAGAGGGAGCCTGAGAAACGGCTACCACATCCAAGGAAGGCAGCAGGCGCGCAAATTACCCACTCCCGGCAGGGGAGGTAGTGACGAAAAATAACGATACGGGACTCATCCGAGGCCCCGTAATCGGAATGAGTACACTCTAAACCCTTACGAGGATCATTGGAGGGCAAGTCTGGTGCCAGCAGCCGCGGTAATTCCAGCTCCAATAGCGTATATTAAAGTTGTTGCGGTTAAAAAGCTCGTAGTCGAATCTGTGTCCCGGCCGCCGGTTCCGGGTCTGGCGGTGCGCGTGCTCTTCACTTCAGGGGCCGCACGTTTACTTTGAACAAATTAGAGTGCTTAAAGCGGCTCGCGAATATGTGTGCATGGAAAATGGAATAGGACCTCGGTTCTTTTGTTGGTTTTCGGAGAGTAATGATTAATAGGAACGGGGGGGCATTCGTATTGCGACGTTAGAGGTGAAATTCTTGGATCGTCGCAAGACGGACAGAAGCGAAAGCATTTCCAAAAACGCTTTGATAAGAACGAAAGTTAGAGGTTCGAAGGCGATCAGATACCGCCCTAGTTCTAACCATAAACGATGCCAGCTAGCGATCCGCACGTTCCTCCGATGACTCGGCGGGCAGCTTCGGAAACCAAGCTTTTGGGTTCCGGGGGAAGTATGGTTGCAAAGCTGAAACTTAAAGGAATTGACGGAAGGGCACCACCGGAGTGGAGCCTGCGGCTTAATTTGACTCAACACGGGAAACCTCACCAGGCCCGGACACCGGAAGGATTGACAGATGAGAGCTCTTTCTTGATTCGGTGGGTGGTGGTGCATGGCCGTTCTTAGTTGGTGGAGCGATTTGTCTGGTTAATTCCGATAAGAAGAGACTCTAGCCTGCTAACTAGGCGTCGAGGCTTCTTAGAGGGACAGGCGGCCTGCCGCACGAGATTGAGCAATAACAGGTCTGTGATGCCCTTAGATGTTCTGGGCCGCACGCGCGCTACACTGAAGGAATCAGCGTGCCGAGAGGCGGGTAACCCGCTGAACCTCCTTGCTAGGGATTGGGGCTTGCAATTTTCCCCATGAACGAGGAATTCCCAGTAAGCGCGAGTCATAAGCTCGCGTTGATTACGTCCCTGCCCTTTGTACACACCGCCCGTCGCTACTACCGATTGAATGATTTAGTGAGGTCTTCGGACGGTTCTTGGAAGATGACCAAATTGATCATTT-----------------------------------------------------------------------------------------------------------------------------------------------------------------------------------------------------------------------------GGAGTCTAGCATGTGCGCGAGTCATTGGGACCTGGCGAAATGAAAGTGGAGCTTAGGGAGGATGGCCCGCACTCCCGGGGCGTCTATTGCAGAGCGCACCCAGAGCGTACACGCTGGGACCCGAAAGATGGTGAACTATGCCTGGTCAGGACGAAGTCAGGGGAAACCCTGATGGAGGTCCGTAGCGATTCTGACGTGCAAATCGATCGTAGGAACTGGGTATAGGGGCGAAAGACTAATCGAACCATCTAGTAGCTGGTTCCCTCCGAAGTTTCCCTCAGGATAGCTGGCGAGTCTCATCCGGTAAAGCGAATGATTAGGGCATTGGGGTCGAAACGGCCTCAACCTATTCTCAAACTTTAAATGGGTGAGACTCCGCTTGCTTGAAAGAGGGGTGCCAAGTGGGCCATTTTGGTAAGCAGAACTGGCGCTGTGGGATGAACCAAACGCAGAGTTAAAGCGCCAAATCGCTTATGGATACCATGAAAGGCGTTGGTAACTTAAGACAGCAGGACGGTGGCCATGGAAGTC---------------------------------------------------------------------------------------------------------------------------------------------------------------------------------------------------------------------------------------------------------------------------------------------------------------------------------------------------------------------------------------------------------------------------------------------------------------------------------------------------------------------------------------------
Co_P_Canth    GCGGCCCAGATTGATGTTTTGAGTTTCCAAAAGTCTATATGGTCGGGGCTTCATGGCAGCGGGATTGATATCGGTCCAGCATAAGCCTAAGAGAAAATATACGTCTATAACCAAATGCACGTCAACTCAAGGATGCGAAAGTTATTTTCCCTACGCGATAGTCTCAGTATAAGCGACGCCCAGGGTTTCTACTTGGGGCAACGCTTAATGGGATGACTGAAAGAGGATTTCACATAGGGTGAATTTGGACCCATCAACATATGAACGAGACGAAATTTGGGCGAATGGGAAAGTGCCCAGTGGCGTTATCGTCAGAGCCTGAGCGCGACATTGGTACCGTATGCAGGCGCTTGCTTGGGGCTGGTCGGTTGCGAAAAAGAGATTAATGTTGCATCATCTTGCCATCAGCACTATATGAAATCTTAAGGTGAAGAATGATAGAGTGTCGGAGTCAGAAATGATACGTTGAAATGAAAGTGACCTTGGATCAACGGGATCATGTGTGCCCAGCAACCTTCAAAAGATAAAATTTAGACACGCATAAGTATCGCATTGGGTGTGGGATGAAATCATAGCCTAACCTCTCGAGATATAATATGAGTAAGCCGCTTCAGAGTCGCTTGCAGAAGCACGGTACCCTGCTAGTGCGCAACTTCTTGGATCCCTCCGAATAAAATCGTACCGGAACACGCTGTTGACCAGTTGATATGGTGTAACCCGTGGACTAGAATTACAGGTAGACAAATGGAGTC-----AGTGGGAGTATGCATGGCGAATTGAGAGCTTCAAAGCTTCGATGTGAGACAGTACGGTTAACCTACTAAAAGTGAGAGATTAAGACCACGAAACGATTTGTGTGCGCGCCTAAGAGGTATCGTGAAACTTAGATTACAAATGACGTGTTTTAAAAATAAAAATGTGATTCAAATACTGAACTCGAGTTTTTAGGCAACATTGGTTTCGAAACAATGCTTGCGTAAACGACTGCATCGAACAGATTGAGTACCCTTGTAACAATGAACGTGCGCGATGCCGCACACAATATTTATTACTAAAGCGAAGCAGAGTGATTCAATATCTGTATGGTCGGGTTAAGATGGAGTCGTGATTGATGTGGCGTAGTGCTAGGATTAAAGTTGGCAAAACATATATAATAAACCGAACGTAGACGATAGAATTCGACGTTTATTGAGAATTCTTGAGTGTATGAATTAAATTGAAATCATGGATATCCACCTTATTTTTTGGGCTGTCGGATTTGGACTCCTAGCTTTATCGGCGAGGAAAAGCCTATGGAAGACAATTAAAGTGTGTACGCCAGCTTATATATTTTTATGTATCCATATATGGGGTTGGAATGTTGTCCCTATTTGGGCCCGAATGCTTCCCGATAAAAATAGTTTGTTTTCCCCTCTTTCCTTTTTATAGAGATGTGAAAGGACGGACGGTGACGTTACCCCTTTCTCAAATGCCAAGGGTCTCGTGATTTCATTTAGCTCAATGCGGATTCTCATCTGGGCGTAATTATTCACATATAAATCGTCTCGAATAAATGACAATCCTTTTGTTGGCGTTTATACGCGTTTCTTTCTTCCTCCGTTTGCGGGCATACATCTTTACGACGAACTAAACTCTTTTGACCGCGGGGGGGACCATCTTACACATTTGTTTTGGCACCGAGTTAATTTATCTCCGGTTGGATATTCCAATGTTCCAGAAGGGAAAAGAACTTGGTAATGGATATTAGCATATGCATGGCTTTGGTTGTGTTGGCCACAATTTACGTGGATGAGTGAACCGGCTATTACTCGCACATATATGCGTCCACGGATAAATTTAGTGCTGCACCTCAGGATTAAGCCCAATTTTGAGTTGGTTATTTTTTTACGTGGGGCTACGGATATTTTCAATCTCATGAATATCTCAGAACTATAGTGTGCCATTCATAGTCTTCATGGGCGTTTGCATATGGGGTTATCATGTTCCTTTTACGGTTAAATAAAAAAATTTAAATCATTTTACATTTGTGGGTAAATACTTTTCCCACATTCTGGCTAGGGATCCCGCGTATCGATACCAATTTTTTTCTGAAGTATTCTCATGGTCCTATTCACGTAGATTTTTTTATTAATATTGGAAGTTGTTTATATAATCATTTCCTCTCATGATGTTCCCCGCGACAAGACTGTTAATTCAGAAGATTCCCTTATGACATTATTTTTCAGACAACATATATCTTTATATACGCATGTTCTATTATATACTTTTATAAAATTACAACGTATTTTGAGGCAACATGATTATTGACATATCCGCGTACTTATTTATGCTTCCTCCTCAATTTTACTCTGAGAATAAAACCTTTCGTAATCATGGCACATGTATGTCTAGACTTCGATTAAGTGATTGATCTAATATAAGATTTTTAAATTCGTTTTGAGTGAAACGCTATTTCCTAAAACCAATCGATATGTAGTCACGAGTATCATCTGACATCCTCTTGGGTAAATGAGCGTCCGGCGCTAACAATACTTTTATAACGACGGCTTATTGGCATGTCGAATTGGGACAACAAGTTATCCATGTCTGAAGATCCATTATACTAAAAGCGACGGACGGGATACATGAATGCCTTGAATTGAACGCAATATAGTACATATGAGCCCGGCAAGGATTATAAAAATATACGGACTCCAGCGATGGCGTCTATGTGCGCGGACGGGATTGAGCGGATTCAAAAGGCAACCGGACAGCTTCTGCTTACCTGGGTAACACTATGTGGGTAAAAATGATCACGACCCCTATCGAACCGTTGAGAATAAAAGAGTTCTCTAATAAAAATGGTAAACCGCGCGTGCTTGTCCATTCGGTGAAGGGAAAATTTGACCTCGAAAATCCTGTTAAGGTGGCGTGACGAAGAGGAAGCGAGGAATGTTATGAGCTTGAGCATTTCCCCAGCGCCACGAAACCTTCGCTCCTTCAGAGTTAAAATGGGGATGGACGTCCGTGGCGGTGAACGGATTTAACCGGATGTGTACTTGCCCGCGGCTACACGAGTAATCGTGAATCACAGAGCTTCAGAGCGTCCGGGAAAGTGGTTAAGTAAAAGTTCGTAAGATTCGCGGGTAGTGCGGGATCAAAAAACCCCAAGGGCTCGATTATGCCAGTATGTCTAACACCGGCAATGCAAGGTAACCCGTTTGATGCAACGCCAATGCTGAATTGCGAATAAGAAATGGACGCGACGGAAACACGAGAAACCAA------------------------------------------------------------------------------------------------------------------------------------------------------------------------------------------------------------------------------------------------------------------------------------------------------------------------------------------------------------------------------------------------------------------------------------------------------------------------------------------------------------------------------------------------TTTATAAAAACATGGCTTTTGGATTTAAGGTCTGTTCTGCTCAATGTTAAATAGCTGCAGTACCTGACTGTACAAAGGTAGCATAATAATTTGTCTCTTTATTGGGGACTGGAATGAAGGAATTGACGAGAAAATAGCTGTCTCAATTAAATTTTAAACTTTACTTTTAAGTTCAAAGGCAAATTTATTTTTTAGACGAGAAGACCCTATAGAGCTTTAAAATTATTATTTATTTATTTTAATTTAATTGGGGTGATTTAATTAATTAACTTTATATATGATAATTCAAGAAAAAAATAAGTTACCTTAGGGATAACAGCGTTTTTTGTTGAGTTCTTATTTAAATGTTTGCGACCTCGATGTTGGATTAAAATTATTTTATGTAGAAGTTTAAGTCTGTTCGACTTTTAAAATTTACATGATCTGAGTTAAACCGTTGTCAAGATAAGCCATGCATGTCTCAGTCGAAATTAAAGTGAAACGCGAAAGGCTCATTAAATCAGTTATGGTTCATTAGACCG-CATTACTTGATAACTGTGGTAATTCTAGAGCTAATACATGCATAGAAAAGCTTTTATTAGATTAAAACCAATGGAAGTTTGAATCTGAATAACTAAATGCTGATCGCACGTACGGCGACAAATCTTTCAAATGTCTGACTTATCACTGTCGATGGTAGGCTATGTGCCTAACATGGTATTAACGGGTAACGGGGAATCAGGGTTCGATTCCGGAGAGGGAGCCTGAGAAACGGCTACCACATCCAAGGAAGGCAGCAGGCGCGCAAATTACCCACTCCCGGCAGGGGAGGTAGTGACGAAAAATAACGATACGGGACTCATCCGAGGCCCCGTAATCGGAATGAGAACAATTTAAATCCTTACGAGGATCATTGGAGGGCAAGTCTGGTGCCAGCAGCCGCGGTAATTCCAGCTCCAATAGCGTATATTAAAGTTGTTGCGGTTAAAAAGCTCGTAGTCGAACTTGTGTCTCGGCCGTCGGTTCCGAGTCTGCCGGTGCGCGTGCTCTTCGTTTCAGGGGCCGTAATTTTACTTTGAACAAATTAGAGTGCTTAAAGCGGCTCGCGAATATCAGTGCATGGAAAATGAAATATGACCTCGGTTCTTTTGTTGGTTTCCAGTGAGTAATGATAAATAGGAACGGGGGGGCATTCGTATTGCGACGTTAGAGGTGAAATTCTTGGATCGTCGCAAGACGGACATAAGCGAAAGCATTTCCAAAAACGCTTTGATAAGAACGAAAGTTAGAGGTTCGAAGGCGATCAGATACCGCCCTAGTTCTAACCATAAACGATGCCAGCTAGCGATCCGCAAGTTCCTCCGATGACTCGGCGGGCAGCTTCGGAAACCAAGCTTTTGGGTTCCGGGGGAAGTATGGTTGCAAAGCTGAAACTTAAAGGAATTGACGGAAGGGCACCACCGGAGTGGAGCCTGCGGCTTAATTTGACTCAACACGGGAAACCTCACCAGGTCCGGACACCGGAAGGATTGACAGATGAGAGCTCTTTCTTGATTCGGTGGGTGGTGGTGCATGGCCGTTCTTAGTTGGTGGAGCGATTTGTCTGGTTAATTCCGATAAGAAGAGACTCTAGCCTGCTAAATAGGCGTCGAGGCTTCTTAGAGGGACAGGCGACCTGTCGCATGAGATTGAGCAATAACAGGTCTGTGATGCCCTTAGATGTCCTGGGCAGCACGCGCGCTACACTGAAGGAATCAGCGTGCCGAGAGGCGGGTAACCCGCTGAACCTCCTTGCTAGGGATTGGGGCTTGCAATTTTCCCCATGAACGAGGAATTCCCAGTACGCGCGAGTCATGAGCTCGCGTTGATTACGTCCCTGCCCTTTGTACACACCGCCCGTCGCTACTACCGATTGAATGATTTAGTGAGGTCTTCGGATGGTTCCTGAAAGATGACCAAATTGATCATTTAGG--------------------------------------------------------------------------------------------------------------------------------------------------------------------------------------------------------------------------GGAGTCCAGCGTGTGCGCGAGTC-ATGGGACCTGGCGAAATGAAAGTGAAGCTGAGGGAAGATGGCCCGCATTCCCGGGGCGTTTATTGCAAGGCGCACCTAGAGCGTACACGCTGGGACCCGAAAGATGGTGAACTATGCCTGGTCAGGACGAAGTCAGGGGAAACCCTGATGGAGGTCCGTAGCGATTCTGACGTGCAAATCGATCGTCGGAACTGGGTATAGGGGCGAAAGACTAATCGAACCATCTAGTAGCTGGTTCCCTCCGAAGTTTCCCTCAGGATAGCTGGCGAGTTTCATCCGGTAAAGCGAATGATTAGGGCCTTGGGGACGAAACGTCCTCAACCTATTCTCAAACTTTAAATGGGTGAGACTCCGCTTTCTGGAAAGAATGATGCCAAGTGGGCCATTTTGGTAAGCAGAACTGGCGTTGTGGGATGAACCGAACGCGAAGTTAAAGCGCCAAGTGGCTTATAGACACCATGAAAGGCGTTGGTAACTTAAGACAGCAGGACGGTGGCCATG---------------------------------------------------------------------------------------------------------------------------------------------------------------------------------------------------------------------------------------------------------------------------------------------------------------------------------------------------------------------------------------------------------------------------------------------------------------------------------------------------------------------------------------------------
Co_P_Cepha    ----------------------------------------------------------------------------------------------------------------------------------------------------------------------------------------------------------------------------------------------------------------------------------------------------------------------------------------------------------------------------------------------------------------------------------------------------------------------------------------------------------------------------------------------------------------------------------------------------------------------------------------------------------------------------------------------------------------------------------------------------------------------------------------------------------------------------------------------------------------------------------------------------------------------------------------------------------------------------------------------------------------------------------------------------------------------------------------------------------------------------------------------------------------------------------------------------------------------------------------------------------------------------------------------------------------------------------------------------------------------------------------------------------------------------------------------------------------------------------------------------------------------------------------------------------------------------------------------------------------------------------------------------------------------------------------------------------------------------------------------------------------------------CAATATAGCAGAAGGGAAAAGAGCTTGGTCTTGGATGCTAGCATATGCATGGTTTTGGTTGTGTTGGCCACAATTTTCGTGGTTGAGTGAACCGGCTATTACTCGCACATATATGCATCCACGGATAAGTTTAGTGTTGCACTTCAGGATTAAACCCCTTCTTGTCTTGGTTGTTTTTTTACGTGGGGTTACGGGTATCTGCAATCTCATGAATATTTCAGAACTATAGTGTGCCATTCATAGTTTTCATGGGCGTTTGCATATGGGGTTGTCATGTTCCTTTTACGGCTTCTTAAAAAATTCTAAATCATTTTACATTTATGGGTAATTACTTTTCCCACATTTTGGTTATGGATCCCGCGTATCGATACCGAGCTAACCTTGAAATATTCTCATGGTCATATTCATATAGATTTATTTATTTATACTGGAAGTTTCTCAACGAATCATATCCGCTCATGATGTT----------------------------------------------------------------------------------------------------------------------------------------------------------------------------------------------------------------------------------------------------------------------------------------------------------------------------------------------------------------------------------------------------------------------------------------------------------------------------------------------------------------------------------------------------------------------------------------------------------------------------------------------------------------------------------------------------------------------------------------------------------------------------------------------------------------------------------------------------------------------------------------------------------------------------------------------------------------------------------------------------------------------------------------------------------------------------------------------------------------------------------------------------------------------------------------------------------------------------------------------------------------------------------------------------------------------------------------------------------------------------------------------------------------------------------------------------------------------------------------------------------------------------------------------------------------------------------------------------------------------------------------------------------------------------------------------CATGTCTTTTAAATTTAAAGTCTGGCCTGCCCAATGTTTAATGGCCGCAGTATTTGACTGTGCAAAGGTAGCATAATCATTAGTTTTTTAATTGAAAGCTAGTATGAAGGGTTTGATAAAGAAAAAATTGTCTCATTTTAATATAAAATTTTATTTTTAAGTTAAAAAGCAAATGTATTAAAAAGACGAGAAGACCCTATAGAGTTTTTAATTTATTTTAATTATTTTATAATTTAATTGGGGTGATTTAATTAAAAAACTTTATATATGTTGATCTATTATAAGAAAAAATTACCTTAGGGATAACAGCGTATATTTTTAAGTTCTTATTGAAAAGATTGCGACCTCGATGTTGGATTAAAATAATTTTGTGTAGAAGCTTGGGTCTGTTCGACCTTTGAAAT----------------------TTGTCAAGATAAGCCATGCATGTTTCAGTCAAAATTAAGGTGAAACGCGAAAGGCTCATTAAATCAGTTATGGTTCCTTAGATCG-CCATACTTGATAACTGTGGTAATTCTAGAGCTAATACATGCACAGAGAAGCTTTTATTAGATCAAAACCAATGGTTGTGTGATTCTGAATAACTTTACGCTGATCGCACGTACGGCGACGCATCTTTCAAATGTCTGCCTTATCACTGTCGATGGTAGGTTCTGCGCCTACCATGGTTGTAACGGGTAACGGGGAATCAGGGTTCGATTCCGGAGAGGGAGCCTGAGAAACGGCTACCACATCCAAGGAAGGCAGCAGGCGCGCAAATTACCCACTCCCGGCAGGGGAGGTAGTGACGAAAAATAACGATACGGGACTCATCCGAGGCCCCGTAATCGGAATGAGTACACTCTAAACCCTTACGAGGATCATTGGAGGGCAAGTCTGGTGCCAGCAGCCGCGGTAATTCCAGCTCCAATAGCGTATATTAAAGTTGTTGCGGTTAAAAAGCTCGTAGTCGAATCTGTGTCCCGGCCGAAGGTTCCGGGTCTGCCGGTGCACGTGCTCTTCATTTCAGGGGCCGCACGTTTACTTTGAACAAATTAGAGTGCTTAAAGCGGCTCGCGAATATGTGTGCATGGAAAATGGAATAGGACCTCGGTTCTTTTGTTGGTTTTCGGAGAGTAATGATTAATAGGAACGGGGGGGCATTCGTATTGCGACGTTAGAGGTGAAATTCTTGGACCGTCGCAAGACGGACAGAAGCGAAAGCATTTCCAAAAACGCTTTGATAAGAACGAAAGTTAGAGGTTCGAAGGCGATCAGATACCGCCCTAGTTCTAACCATAAACGATGCCAGCTAGCGATCCGCACGTTCCTCCGATGACTCGGCGGGCAGCTTCGGAAACCAAGCTTTTGGGTTCCGGGGGAAGTATGGTTGCAAAGCTGAAACTTAAAGGAATTGACGGAAGGGCACCACCGGAGTGGAGCCTGCGGCTTAATTTGACTCAACACGGGAAACCTCACCAGGCCCGGACACCGGAAGGATTGACAGATGAGAGCTCTTTCTTGATTCGGTGGGTGGTGGTGCATGGCCGTTCTTAGTTGGTGGAGCGATTTGTCTGGTTAATTCCGATAAGAAGAGACTCTAGCCTGCTAACTAGGCGTCGAGGCTTCTTAGAGGGACAGGCGGCCTGCCGCACGAGATTGAGCAATAACAGGTCTGTGATGCCCTTAGATGTTCTGGGCCGCACGCGCGCTACACTGAAGGAATCAGCGTGCCGAGCGGCGGGTAACCCGCTGAACCTCCTTGCTAGGGATTGGGGCTTGCAATTTTCCCCATGAACGAGGAATTCCCAGTAAGCGCGAGTCATAAGCTCGCGTTGATTACGTCCCTGCCCTTTGTACACACCGCCCGTCGCTACTACCGATTGAATGATTTAGTGAGGTCTTCGGACGGTTCTTGGAAGATGACCAAATTGATCATTT-----------------------------------------------------------------------------------------------------------------------------------------------------------------------------------------------------------------------------GGAGTCTAGCATGTGCGCGAGTC-ATGGGACCTGGCGCAATGAAAGTGAAGCTAAGGGAGGATGGCCCGCACTCCCAGGGCGTCTATTGCAGAGCGCACCAAGAGCGTACACGCTGGGACCCGAAAGATGGTGAACTATGCCTGGTCAGGACGAAGTCAGGGGAAACCCTGATGGAGGTCCGTAGCGATTCTGACGTGCAAATCGATCGTCGGAACTGGGTATAGGGGCGAAAGACTAATCGAACCATCTAGTAGCTGGTTCCCTCCGAAGTTTCCCTCAGGATAGCTGGCGAGTTTCATCCGGTAAAGCGAATGATTAGGGCATTGGGGTCGAAACGGCCTCAACCTATTCTCAAACTTTAAATGGGTGAGACTCCGCTTGCTCGAAAGAATGATGCCAAGTGGGCCATTTTGGTAAGCAGAACTGGCGCTGTGGGATGAACCAAACGCTGAGTTAAAGCGCCAAATCGCTTATGGATACCATGAAAGGCGTTGGTAACTTAAGACATCAGGACGGTGGCCATGGAAGTC---------------------------------------------------------------------------------------------------------------------------------------------------------------------------------------------------------------------------------------------------------------------------------------------------------------------------------------------------------------------------------------------------------------------------------------------------------------------------------------------------------------------------------------------
Co_P_Ceram    GCGGCCGAGACTGATGTTTTGAGTTTCCAAAAGTTTATATGGTCGGGGTTTCATGGCAGCGGGATTGATATCGGTCCAGCATAAGCCTAAGAGAAAATCAACGTTTATAACCAAATGCACGTCAACTCAAGGCTGCGAAAGTTATTCTCCCTGTCCGATAGTGACAGTATCGTCGACGCCGGGGGTTTCTACTTGGGGCAACGGTTAATGGGGTGATTGAACATGGATTTAAAATAAATGAAATTTGGACCCATAAGCATATGAACGAGAAGAAGTTTAGACGAATGGGAAAGTGCCCAGATGCGCCATCGTCAGAGCCTGAGCGCGACACTGGTACCGTATGCAGGCGCTTTCTTGGGGTTGGTCGGTTGCAAAAAAGAGACTAAGCCTGCTTCAGCTTGCCATCTGCATTATATGAAATCCTAAGGTGAAGAGTGATAGAGTGTCGGAGCTTGAAATGATACGTTGAAATGAAAGTGACCTTGGATCAACGGGATCATGTGTGCCCAGCAACCTACAAAAGATAAAATCTAGACACGCATAAGTATCGCATTGGGTGTGGGATGAAATCATAGCCTAACCAATCGAGATATAATATGAGTAAGCAGCTTCAGAGTCGCTTGCAGAAGCACGGTACCTTGCTAGTGCGCAATTGCTTGGATCCTTCCCAATCAAATCGTACGGGTACACGCTGTTGACCAGTTGATATGGTGTAACCAGTGGATTCAAATTTCAGGTAGACAAATGGAGTCATAAAGGTGGGAGTATGCATGGAGAATTGAGAGCTTCAAAGCCTCGATGTGAGAAAGTAAGGTTGACCTACTAACCGTGAAAGATTAAGACCACGAAAAGATTTGTCTGCGCGCTTAAAAGGTAACATGAAATTTAGATTACAAATGACGTGTTTTCAAAATAACAATACGATACTACTTTTGAACCAAAACTTCTAAGCAACAATGGTTTCGAAACAATGCGCGCGTAAACGATTGCATAGATCAGATAAAATACCCTTGTAACAATGAACGTGCGCGATGCCGCACACAATACTTAATACTAAAGCTCTCCAGATTAATTAGCAACATGTATGGTCGGGTTACGATGGAGTCGTGATTGATGTGGCGTGGTGTTAGGACTAGAGTTAACGAAACATATGTAATAAACCGAACGTAGACGATAGAATTCGAAGTTTATTGAGAATTGTTGAGTGTATGAAT----------------------ACTTTATTATTTGGGCTGTCGGATGTGGACTCTTAGTTTTATCGTCGAGGATGGTCTTATGGGAGACAATTAAAGTATGTACGCCAGCTTATATATTTTTATGTATCCATATATGGGGTTGGAATGCTGTCCTTATCTGGGCCCGAATGCTTCCCGATAAAAATAGTTTGCTTTCCCCTCTTACCTTTATATAGAGATGTGAAAGGGCGGACGGTGACGTTACCCCTTGCGCAAGTGCCAAGGGTCTCGTGATTGCATTTAGCTCACTGCGGATTCTCATTTGGGCGTAATTATACACGTATAAATCGCCAGGGATAATTGACGCTCCTTTTGTTGGCGTAAATACGCATCTCTTTCTTCTTCCGTTTGCGGGCATACATCTTTACGACGAATTAAACTCTTTTGACCGCGGGGGGGACCATTTTACACATTTGTTTTGGCACCGAGTTAATCTATCTCCGGTTGGATATTCCAATATAGCAGAAGGGAAAAGAACTTGGACTTGGATATTAGCATCTGCATGGCTTTGGTTGTGTTGGCCACAATTTACGTGGATGAGTGAACCGGCTATTACTCGCACATATATGCGTCCACGGATAAGTTTAGTGTTGCACTTCAGGTTTAAGCCGTTCTTTGGCCTGGTTGTTTTTTTACGTGGGGTTACGGGTATTTGCAATCTCTTGAATATCTCAGAACTATAGTGTGCCATTCATAGTCTTCATGGGCGTTTGCATATGCGGTTGTCATGTTCCTTTTACGGTTACTTCAAGAATTTTAAATCATTCTGTATTTATGGGTAAATACTTTTCCCACATTTTGGTTAGGGATCCCGCGTATCGATACCGAGCTTACCTTGAAATGTTCTCATGGTCTTATTCTTGTAGGTACTTTTCTTAATTTTGGAGCTTGCGTCACGAAAGTTATGTACTCATGATGTTCCCCGCGACAAGACTGAAACCTCAGAAGGCTCCCTTATGACACTTCTTTTCAGACAACATATATTTGTATATACGTTTGTGGCATTTTATACTTTTTTAAAATTTCCACGTTTTCTGAGGCATTATGAGTGTTGACATCTCCGCGTACTTATTTATGCTTCCTCTTCGTTATTAATTTGAGAGTAAAACCTCACATAATCATGGCACATGTATGTCTAGATATCGATTAAATGATTGATCTAATACAAGATTTCTTCATTCGCTCTGAGTGAAACGATGTGTCCTAGATCCAATCGCTTTGTACGCGCGAGTATCATCTGACGTCCTCCTGGGTAAATGAGCACCCGGCGCTAACAGTAGTTACACAACGACGGCTTTTAGGCATGTCGAATTGGGGCAACAAGTTATCCATGTATGAAGATTCTCTATAATAG----------------------------------------------------------------------------------------------------------------------------------------------------------------------------------------------------------------------------------------------------------------------------------------------------------------------------------------------------------------------------------------------------------------------------------------------------------------------------------------------------------------------------------------------------------------------------------------------------------------------------------------------------------------------------------------------------------------------------------------------------------------------------------------------------------------------------------------------------------------------------------------------------------------------------------------------------------------------------------------------------------------------------------------------------------------------------------------------------------------------------------------------------------------------------------------------------------------------------------TTTATAAAAACATGGCTTTTGAATTTAAGGTCTGACCTGCCCACTGTTTAAAGGCCGCGGTAATTGACCGTGCTAAGGTAGCATAATCATTAGTTTTTTAAATGGAAGCTGGAATGAATGGTTGGATGAAAAAATAACTGTCTCTAT-TTAATATGAATTTTATTTTTAAGTAAAAAAGCACATTTATTTAAAAGACGAGAAGACCCTATAGAGTTT----------GAATTATTATTTTAATTTGATTGGGGCGATTGGATTAATTAACTTT-------------------------------TTTTATAAAT---------TTTACATAAA------TTAATGGATCCATAA----------------------------------------------------------------------------------TTGTCAAGATAAGCCATGCATGTCTCAGTCAAAATTAAGGTGAAACGCGAAAGGCTCATTAAATCAGTTATGGTTCCTTAGATCGCCCATACTTGATAACTGTGGTAATTCTAGAGCTAATACATGCACAGAGAAGCTTTTATTAGATCAAAACCAATGG-CGTGTGACTCTGAATAACTTTACGCTGATCGCACGTACGGCGACGCATCTTTCAAATGTCTGCCTTATCACTGTCGATGGTAGGTTCTGCGCCTACCATGGTTGTAACGGGTAACGGGGAATCAGGGTTCGATTCCGGAGAGGGAGCCTGAGAAACGGCTACCACATCCAAGGAAGGCAGCAGGCGCGCAAATTACCCACTCCCGGCAGGGGAGGTAGTGACGAAAAATAACGATACGGGACTCATCCGAGGCCCCGTAATCGGAATGAGTACACTCTAAACCCTTACGAGGATCATTGGAGGGCAAGTCTGGTGCCAGCAGCCGCGGTAATTCCAGCTCCAATAGCGTATATTAAAGTTGTTGCGGTTAAAAAGCTCGTAGTCGAATCTGTGTCCCGGCCGCCGGTTCCGGGTCTGCCGGTGCGCGTGCTCTTCACTTCAGGGGCCGCACGTTTACTTTGAACAAATTAGAGTGCTTAAAGCGGCTCGCGAATATGTGTGCATGGAAAATGGAATAGGACCTCGGTTCTTTTGTTGGTTTTCGGAGAGTAATGATTAATAGGAACGGGGGGGCATTCGTATTGCGACGTTAGAGGTGAAATTCTTGGATCGTCGCAAGACGGACAGAAGCGAAAGCATTTCCAAAAACGCTTTGATAAGAACGAAAGTTAGAGGTTCGAAGGCGATCAGATACCGCCCTAGTTCTAACCATAAACGATGCCAGCTAGCGATCCGCACGTTCCTCCGATGACTCGGCGGGCAGCTTCGGAAATTAAGCTTTTGGGTTCCGGGGGAAGTATGGTTGCAAAGCTGAAACTTAAAGGAATTGACGGAAGGGCACCACCGGAGTGGAGCCTGCGGCTTAATTTGACTCAACACGGGAAACCTCACCAGGCCCGGACACCGGAAGGATTGACAGATGAGAGCTCTTTCTTGATTCGGTGGGTGGTGGTGCATGGCCGTTCTTAGTTGGTGGAGCGATTTGTCTGGTTAATTCCGATAAGAAGAGACTCTAGCCTGCTAACTAGGCGTCGAGGCTTCTTAGAGGGACAGGCGGCCTGCCG-ACGAGATTGAGCAATAACAGGTCTGTGATGCCCTTAGATGTTCTGGGCCGCACGCGCGCTACACTGAAGGAATCAGCGTGCCGAGCGG-GGGTAACCCGCTGAACCTCCTTGCTAGGGATTGGGGCTTGCAATTTTCCCCATGAACGAGGAATTCCCAGTAAGCGCGAGTCATAAGCTCGCGTTGATTACGTCCCTGCCCTTTGTACACACCGCCCGTCGCTACTACCGATTGAATGATTTAGTGAGGTCTTCGGACGGTTCTTGGAAGATGACCAAATTGATCATTTAGGGAAGTAAAAGTCGTAACAACCACGAGACCGATAGCGAACAAGTACCGTGAGGGAAAGTTGAAAAGCACTTTGAAGAGAGAGTTCAAAGTACGTGAAACCGTTTAGGGGAAACGAATGGGATTCAGCACTTGTAGGACGTCGCGATTCGTTGGGGCTAGGCCGGACGGTACGCGCAAGTGTTTCTATCGCGACGACACCCGTCTTGAAACACGGACCAAGGAGTCTAGCATGTGCGCGAGTCATTGGGACCTGGCGCAATGAAAGTAAAGCTGAGGGAAGATGGTCCGCACTCCCGGGGCGTCTATCGCAGAGCGCACCAAGAGCGTACACGCTGGGACCCGAAAGATGGTGAACTATGCCTGGTCAGGACGAAGTCAGGGGAAACCCTGATGGAGGTCCGTAGCGATTCTGACGTGCAAATCGATCGTCGGAACTGGGTATAGGGGCGAAAGACTAATCGAACCATCTAGTAGCTGGTTCCCTCCGAAGTTTCCCTCAGGATAGCTGGCGAGTCTCATCCGGTAAAGCGAATGATTAGGGCATTGGGGTCGAAACGACCTCAACCTATTCTCAAACTTTAAATGGGTGAGACTCCGCTTGCTCGAAAGGATGATGCCAAGTGGGCCATTTTGGTAAGCAGAACTGGCGCTGTGGGATGAACCAAACGTCGAGTTAAAGCGCCAAATCGCTTATGGATACCATGAAAGGCGTTGGTAACTTAAGACAGCAGGACGGTGGCCATGGAAGTCGGAATCCGCCAAGGAGTGTGTAACAACTCACCTGCCGAAGTTACTAGCCCTGAAAATGGATGGCGCTGAAGCGTGCTTATACTCCCGTCGCCCCGCGAGTAGGAGGGTCGCGGCGGTGAGCGCAGAAGGGTGGCGCGAGGCCGTCTGGAGCCGCCGTCGGTGCAGATCTTGGTGGTAGTAGCAAATACTCCAGCGAGGCCTGGAGGACTGACGTGGAGAAGGGTTTCGTGTGAACAGCCGTTGCACACGAGTCAGTCGATCCTAAGCCCTAGGCGAGAGCCATGTCGATG-------------------------------------------------------------------------------------------------------------------------------------------------------------------------------------------------------------------------------------------
Co_P_Cerat    ---------------------------------------------------------------------------------------------------------------------------------------------------------------------------------------------------------------------------------------------------------------------------------------------------------------------------------------------------------------------------------------------------------------------------------------------------------------------------------------------------------------------------------------------------------------------------------------------------------------------------------------------------------------------------------------------------------------------------------------------------------------------------------------------------------------------------------------------------------------------------------------------------------------------------------------------------------------------------------------------------------------------------------------------------------------------------------------------------------------------------------------------------------------------------------------------------------------------------------------------------------------------------------------------------------------------------------------------------------------------------------------------------------------------------------------------------------------------------------------------------------------------------------------------------------------------------------------------------------------------------------------------------------------------------------------------------------------------------------------------------------------------GATATTCCAATATAGCAGAAGAAAAAAGAACTTGGACCTGGATATTAGCATATGCATGGCTCTGGTTATGTTGGCCACAATTTACGTGGATGAGTGAACCGGCTATTACTCGCACATATATGCGTCCACGGATAAATTTAGTGTTGCACTTCAGGTTTTTCCCTCATTTTGGCCTGGTTGTTTCTTTACGTGGGGTTACGGGTATTTGCAATCTCATGAATGTCTCAGAACTATAGTGTGCCATTCATAGTCTTCATGGGCGTTTGCATATGCGGTTGTCATGTTCCTTTTACGGCTGCATAAAAAATATTAAATCATTTTATATTTATGGGTAAATACTTTTCCCACATTCTGGCTAGGGATCCCGCGTATCGATACCGAGCTAACACTGAAGTGTTCTCATGGTCCTATTCTTGTAGATATATTTATTTATATTGGAGCTTATAAAGCAAAACCTATCCTCTCATGATGTT-------------------------------------------------------------------------------------------------------------------------------------------------------------------------------------------------------------------------------------------------------------------------------------------------------------------------------------------------------------------------------------------------------------------------------------------------------------------------------------------------------------------------------------------------------------------------------------------------------------------------------------------------------------------------------------------------------------------------------------------------------------------------------------------------------------------------------------------------------------------------------------------------------------------------------------------------------------------------------------------------------------------------------------------------------------------------------------------------------------------------------------------------------------------------------------------------------------------------------------------------------------------------------------------------------------------------------------------------------------------------------------------------------------------------------------------------------------------------------------------------------------------------------------------------------------------------------------------------------------------------------------------------------------------------------------------------GTCTTTTTAATTTAAAGTTTAATCTGCCCAATGTTCAATGGCCGCGGTATTTGACCGTGCGAAGGTAGCATAATAATTAGCTTCTTAATTAGGAGCTAGTATGAATGATTGGACGAGGAAACTGCTGTCTCAATTAAT-TTAGAATTTTATTTTTAAGTTAAAAAGCAAATGGGTATAAAAGACGAGAAGACCCTATAGAGTTTA---TTGATTTTTGGGAATTTTTAATTTAATTGGGGTGATTAGATTAATTAACTTTATTAGTGTTGATCCATTATAAGACTAAATTACCTTAGGGATAACAGCGTTTTACTCAGAGTTCTTATCGAATAGTTTGCGACCTCGATGTTGGATTAAAATTATTTTGCGCAGAAGTTTAGGTCTGTTCGACCTTTGGAATTTACA-----------------TTGTCAAGATAAGCCATGCATGTCTCAGTCAAAATTAAGGTGAAACGCGAAAGGCTCATTAAATCAGTTATGGTTCCTTAGATCGCCCATACTTGATAACTGTGGTAATTCTAGAGCTAATACATGCACAGAGAAGCTTTTATTAGATCAAAACCAATGGAAGTGTGATACTGAATAACTTCTTGCTGATCGCACGTACGGCGACGCATCTTTCAAATGTCTGCCTTATCACTGTCGATGGTAGGTTCTGCGCCTACCATGGTTGTAACGGGTAACGGGGAATCAGGGTTCGATTCCGGAGAGGGAGCCTGAGAAACGGCTACCACATCCAAGGAAGGCAGCAGGCGCGCAAATTACCCACTCCCGGCAGGGGAGGTAGTGACGAAAAATAACGATACGGGACTCATCCGAGGCCCCGTAATCGGAATGAGTACACTTTAAAGCCTTACGAGGATCATTGGAGGGCCAGTCTGGTGCCAGCAGCCGCGGTAACTCCAGCTCCAATAGCGTATATTAAAGTTGTTGCGGTTAAAAAGCTCGTAGTCGAATTTGTGTCCCGGCCGCCGGTTCCGGGTCTGCCGGTGCGCGTGCTCTTCATTTCAGGGGCCGCACGTTTACTTTGAACAAATTAGAGTGCTTAAAGCGGCTCGCGAATATGTGTGCATGGAAAATGGAATAGGACCTCGGTTCTTTTGTTGGTTTTCGGAGAGTAATGATTAATAGGAACGGGGGGGCATTCGTATTGCGACGTTAGAGGTGAAATTCTTGGAC-GTCGCAAGACGGACAGAAGCGAAAGCATTTCCAAAAACGTTTTGATAAGAACGAAAGTTAGAGGTTCGAAGGCGATCAGATACCGCCCTAGTTCTAACCATAAACGATGCCAGCTAGCGATCCGCACGTTCCTCCGATGACTCGGCGGGCAGCTTCGGAAACCAAGCTTTTGGGTTCCGGGGGAAGTATGGTTGCAAAGCTGAAACTTAAAGGAATTGACGGAAGGGCACCACCGGAGTGGAGCCTGCGGCTTAATTTGACTCAACACGGGAAACCTCACCAGGCCCGGACACCGGGAGGATTGACAGATGAGAGCTCTTTCTTGATTCGGTGGGTGGTGGTGCATGGCCGTTCTTAGTTGGTGGAGCGATTTGTCTGGTTAATTCCGATAAGAAGAGACTCTAGCCTGTTAACTAGGCGTCGAGGCTTCTTAGAGGGACAGGCGGCCTGCCGCACGAGATTGAGCAATAACAGGTCTGTGATGCCCTTAGATGTTCTGGGCCGCACGCGCGCTACAATGAAGGAATCAGCGTGCCGAGCGGCGGGTAACCCGCTGAACCTCCTTGCTAGGGATTGGGGCTTGCAATTTTCCCCATGAACGAGGAATTCCCAGTAAGCGCGAGTCATAAGCTCGCGTTGATTACGTCCCTGCCCTTTGTACACACCGCCCGTCGCTACTACCGATTGAATGATTTAGTGAGGTCTTCGGACGGTTCTTGGAAGATGACCAAATTGATCATTT---------------------ACCACGAGACCGATAGCGAACAAGTACCGTGAGGGAAAGTTGAAAAGAACTTTGAAGAGAGAGTTCAAAGTACGTGAAACCGTTCAGGGGAAACGAAGACGATTCAGCACTTGTAGGACGTCGCGACCTGTTGGGACCAGAGTAGACAGTTCGCGCGCTTCTTCCTGTCGCGACGACACCCGTCTTGAAACACGGACCAAGGAGTCTAGCGCGTGCGCGAGTCATTGGGACCTGGCGAAATTAAGGTGAAGTTGAGGGAGGATGGTCCGCACTCCCGGGGCGTCTATTGCAGAGCGCACCTAGAGCGTACGCGCTGGGACCCGAAAGATGGTGAACTATGCCTGGTCAGGACGAAGTCAGGGGAAACCCTGATGGAGGTCCGTAGCGATTCTGACGTGCAAATCGATCGTCGGAACTGGGTATAGGGGCGAAAGACTAATCGAACCATCTAGTAGCTGGTTCCCTCCGAAGTTTCCCTCAGGATAGCTGGCAAGTTTCATCCGGTAAAGCGAATGATTAGGGCATTGGGGACGAAACGTCCTCAACCTATTCTCAAACTTTAAATGGGTGAGACTGCGCTTTCTTGAAAGAATGATGCCAAGTGGGCCATTTTGG-----------------------------------------------------------------------------------------------------------------------------------------------------------------------------------------------------------------------------------------------------------------------------------------------------------------------------------------------------------------------------------------------------------------------------------------------------------------------------------------------------------------------------------------------------------------------------------------------------------------------------------------------------------------
Co_P_Ceryl    ------------------------------------------------------------------------------------------------------------------------------------------------------------------------------------------------------------------------------------------------------------------------------------------------------------------------------------------------------------------------------------------------------------------------------------------------------------------------------------------------------------------------------------------------------------------------------------------------------------------------------------------------------------------------------------------------------------------------------------------------------------------------------------------------------------------------------------------------------------------------------------------------------------------------------------------------------------------------------------------------------------------------------------------------------------------------------------------------------------------------------------------------------------------------------------------------------------------------------------------------------------------------------------ACTTTATTATTTGGATTGTCGGATGTGGACTCATAGATATATCGTTGAGGAAGGTCTTATGGGAGACAATTAAAGTATGTACGCCAGCTTGTATATTTTTATGTATCCATATATGGGGTTGGAATGTTGTCCTTATTTGGGCCCGAATGCTTCCCGATAAAAATAGTTTGCTCTCCCCTCTTACTTTTATATAGAGATGTGAAAGGGCGGACGGTGACGTTACCCCCTTCGCAACTACCAAGGGTCTCGTGATTGCATTTAGCTCATTGCGGATTCTCATTTGGGCGTAATTATACACGTATAAATCGCCTCGGATACTGGACGTTCCTTTTGTTGTCGTATATACGCGTTTCTCTTTTCCTCCGTTTGCGGGCATACATTTTTACGACGAATTAAACTCTTTTGACCGCGGGGGGGACCATCTTACACATTGATTT-GGCACCGAGTTAATTTATCTCCGGTTGGATATTCCAGTATTTCAGAAGGGAAAAGAGCTTGGTCCTGGATATTAGCATATTCATGGCTTTGGTTATGTTGGCCACAATTTACGTGGATGAGTGAACCGGCTATTACTCGCACATATATGCATCCACGGATAAATTTAGTGTTGCACTTCAGGTTTAAGCCTCCTCTTGGCTTGGTTATTTTTTTACATGGGGTTACGGGTATCTGCAATCTCATGAATATTTCAGAACTATAGTGTGCCATTCATAGTCTTCATGGGCGTTTGCATATGCGGATGTCATGTTCCTTATACGGCTTCATAAGAAATTTTAAATCATTTTATATTTATGGGTAAATACTTTTCCCACATTTTGGTTAGGGATCCCGCGTATCGATACCGAGCTATTATTGAAATATTCTCATGGTCCTATTCATATGGGTATATTTTTATATTTTGGAGCTTTCAATTCGACAGACATTCTCTCATGATGCTCCCCTCGACAAG------------------------ATGACATTTCTTTTCAGACAGCTTATATTTATATATACATTTGTAGCATTCTTTAATTTTATAAAATAATCACGTATTTTGAGGCAATATGATTATTGACATTTCCACGTACTTATTTATGCCTCCTCTTCATTATTAATTTGAGAATAAAACCATACATAAACTTGGCACATGTATGTCTAGATATCGATTAAATGATTGATCTAATATAAACTTAATAAATTCGTTTTGAGTGAAACGATATATCCTTAATCCAATCGATCTATTCTCACGAGTCTCATCTGACATCCTCCTGGGTAAATGAGCACCCAGCGTTAACAATAGTTTCTCAACGACGGTTATTAGGCATGTCGAATTGGGGCAACAAGTTATCCATGTATGAAGATTCCCTATAATA------------------------------------------------------------------------------------------------------------------------------------------------------------------------------------------------------------------------------------------------------------------------------------------------------------------------------------------------------------------------------------------------------------------------------------------------------------------------------------------------------------------------------------------------------------------------------------------------------------------------------------------------------------------------------------------------------------------------------------------------------------------------------------------------------------------------------------------------------------------------------------------------------------------------------------------------------------------------------------------------------------------------------------------------------------------------------------------------------------------------------------------------------------------------------------------------------------------------------------------------GTCTTTTTAATTTAAAGTCTGACCTGCCCACTGTTAAATGGCCGCGGTATTTGACCGTGCAAAGGTAGCATAATCATTAGTTTTTTAATTGAAAGCTGGAATGAATGGTTGGATAAGAAAATAACTGTCTCAATTAAT-TTAGAATTTTATTTTTAAGTTAAAAAGCAAATAATATTAAAAGACGAGAAGACCCTATAGAGTTT----TTATTTTTGAAATAGATTATATTTAATTGGGGTGATTAAATTAAGGAACTTTAATATTGTTGATCTATTACAAGAATAAATTACCTTAGGGATAACAGCGTATTTTTTTGAGTTCAAATCGAAAAGATTGCGACCTCGATGTTGGATTAAAGAAGTTTTGTGTAGAAGTCTAGGTCTGTTCGACCTTTAAATCTTACA-----------------TTGTCAAGATAAGCCATGCATGTCTCAGTCGACATTAGGGCGAAACGCGAAAAGCTCATTAAATCAGTTATGGTTCCTTAGATCGCCCATACTTGATAACTGTGGTAATTCTAGAGCTAATACATGCATGGTGCCGCTTTTATTAGATCAAAACCAACGGTTGCGCGAGTCTGAATAACTCTTAGCAGATCGCACGTACGGCGACGCATCTTTCAAATGTCTGCCTTATCACTGTCGATGGTAGGTTCTGCGCCTACCATGGTGGTAACGGGTAACGGGGAATCAGGGTTCGATTCCGGAGAGGGAGCCTGAGAAACAGCTACCACATCCAAGGAAGGCAGCAGGCGCGCAAATTACCCACTCCCGGCAGGGGAGGTAGTGACGAAAAATAACGATACGGGACTCATCCGAGGCCCCGTAATCGGAATGAGAACACTTTAAATACTTACGAGTACCATTGAAGGGCAAGTCTGGTGCCAGCAGCCGCGGTAATTCCAGCTTCAATAGCGTATATTAAAGTTGTTGCGGTTAAAAAGCTCGTAGTCGGATCTGTGTCCCGGCCGACGGTTCCGGGTCTGCCGGTGCGTGTGCTCTTTACCTCCAGGGCCGCACGTTTACTTTGAACAAATTAGAGTGCTCAAAGCGGCTCGCGAATATGCTTGCATGGAAAATGGAATAGGACCTCGGTTCTTTTGTTGGTTTTCGGAGAGTAATGATCAATAGGAACGGGGGGGCATTCGTATTGCGACGTTAGAGGTGAAATTCTTGGATCGTCGCAAGACGGACAGAAGCGAAAGCATTTCCAAAAACGCTTTGATAAGAACGAAAGTTAGAGGTTCGAAGGCGATCAGATACCGCCCTAGTTCTAACCATAAACGATGCCATTTGACGATGCGCAAGTTCCTCCGATGACTCGGCGGGCAGTCCCGGAAACCAAACTTTTGGGTTCCGGGGGAAGTATGGTTGCAAAGCTGAAACTTAAAGGAATTGACGGAAGGGCACCACAGGGGTGGAGCCTGCGGCTTAATTTGACTCAACACGCGAAAGCTCACCAGGTCCGGACACCGGAAGGATTGACAGATGAGAGCTCTTTCTTGATTCGGTGGGTGGTGGTGCATGGCCGTTCTTAGTTGGTGGAGCGATCTGTCTGGTTAATTCCGATAAGAGGAGACTCTAGCCTGCTAACTAGGCGTGGACGCTTCTTAGAGGTACAGGCGGCCTGCCGCACGAAACAGAGCAATAACAGGTCTGTGATGCCCTTAGATGTCCTGGGCCGCACGCGCGCTACACTGAAGGAATCAGCGTGCCGAGAGGCGGGTAACCCGCTGAACCTCCTTGATAGGGATCGGGGCTTGCAATTTTCCCCGCGAACGAGGAATCCCTAGTAAGCGCGAGTCATAAGCTCGCGTTGATTATGTCCCTGCCCTTTGTACACACCGCCCGTCGCTGCTACCGATTGAATGATTTAGTGAGGTCTCCGGACGGCTCTTGGAAGATGACCGAATTGATCATTT---------------------ACCACGAGACCGATAGCGAACAAGTACCGTGAGGGAAAGTTGAAAAGAACTTTGAAGAGAGAGTTCAAAGTACGTGAAACCGTTCRGGGGAAACGAAGGGGATTCAGCACTTGTAGGACGTCGCGATCCGTTGGGGCTAGGCCGGACGGTACGCGCAAGTGTTTTTATCGCGACGACACCCGTCTTGAAACACGGACCAAGGAGTCTAGCATGTGCGCGAGTC-ATGGGACCTGGCGCAATTAATGTGAAGCTGAGGGAGGATGGTCCGCACTCCCGGGGCGTCTATCGCAGAGCGCACCAAGAGCGTACACGCTGGGACCCGAAAGATGGTGAACTATGCCTGGTCAGGACGAAGTCAGGGGAAACCCTGATGGAGGTCCGTAGCGATTCTGACGTGCAAATCGATCGTCGGAACTGGGTATAGGGGCGAAAGACCAATCGAACCATCTAGTAGCTGGTTCCCTCCGAAGTTTCCCTCAGGATAGCTGGCGAGTCTCATCCGGTAAAGCGAATGATTAGGGCATTGGGGTCGAAACGACCTCAACCTATTCTCAAACTTTAAATGGGTGAGACTCCGCTTGCTCGAAAGGATGATGCCAAGTGGGCCATTTTGGTAAGCAGAACTGGCGCTGTGGGATGAACCAAACGCCGAGTTAAAGCGCCAAATCGCTTATGGATACCATGAAAGGCGTTGGTAACTTAAGACAGCAGGACGGTGGCCATGGAAGTCGGAACCCGCTAAGGAGTGTGTAACAACTCACCTGCCGAAGTTACTAGCCCTGAAAATGGATGGCGCTGAAGCGTGCTTATACTCCCGTCGCCCTGCGAGTAGGAGGGTCGCGGCGGTGAGCGCAGAAGGG-GGCGTGAGGCCGTCTGGAGCCGCCGTCGGTGCAGATCTTGGTGGTAGTAGCAAATACTCCAGCGAGGCCTGGAGGACTGACGTGGAGAAGGGTTTCGTGTGAACAGCCGTTGCACACGAGTCAGTCGATCCTAAGCCCTAGGCGAAAGCCATGTTGATGGCGAAAGGGAATCCGTTCCATTCCGGAACGGGCGGACCTCGTTCGTCGGGGCAAAAGGACCCGGAGAGCCGTCGGGATCGGAGAGTTTTCTTTTCTGAGCGTTCGAGTCATGGATCTAGAGGAGATGTAAGAAGAGCCGCATTGCGGTGTTCTTCCCCTCGGACCTTGAAAATCGAGAGGGCACGTGGACGCCGTACCATATCCGCAG---------------------------
Co_P_Chelo    ----------------------------------------------------------------------------------------------------------------------------------------------------------------------------------------------------------------------------------------------------------------------------------------------------------------------------------------------------------------------------------------------------------------------------------------------------------------------------------------------------------------------------------------------------------------------------------------------------------------------------------------------------------------------------------------------------------------------------------------------------------------------------------------------------------------------------------------------------------------------------------------------------------------------------------------------------------------------------------------------------------------------------------------------------------------------------------------------------------------------------------------------------------------------------------------------------------------------------------------------------------------------------------------------------------------------------------------------------------------------------------------------------------------------------------------------------------------------------------------------------------------------------------------------------------------------------------------------------------------------------------------------------------------------------------------------------------------------------------------------------------------------------CAATGTTCCAGAAGGGAAACAAACTTGGAAACGCATGTTTGCATTTGCATGGGGATGGTTGTGTTGGCCACAATTTACGTGGATGAATGAACCGGCTATTACGCGCACATATATGCATCCACGGATAAATTTAGTGATGCACATTAGGTTTTACCCGCATATTGGCTGGGTTATTTCTTTACATGGGGCTACGGATATTTTCAATCTCATGAATATTTCAGAACTATAGTGTGCCATTCATAGTTTTCATGGGCGCTTGCATTTGCGGATATCATGTACCCTTTACGGCTACTTAACAAATGTTAAATCATTGTATATTTATGGGTAATTACTTTTCCCACATTCTGGCTGCGGATCCCGCGTATCGATACCGAGCTTTCATTGAAAAATTCTCATGGGCTTATTCACACGGGTACATTTATGTATATATGAAGTTATTCCACGCCGTATTTAAAATCATGATGAC-------------------------------------------------------------------------------------------------------------------------------------------------------------------------------------------------------------------------------------------------------------------------------------------------------------------------------------------------------------------------------------------------------------------------------------------------------------------------------------------------------------------------------------------------------------------------------------------------------------------------------------------------------------------------------------------------------------------------------------------------------------------------------------------------------------------------------------------------------------------------------------------------------------------------------------------------------------------------------------------------------------------------------------------------------------------------------------------------------------------------------------------------------------------------------------------------------------------------------------------------------------------------------------------------------------------------------------------------------------------------------------------------------------------------------------------------------------------------------------------------------------------------------------------------------------------------------------------------------------------------------------------------------------------------------------------------GGCTTTGTGATTAAAAG-TTTGCCTGCCCACTGTTAAATGGCCGCGGTATTTGACCGTGCAAAGGTAGCATAATAATTAGTTCTTTAATTGAGATCTGGAATGAATGGTGTGACGAGGAATTGACTGTCTCGTTTTAATTTTGAATTTAATTTTTAAGTGAAAAAGCAAATTTTTTTAAGGGACGAGAAGACCCTATAGAGTTTTTATTTATTTTTAAATTTTTATTGATTTGATTGGGGAGATCATTTAAAAAAACTTTATATATGTTGATCCGATTTAAGATTAAATTACCTTAGGGATAACAGCGTATCTTTATGAGTTCTTATCAATAGGTTTGCGACATCGATGTTGGATTAAATTTACTTTGTGTAGGAGCTTAAGTCTGTTCGACTTTTAAAATTTACTTGATCTGAGTTAGACCGTTGTCAAGATAAGCCATGCATGTCTCAGTCAAAATTAAGGTGAAACGCGAAAGGCTCATTAAATCAGTTATGGTTCCTTAGATCGCCCATACTTGATAACTGTGGTAATTCTAGAGCTAATACATGCACAGAGAAGCTTTTATTAGATCAAAACCAATGGTCGCATGAATCTGAATAACTTTATGCCGATCGCACGCGCGGCGACGCATCTTTCAAATGTCTGCCTTATCACTTTCGATGGTAGGTTATGCGCCTACCATGGTTGTAACGGGTAACGGGGAATCAGGGTTCGATTCCGGAGAGGGAGCCTGAGAAACGGCTACCACATCCAAGGAAGGCAGCAGGCGCGCAAATTACCCACTCCCGGCAGGGGAGGTAGTGACGAAAAATAACGATACGGGACTCATCCGAGGCCCCGT-ATCGGAATGAG-ACACT-TAAA-CCTTAC-AGGATCATTGGAGGGCAAGTCTGGTGCCAGCAGCCGCGGTAATTCCAGCTCCAATAGCGTATATTAAAGTTGTTGCGGTTAAAAAGCTCGTAGTCGAATCTGTGTCCCGGCCGCCGGTTCCGGGTCTGCCGGTGCGCGTGCTCTTCACTTCAGGGGCCGCACGTTTACTTTGAACAAATTAGAGTGCTTAAAGCGGCTCGCAAATATGTGTGCATGGAAAATGGAATAGGACCTCGGTTCTTTTGTTGGTTTTCGGAGAGTAATGATTAATAGGAACGGGGGGGCATTCGTATTGCGACGTTAGAGGTGAAATTCTTGGATCGTCGCAAGACGGACAGAAGCGAAAGCATTTCCAAAAACGTTTTGATAAGAACGAAAGTTAGAGGTTCGAAGGCGATCAGATACCGCCCTAGTTCTAACCATAAACGATGCCAGCTAGCGATCCGCACGTTCCTCCGATGACTCGGCGGGCAGCTTCGGAAACCAAGCTTTTGGGTTCCGGGGGAAGTATGGTTGCAAAGCTGAAACTTAAAGGAATTGACGGAAGGGCACCACCGGAGTGGAGCCTGCGGCTTAATTTGACTCAACACGGGAAACCTCACCAGGCCCGGACACCGGAAGGATTGACAGATGAGAGCTCTTTCTTGATTCGGTGGGTGGTGGTGCATGGCCGTTCTTAGTTGGTGGAGCGATTTGTCTGGTTAATTCCGATAAGAAGAGACTCTAGCCTGTTAACTAGGCGTCGAGGCTTCTTAGAGGGACAGGCGGCCTGCCGCACGAGATTGAGCAATAACAGGTCTGTGATGCCCTTAGATGTTCTGGGCCGCACGCGCGCTACACTGAAGGAATCAGCGTGCCGAGAGGCGGGTAACCCGCTGAACCTCCTTGCTAGGGATTGGGGCTTGCAATTTTCCCCATGAACGAGGAATTCCCAGTAAGCGCGAGTCATAAGCTCGCGTTGATTACGTCCCTGCCCTTTGTACACACCGCCCGTCGCTACTACCGATTGAATGATTTAGTGAGGTCTTCGGACGGTCCTTGGAAGATGACCAAATTGATCATTT-----------------------------------------------------------------------------------------------------------------------------------------------------------------------------------------------------------------------------GGAGTCTAGCATGTGCGCGAGTCATTGGAACCTGGCGAAATGAAAGTGAAACTCAGGGAGGATGGTCCGCACTCCCGGGGCGTCTATTGCAGAGCGCACCCATAGCGTACACGCTGGGACCCGAAAGATGGTGAACTATGCCTGGTCAGGACGAAGTCAGGGGAAACCCTGATGGAGGTCCGTAGCGATTCTGACGTGCAAATCGATCGTCGGAACTGGGTATAGGGGCGAAAGACTAATCGAACCATCTAGTAGCTGGTTCCCTCCGAAGTTTCCCTCAGGATAGCTGGCGAGTCTCATCCGGTAAAGCGAATGATTAGGGCATTGGGGTCGAAACGGCCTCAACCTATTCTCAAACTTTAAATGGGCGAGACTCCGCTTGCTTAGAAAAGGGATGCCAAGTGGGCCATTTTGGTAAGCAGAACTGGCGCTGTGGGATGAACCAAACGTAGAGTTAAAGCGCCAAATCGCTTATGGATACCATGAAAGGCGTTGGTAACTTAAGACAGCAGGACGGTGGCCATGGAAGTC---------------------------------------------------------------------------------------------------------------------------------------------------------------------------------------------------------------------------------------------------------------------------------------------------------------------------------------------------------------------------------------------------------------------------------------------------------------------------------------------------------------------------------------------
Co_P_Chrys    ------------------------------------------------------------------------------------------------------------------------------------------------------------------------------------------------------------------------------------------------------------------------------------------------------------------------------------------------------------------------------------------------------------------------------------------------------------------------------------------------------------------------------------------------------------------------------------------------------------------------------------------------------------------------------------------------------------------------------------------------------------------------------------------------------------------------------------------------------------------------------------------------------------------------------------------------------------------------------------------------------------------------------------------------------------------------------------------------------------------------------------------------------------------------------------------------------------------------------------------------------------------------------------ACTTTATTATTTGGGCTGGCGGATGCGGACTCCTAGATTTATCGGCGAGGAGGGTCTTATGGAAGACAATTAAAGTATGTACGCCAGCTTATATATTTTTATGTATCCATATATGGGGTTGGAATGCTGTCCCTATCTGGGCCCGAATGCTTCCCGATAAAAATAGTTTGCTTTCCCCTCCTTCCTCTTTATAGAGTTGTGAAGGGGCGGACGGTGACGTTACCCCTTGCAGAAATGCCAGGGGTCTCGTGATTGCATTTAGTTCATTGCGGATTCTCATTTGGGCGTAATTATACACGTATAAATCGCCCAGGATAGATGACGATCCTTTTTCTGGCGTGTATACGCATTTCTTTTTTCCTCCGTTTGCGGGCATACATCTTTACGACGAACTAAACTCTTTTGACCGCGGGGGGGACCATCTTACACATTTGTTTTGGCACCGAGTTAATTTATTTCCGGTTGGATATTCCAATATAGCAGAAGGGAAAAGAGCTTGGACCTGGATATTAGCATATGCATGGTTTTGGTTGTGTTGGCCACAATTTACGTGGATGAGTGAACCGGCTATTACTCGCACATATATGCGTCCACGGATAAGTTTAGTGCTGCACTTCAGGATTAAGCCGTACATTGGCTTGGTTGTTTTTTTACGTGGGGTTACGGGTATTTGCAATCTCATGAATGTTTCAGAACTATAGTGTGCCATTCATAGTCTTCATGGGCGTTTGCATATGCGGATATCATGTTCCTTTTACGGTTACCTAAAATTTTTTAAATCATTATGTATTTATGGGTAATTACTTTTCCCACATTTTGGTTAGGGATCCCGCGTATCGATACCGAGCTTATATTGAAGTATTCTCATGGTCATATTCCTATGGATATTTTTTTTTATTTTGGAAGCTTCGCCACGAATCATTTGCTCTCATGATGCTCCCCAGGACAAGACTGAAACCTCAGAAGGCTCCCAGATGACACTATTTTTCAGACAACTTATATTTACATATACATTTGTAGCATTCTACACCTTTTTAAAATTCACACGAATTTTGAGGCAACATGAATATTGACATCTCCGCTTACTTATTTATGCGTCCTCTTCGTTATTAATCTGAGAATAAAACCTCTCATAAACATGGCACATGTATGTCTAGATATCGATTAAATGATTGATCTAATCTAAGAATCATTAATTCGTTTTGAGTGAAACGGTATTTCCTAGATCCAATCGATCTGTACGCGCGAGTATCATCTGACATCCACTTGGGTAAATGAGGACCCGGCGCTAACAATAGTTTCATAACGGCGGTTTTTAGGCATGTCGAATTGGGGCAACAAGTTATCCATGTATGAAGATTCCCTATAATAAAAGCGACGGACGGGATACATGAATGCTTTGAATTGAACGCAATATAGTACATATGAGCCCGGCAAGGATTATAAAAATATACGGACTCCAGCGATGGCGTCTATGTGCGCGGACGGGATTGAGCGGATTCAAGAGGCAACCGGACAGCCTCTGCTTACCTGGGTAACACTATGTGGGTAAAAATGATCACGACCCCTAAGGATCCGTTGAGAATAAAAGAGTTCTCTAATAAAAATGGTAAACCGCGCGTGCTTGTCCATTCGGTGCAGGGAAAATTTGAACTCGCAAATCCTGTTAAGGTGGCATGACGAAGAGGAAGCAAGGAATGCTATGAGCCTGAGCATCTCCCCAGCGCCACGAAACCCTCGCTCCCTCAGAGTTAAAATGGGGATGGACGTCCGTGGCGGTGAACGGTTTTAACCGGATGTGTGTTTGCCCGCAACTACACGAGTAATCGTGAATCACAGAGCCTCAGAGCGTCCGGGAAAGTGGTTAAGTAAAAGTTCGTAAGATTCGCGGGTAGTGCGGGAAGAATCAACCCCAAGGGCACGATTAAGCCAGTATGTTT------------------------------------------------------------------------------------------------------------------------------------------------------------------------------------------------------------------------------------------------------------------------------------------------------------------------------------------------------------------------------------------------------------------------------------------------------------------------------------------------------------------------------------------------------------------------------------------------------------------------------------------TTTATAAAAACATGTCCTTTTAATTTAAGGTCTTACCTGCCCCCTGTTAAATGGCCGCGGTATTTGACCGTGCTAAGGTAGCATAATCAATAGTTTTTTAATTGAAAGCTAGAATGAAAGGTTTGACGAGAAAAAATCTGTCTCAATTAA--TTTGAATTTTATTTTTAAGTTAAAAAGCAAATTTATTTAAAAGACGAGAAGACCCTATAGAGTTTAT--TTAATTTTTTTATATTTAATATTTAATTGGGGTGATTTAATAATAAAACTTTATTTATGATGATCCATTATTAGATGAAATTACCTTAGGGATAACAGCGTATTTTTTTGAGTTCTTATTGAAAAGATTGCGACCTCGATGTTGGATTAAAATAATTTTGTGTAGAAGCTTAGGTCTGTTCGACCTTTAAAATTTACATGATCTGAGTTAAACCGTTGTCAAGATAAGCCATGCATGTCTCAGTCAAAATTAAGGTGAAACGCGAAAGGCTCATTAAATCAGTTATGGTTCCTTAGATCGCCCATACTTGATAACTGTGGTAATTCTAGAGCTAATACATGCACAGAGTAGCTTTTATTAGATCAAAACCAATGGTCGTGTGACTCTGAATAACTTTACGCTGATCGCACGTACGGCGACGCATCTTTCAAATGTCTGCCTTATCACTGTCGATGGTAGGTTCTGCGCCTACCATGGTTGTAACGGGTAACG-GGAATCAGGGTTCGATTCCGGAGAGGGAGCCTGAGAAACGGCTACCACATCCAAGGAAGGCAGCAGGCGCGCAAATTACCCACTCCCGGCAGGGGAGGTAGTGACGAAAAATAACGATACGGGACTCATCCGAGGCCCCGTAATCGGAATGAGTACACTCTAAACCCTTACGAGGATCATTGGAGGGCAAGTCTGGTGCCAGCAGCCGCGGTAATTCCAGCTCCAATAGCGTATATTAAAGTTGTTGCGGTTAAAAAGCTCGTAGTCGAATCTGTGTCCCGGCCGCCGGTTCCGGGTCTGCCGGTGCGCGTGCTCTTCACTTCAGGGGCCGCACGTTTACTTTGAACAAATTAGAGTGCTTAAAGCGGCTCGCGAATATGTGTGCATGGAAAATGGAATAGGACCTCGGTTCTTTTGTTGGTTTTCGGAGAGTAATGATTAATAGGAACGGGGGGGCATTCGTATTGCGACGTTAGAGGTGAAATTCTTGGATCGTCGCAAGACGGACAGAAGCGAAAGCATTTCCAAAAACGCTTTGATAAGAACGAAAGTTAGAGGTTCGAAGGCGATCAGATACCGCCCTAGTTCTAACCATAAACGATGCCAGCTAGCGATCCGCACGTTCCTCCGATGACTCGGCGGGCAGCTTCGGAAACCAAGCTTTTGGGTTCCGGGGGAAGTATGGTTGCAAAGCTGAAACTTAAAGGAATTGACGGAAGGGCACCACCGGAGTGGAGCCTGCGGCTTAATTTGACTCAACACGGGAAACCTCACCAGGCCCGGACACCGGAAGGATTGACAGATGAGAGCTCTTTCTTGATTCGGTGGGTGGTGGTGCATGGCCGTTCTTAGTTGGTGGAGCGATTTGTCTGGTTAATTCCGATAAGAAGAGACTCTAGCCTGCTAACTAGGCGTCGAGGCTTCTTAGAGGGACAGGCGGCCTGCCGCACGAGATTGAGCAATAACAGGTCTGTGATGCCCTTAGATGTTCTGGGCCGCACGCGCGCTACACTGAAGGAATCAGCGTGCCGAGCGGCGGGTAACCCGCTGAACCTCCTTGCTAGGGATTGGGGCTTGCAATTTTCCCCATGAACGAGGAATTCACAGTAAGCGCGAGTCATAAGCTCGC-TTGATTACGTCCCTGCCCTTTGTACACACCGCCCGTCGCTACTACCGATTGAATGATTTAGTGAGGTCTTCGGACGGTTCTTGGAAGATGACCAAATTGATCATTTAGGGAAGTAAAAGTCGTAACAACCACGAGACCGATAGCGAACAAGTACCGTGAGGGAAAGTTGAAAAGCACTTTGAAGAGAGAGTTCAAAGTACGTGAAACCGTTCAGGGGAAACGAAAGCGATTCAGCACTTGTAGAACGTCGCGATTCGTTGGGACTAGGCCGGACGGTACGCGCAAGTGTTCCTATCGCGACGACACCCGTCTTGAAACACGGACCAAGGAGTCTAGCATGTGCGCGAGTCATTGGGACCTGGCGCAATGAAAGTAAAGCTGAGGGAGGATGGTCCGCACTCCCGGGGCGTCTATTGCAGAGCGCACCAAGAGCGTACACGCTGGGACCCGAAAGATGGTGAACTATGCCTGGTCAGGACGAAGTCAGGGGAAACCCTGATGGAGGTCCGTAGCGATTCTGACGTGCAAATCGATCGTCGGAACTGGGTATAGGGGCGAAAGACTAATCGAACCATCTAGTAGCTGGTTCCCTCCGAAGTTTCCCTCAGGATAGCTGGCGAGTCTCATCCGGTAAAGCGAATGATTAGGGCATTGGGGTCGAAACGACCTCAACCTATTCTCAAACTTTAAATGGGTGAGACTCCGCTTGCTTAAAAGGATGATGCCAAGTGGGCCATTTTGGTAAGCAGAACTGGCGCTGTGGGATGAACCAAACGCCGAGTTAAAGCGCCAAACCGCTTATGGATACCATGAAAGGCGTTGGTAACTTAAGACAGCAGGACGGTGGCCATGGAAGTCGGAATCCGCCAAGGAGTGTGTAACAACTCACCTGCCGAAGTTACTAGCCCTGAAAATGGATGGCGCTGAAGCGTGCTTATACTCCCGTCGCCCCGCGAGTAGGAGGGTCGCGGCGGTGAGCGCAGAAGGGTGGCGTGAGGCCGTCTGGAGCCGCCGTCGGTGCAGATCTTGGTGGTAGTAGCAAATACTCCAGCGAGGCCTGGAGGACTGACGTGGAGAAGGGTTTCGTGTGAACAGCCGTTGCACACGAGTCAGTCGATCCTAAGCCCTAGGCGAAAGCCATGTTGATGGCGAAAGGGAATCCGTTCCAT----------------------------------------------------------------------------------------------------------------------------------------------------------------------------------------------------------------------
Co_P_Ciida    --------------------------------------------------------------------------------------------------------------------------------------------------------------------------------------------------------------------------------------------------------------------------------------------------------------------------------------------------------------------------------------------------------------------------------------------------------------------------------------------------------------------------------------------------------------------------------------------------------------------------------------------------------------------------------------------------------------------------------------------------------------------------------------------------------------------------------------------------------------------------------------------------------------------------------------------------------------------------------------------------------------------------------------------------------------------------------------------------------------------------------------------------------------------------------------------------------------------------------------------------------------------------------------------------------------------------------------------------------------------------------------------------------------------------------------------------------------------------------------------------------------------------------------------------------------------------------------------------------------------------------------------------------------------------------------------------------------------------------------------CACCGAGTTAATTTATCTCCGGTTGGGTATTCCAATATAGCAGAAGGGAAAAGAGCTTGGACCTGGATATTAGCATATGCATGGCTCTGGTTGTGTTGGCCACAATTTACGTGGATGAGTGAACCGGCTATTACTCGCACATATATGCGTCCACGGATAAATTTAGTGTTGCACCTCAGGATTAAGCCTCACTTTGTCTTGGTTGTTTCTTTACCTGGGGTTACGGGTATCTGCAATCTCATGAATATCTCAGAACTATAGTGTGCCATTCATAGTCTTCATGGGCGTTTGCATATGCGGTTATCATGTTCCTTTTACGGTTACTTAACAAATTTGAAATCATTACTCATTTATGGGTAAATACTTTTCCCACATTCTGGCTATGGATCCCGCGTATCGATACCGAGCTTACTTTGAAATATTCTCATGGTCATATTCATCTAGATACCTTTATTTATATTGGAGCATTCTCAACGAAAGTTCTCCTCTCATGATGTTCCCCTCGACAAG----------CAGAAGCCTCCCTTATGACACTATTTTTCAGACAACCTTTATCTATATACACGTTTGTGGCAATATATACTTTTTCAAAAATACCACGCTCTCTCAGGCATTATGAATATTGACATACCCACTTACTTATTTATGCCTCCTCTTCGTTCTTAACTTGAGAATTTAACCACTCATAAGCATGGCACATGTATGTCTAGATATCGATTAAATGATTGATCTAATACAAGAATGAACAATTCGCTTTGAGTGAAACGATATATCCTTAATCAAATCGATTTATACGCGAGAGTATCATCTGACGTCCTCATGGGTAAATGAGCACCCGGCGTTAACAACTCTTAACCAACGGCGGTTTTTTGGCATGTCGAATTGGGGCAACAAGTTATCCATGTATGATCATTCAATATAATGT-------------------------------------------------------------------------------------------------------------------------------------------------------------------------------------------------------------------------------------------------------------------------------------------------------------------------------------------------------------------------------------------------------------------------------------------------------------------------------------------------------------------------------------------------------------------------------------------------------------------------------------------------------------------------------------------------------------------------------------------------------------------------------------------------------------------------------------------------------------------------------------------------------------------------------------------------------------------------------------------------------------------------------------------------------------------------------------------------------------------------------------------------------------------------------------------------------------------------------------------------------GATTTAAGGTCTAATCTGCCCAATGTTAAATGGCCGCAGTATCTGACTGTGCAAAGGTAGCATAATCATTAGTTTTTTAATTGGAAGCTTGAATGAATGATTGGATAAGAAAGTTATTGTCTCATTTTAAT-TAGAATTTTACTTTTTAGTTAAAAGGCAAATTTTTTAGGAAGACGAGAAGACCCTATAGAGTTTATTAAT--TTATAATT--------ATTTGGTTGGGGTGATTTAATTAATAAACTTTATTTATGATGATCTATTAAAAGAACAAATTACCTTAGGGATAACAGCGTTTTTTCCTTAGTTCAAATTGGAAAGATTGCGACCTCGATGTTGGATTAAAATTAAATTGTGTAGAAGCTTGGGTCTGTTCGACCTTTAAAATTTACATGATCTGAGTTAAACCGTTGTCAAGATAAGCCATGCATGTCTCAGTCAAAATTAAGGTGAAACGCGAAAGGCTCATTAAATCAGTTATGGTTCCTTAGATCGCACATACTTGATAACTGTGGTAATTCTAGAGCTAATACATGCACAGAGAAGCTTTTATTAGAACAAAACCGATGGATGCATGAATCTGAATAACTTTAAGCTGATCGCACGTACGGCGACGCATCTTTCAAATGTCTGCCTTATCACTGTCGATGGTAGGTTCTGCGCCTACCATGGTTGTAACGGGTAACGGGGAATCAGGGTTCGATTCCGGAGAGGGAGCCTGAGAAACGGCTACCACATCCAAGGAAGGCAGCAGGCGCGCAAATTACCCACTCCCGGCAGGGGAGGTAGTGACGAAAAATAACGATACGGGACTCATCCGAGGCCCCGTAATCGGAATGAGTACACTCTAAACCCTTACGAGGATCATTGGAGGGCAAGTCTGGTGCCAGCAGCCGCGGTAATTCCAGTTCCAATAGCGTATATTAAAGTTGTTGCGGTTAAAAAGCTCGTAGTCGAATTTGTGTCTCGACCGCCGGTTCCGGGTCTGCCGGTGCACGTGCTCTTCATTTCAGGGGCCGCACGTTTACTTTGAACAAATTAGAGTGCTTAAAGCGGCTCGCGAATATATGTGCATGGAAAATGGAATAGGACCTCGGTTCTTTTGTTGGTTTTCGGAGAGTAATGATTAATAGGAACGGGGGGGCATTCGTATTGCGACGTTAGAGGTGAAATTCTTGGACCGTCGCAAGACGGACAGAAGCGAAAGCATTTCCAAAAACGTTTTGATAAGAACGAAAGTTAGAGGTTCGAAGGCGATCAGATACCGCCCTAGTTCTAACCATAAACGATGCCAGCTAGCGATCCGCACGTTCCTCCGATGACTCGGCGGGCAGCTTCGGAAACCAAGCTTTTGGGTTCCGGGGGAAGTATGGTTGCAAAGCTGAAACTTAAAGGAATTGACGGAAGGGCACCACCGGAGTGGAGCCTGCGGCTTAATTTGACTCAACACGGGAAACCTCACCAGGCCCGGACACCGGAAGGATTGACAGATGAGAGCTCTTTCTTGATTCGGTGGGTGGTGGTGCATGGCCGTTCTTAGTTGGTGGAGCGATTTGTCTGGTTAATTCCGATAAGAAGAGACTCTAGCCTGCTAAATAGGCGTCGAGGCTTCTTAGAGGGACAGGCGGCTTGCCGCACGAGATTGAGCAATAACAGGTCTGTGATGCCCTTAGATGTTCTGGGCCGCACGCGCGCTACACTGAAGGAATCAACGTGCCGAGAGGCGGGTAACCCGCTGAACCTCCTTGCTAGGGATTGGGGCTTGCAATTTTCCCCATGAACGAGGAATTCCCAGTAAGCGCGAGTCATAAGCTCGCGTTGATTACGTCCCTGCCCTTTGTACACACCGCCCGTCGCTACTACCGATTGAATGATTTAGTGAGGTCTTCGGACGGTATATGGAAGATGACCAAATTGATCATTT---------------------ACCACGAGACCGATAGCGAACAAGTACCGTGAGGGAAAGTTGAAAAGAACTTTGAAGAGAGAGTTCAAAGTACGTGAAACCGTTCAGGGGAAACGAAAGGGATTCA-CACTTGTAGGACGTCGCGACCCGTTGGGGCTAGGCCGGACGGTACGCGCAAGTGTTTCTTTCGCGACGACACCCGTCTTGAAACACGGACCAAGGAGTCTAGCATGTGCGCGAGTC-ATGGGACCTGGCGCAATGAAAGTGAACCTGAGGGAGGATGGCTCGCACTCCCGGGGCGTCTATTGCAGAGCGCACCAAAAGCGTACACGCTGGGACCCGAAAGATGGTGAACTATGCCTGGTCAGGACGAAGTCAGGGGAAACCCTGATGGAGGTCCGTAGCGATTCTGACGTGCAAATCGATCGTCTGAACTGGGTATAGGGGCGAAAGACTAATCGAACCATCTAGTAGCTGGTTCCCTCCGAAGTTTCCCTCAGGATAGCTGGCGAGTTTCATCCGGTAAAGCGAATGATTAGGGCATTGGGGTCGAAACGGCCTCAACCTATTCTCAAACTTTAAATGGGTGAGACTCCGCTTGCTCGAAAGAATGATGCCAAGTGGGCCATTTTGGTAAGCAGAACTGGCGCTGTGGGATGAACCAAACGCAGAGTTAAAGCGCCAAATCGCTTATGGACACCACGAAAGGCGTTGGTAACTTAAGACATCAGGACGGTGGCCATGGAAGTCGGAATCCGCCAAGGAGTGTGTAACAACTCACCTGCCGAAGTTACTAGCCCTGAAAATGGATGGCGCTGAAGCGTGCTTATACTCCCGTCGCCCTGCGAGTAGGAGGGTCGCGGCGGTGTGCGCAGAAGGATGGCGCGAGGCCGTCTGGAGCCGCCGTCGGTGCAGATCTTGGTGGTAGTAGCAAATACTCCAGCGAGGCCTGGAGGACTGACGTGGAGAAGGGTTTCGTGTGAACAGCCGTTGCACACGAGTCAGTCGATCCTAAGCCGTAGGCGAAAGCCATGTTGATGGCGAAAGGGAATCCGTTCCATTCCGGAACGGGCGGACCTCGTTCGTCGGGGTAAAAGGACCCGGAGAGCCGTCGGGATCGGAGAGTTTTCTTTTCTGAGCGTTCGAGTCATGGATCTAGAGGAGATGTAAGAAGAGCCGCATTGCGGTGTTCTTCCCCTCGGACCTTGAAAATCGAGAGGGCACGTGGACGCCGTACCATATCCGCAGGGTCCCAAGG-----------------
Co_P_Clamb    --------------------------------------------------------------------------------------------------------------------------------------------------------------------------------------------------------------------------------------------------------------------------------------------------------------------------------------------------------------------------------------------------------------------------------------------------------------------------------------------------------------------------------------------------------------------------------------------------------------------------------------------------------------------------------------------------------------------------------------------------------------------------------------------------------------------------------------------------------------------------------------------------------------------------------------------------------------------------------------------------------------------------------------------------------------------------------------------------------------------------------------------------------------------------------------------------------------------------------------------------------------------------------------------------------------------------------------------------------------------------------------------------------------------------------------------------------------------------------------------------------------------------------------------------------------------------------------------------------------------------------------------------------------------------------------------------------------------------------------------CACCGAGTTAATTTATTTCCGGTTGGCTATTCCAATATATGAGATGGGAAACAGTCTTGCCCTTGGATATTAGCATGCGCATGGCTTTGGTTATGTTGGCCACAATTTACGTGGATGAGTGAACCGGCTATTACTCGCACATGTATGCGTCCACGGATAAGTTTAGTGTTGCACATTAGGATTTTCCCTCATTTTGTCTTGGTTATTTTTTTACCTGGGGACACGGGTATTTGCAATCTCATGAATATCTCAGAACTATAGTGTGCCATTCATAGTCTTCATGGGCGTTTGCATATGGGCATATCATGTTCCCTTTACGGTTTCTTAAAAAATTTTATATCATTTTATATTTATGGGTAAATACTTTTCCCACATTTTGGTTAGGGATCCCGCGTATCGATACCGAGCTAAGATTGAATTTTTCTCATGGTCTTATTCTTATGGTTTTATTTTTTTACATTGGAGCTTATTCCACGCAGTTTTCCAGAATATGATGCACCCCTCGACAAC------------------------------------------------------------------------------------------------------------------------------------------------------------------------------------------------------------------------------------------------------------------------------------------------------------------------------------------------------------------------------------------------------------------------------------------------------------------------------------------------------------------------------------------------------------------------------------------------------------------------------------------------------------------------------------------------------------------------------------------------------------------------------------------------------------------------------------------------------------------------------------------------------------------------------------------------------------------------------------------------------------------------------------------------------------------------------------------------------------------------------------------------------------------------------------------------------------------------------------------------------------------------------------------------------------------------------------------------------------------------------------------------------------------------------------------------------------------------------------------------------------------------------------------------------------------------------------------------------------------------------------------------------------------------TTTACAAAAACATGTCCTTTTAATTTAAGGTCTGACCTGCCCAATGTTTAATGGCTGCGGTATTTGACCGTACAAAGGTAGCATAATCATTAGTTTTTTAATTGAAAGCTTGTATGAAGGGTTGAACGAGGTAATAACTGTCTTAAGTAAA--TAGAATTTTATTTTTAAGTTAAAAAGCAAATTAAGTTAAAAGACGAGAAGACCCTATAGAGCTTTA--TTAAATATTATTGAT-TTTTATTTTATTGGGGTGATATTATTAAATAACTTTATTAATGTTGATCCATTATAAGAATAAGTTACCTTAGGGATAACAGCGTATTTTTTTGAGTTCTTATCGATAAGATTGCGACCTCGATGTTGGATTAAAATATTATTGAGTAGGTTTATAGGTCTGTTCGACCTTTAAATTTTACATGATCTGAGT-------TTGTCAAGATAAGCCATGCATGTCTCAGTCAAAATTAAGGTGAAACGCGAAAGGCTCATTAAATCAGTTATGGTTCCTTAGATCGCCCATACATGATAACTGTGGTAATTCTAGAGCTAATACATGCACAGAGAAGCTTTTATTAGATCAAAACCAATGGTTGTGTGACTCTGAATAACTTACTGCTGATCGCATGTACGGCGACGCATCTTTCAAATGTCTGCCTTATCACTGTCGATGGTAGGTTCTGCGCCTACCATGGTTGTAACGGGTAACGGGGAATCAGGGTTCGATTCCGGAGAGGGAGCCTGAGAAACGGCTACCACATCCAAGGAAGGCAGCAGGCGCGCAAATTACCCACTCCCGGCAGGGGAGGTAGTGACGAAAAATAACGATACGGGACTCATCCGAGGCCCCGTAATCGGAATGAGTACACTTTAAATCCTTACAAGGATCATTGGAGGGCAAGTCTGGTGCCAGCAGCCGCGGTAATTCCAGCTCCAATAGCGTATATTAAAGTTGTTGCGGTTAAAAAGCTCGTAGTCGAATTTGTGTCACGGCCGCTGGTTCCGGGTCTGCCGGTGCACGTGCTCTTCATCTCAGGGGCCGCACGTTTACTTTGAACAAATTAGAGTGCTTAAAGCGGCTTGCGAATATCTGTGCATGGAAAATGGAATAGGACCTCGGTTCTTTTGTTGGTTTTAAGAGAGTAATGATTAATAGGTACGGGGGGGCATTCGTATTGCGACGTTAGAGGTGAAATTCTTGGA-CGTCGCAAGACGRACA-AAGCGAAAGCATTTCCAAAAACGTTTTAATAAGAACGAAAGTCAGAGGTTCGAAGGCGATCAGATACCGCCCTAGTTCTGACCATAAACGATGCCAGCTAGCGATCCGCACGTTCTTTCGATGACGCGGCGGGCAGCTTCGGAAACCAAGCTTTTGGGTTCCGGGGGAAGTATGGTTGCAAAGCTGAAACTTAAAGGAATTGACGGAAGGGCACTACCGGAGTGGAGCCTGCGGCTCAATTTGACTCAACACGGGAAACCTCACCAGGCCCAGACACCGTGAGGATTGACAGATGAGAGCTCTTTCTTGATTCGGTGGGTGGTGGTGCATGGCCGTTCCTGGTTCGTGGAGCGATTTGTCAGGTCAATTCCGATAAAAAGAGACTCTAGCCTGCTAAATAGGCGTTGGAGCTTCTTAGAGGGACAGGCGGCATGCCGCACGAGATTGAGCAATAACAGGTCAGTAATGCCCTTAGATGTTCTGGGCCGCACGCGCGCTACACTGAAGGAATCAGCGTGCCGAATGGCGGGTAACCCGTTGAACCTCCTTGCTAGGGATTGGGGCTTGCAATTTTCCCCATGAACGAGGAATTCCCAGTAAGCGCGAGTCATAAACTTGCGCTGATTACGTCCCTGCCCTTTGTCCACACCGCCCGTCGCTACTACCGATTGAATGATTTAGTGAGGTCTTTGGACGGTTTTTGGAAGATGACCAAGTTGATC-TTTAGGGAAGTAAAA-----------------------------------------------------------------------------------------------------------------------------------------------------------------------------------------------------------------------------------------------------------------------------------------------------------------------------------------------------------------------------------------------------------------------------------------------------------------------------------------------------------------------------------------------------------------------------------------------------------------------------------------------------------------------------------------------------------------------------------------------------------------------------------------------------------------------------------------------------------------------------------------------------------------------------------------------------------------------------------------------------------------------------------------------------------------------------------------------------------------------------------------------------------------------------------------------------------------------------------------------------------------------------------------------------------------
Co_P_Cleri    -------------------------------------------------------------------------------------------------------------------------------------------------------------------------------------------------------------------------------------------------------------------------------------------------------------------------------------------------------------------------------------------------------------------------------------------------------------------------------------------------------------------------------------------------------------------------------------------------------------------------------------------------------------------------------------------------------------------------------------------------------------------------------------------------------------------------------------------------------------------------------------------------------------------------------------------------------------------------------------------------------------------------------------------------------------------------------------------------------------------------------------------------------------------------------------------------------------------------------------------------------------------------------------------------------------------------------------------------------------------------------------------------------------------------------------------------------------------------------------------------------------------------------------------------------------------------------------------------------------------------------------------------------------------------------------------------------------------------------------------------------------------------TTCCAATATAGCAGAAGGGAAAAGAGCTTGGTCTTGGATATTAGCATATGCATGGTTTTGGTTGTGTTGGCCACAATTTACGTGGATGAGTGAACCGGCTATTACTCGCACATATATGCGTCCACGGATAAATTTAGTGTTGCACTTCAGGCTTAAGCCTCTTTTTGGCTTGGTTGTTTGTTTACGTGGGGTTACGGGTATCTGCAATCTCATGAATGTCTCAGAACTATAGTGTGCCATTCATAGTCTTCATGGGCGTTTGCATATGCGGTTATCATGTTCCTTTTACGGTTACCTCATCACTTTTAAATCATTTTATATTTATGGGTAATTACTTTTCCCACATTTTGGTTAGGGATCCCGCGTATCGATACCGAGCTAACCATGAAATATTCTCATGGTCATATTCCTATAGGTTTATTTTTTTATATTGGAAGTTGTTCCACGAAAGATATCCTCTCATGATGTTCCCCTCGACAAG-------------------------------------------------------------------------------------------------------------------------------------------------------------------------------------------------------------------------------------------------------------------------------------------------------------------------------------------------------------------------------------------------------------------------------------------------------------------------------------------------------------------------------------------------------------------------------------------------------------------------------------------------------------------------------------------------------------------------------------------------------------------------------------------------------------------------------------------------------------------------------------------------------------------------------------------------------------------------------------------------------------------------------------------------------------------------------------------------------------------------------------------------------------------------------------------------------------------------------------------------------------------------------------------------------------------------------------------------------------------------------------------------------------------------------------------------------------------------------------------------------------------------------------------------------------------------------------------------------------------------------------------------------------------------TTACAAAAACATGTCTTTTTAATTTAAAGTCTAATCTGCCCACTGTTAAATGGCCGCAGTATTTGACTGTGCAAAGGTAGCATAATAATTAGTTTTTTAATTGAAAGCTGGAATGAATGATTGGATGAGAAAATAACTGTCTTAATTAAA-TTAGAATTTTATTTTTAAGTTAAAAAGCAAATTTAATTAAAAGACGAGAAGACCCTATAGAGTTTA---TAAATTTAGACATTT-TTTAATTTTGTTGGGGTGATGAAATTAATAAACTTTATTAATGTTGATCCATTATAAGATAAAATTACCTTAGGGATAACAGCGTATTTTTTTGAGTTCTTATCGAAAAGATTGCGACCTCGATGTTGGATTAAAGTTAATTTGTGTAGAAGCTTAGGTCTGTTCGACCTTTAAAACTTACATGATCTGAGTTGACC--TTGTCAAGATAAGCCATGCATGTCTCAGTCAAAATTAAGGTGAAACGCGAAAGGCTCATTAAATCAGTTATGGTTCCTTAGATCGCCCATACTTGATAACTGTGGTAATTCTAGAGCTAATACATGCACAGAGAAGCTTTTATTAGATCAAAACCAATGGTCGTGTGACTCTGAATAACTTTAAGCTGATCGCATGTACGGCGACGCATCTTTCAAATGTCTGCCTTATCACTGTCGATGGTAGGTTCTGCGCCTACCATGGTCGTAACGGGTAACGGGGAATCAGGGTTCGATTCCGGAGAGGGAGCCTGAGAAACGGCTACCACATCCAAGGAAGGCAGCAGGCGCGCAAATTACCCACTCCCGGCAGGGGAGGTAGTGACGAAAAATAACGATACGGGACTCATCCGAGGCCCCGTAATCGGAATGAGAACACTCTAAACCCTTACGAGGATCATTGGAGGGCAAGTCTGGTGCCAGCAGCCGCGGTAATTCCAGCTCCAATAGCGTATATTAAAGTTGTTGCGGTTAAAAAGCTCGTAGTCGAATTTGTGTCCCGGCCGCCGGTTCCGGGTCTGCCGGTGCGCGTGCTCTTCACTTCTGGGGCCGCACGTTTACTTTGAACAAATTAGAGTGCTTAAAGCGGCTCGCGAATATTTGTGCATGGAAAATGGAATAGGACCTCGGTTCTTTTGTTGGTTTTCGGAGAGTAATGATTAATAGGAACGGGGGGGCATTCGTATTGCGACGTTAGAGGTGAAATTCTTGGATCGTCGCAAGACGGACAGAAGCGAAAGCATTTCCAAAAACGCTTTGATAAGAACGAAAGTTAGAGGTTCGAAGGCGATCAGATACCGCCCTAGTTCTAACCATAAACGATGCCAGCTAGCGATCCGCACGTTCCTCCGATGACTCGGCGGGCAGCTTCGGAAACCAAGCTTTTGGGTTCCGGGGGAAGTATGGTTGCAAAGCTGAAACTTAAAGGAATTGACGGAAGGGCACCACCGGAGTGGAGCCTGCGGCTTAATTTGACTCAACACGGGAAATCTCACCAGGCCCGGACACCGGAAGGATTGACAGATGAGAGCTCTTTCTTGATTCGGTGGGTGGTGGTGCATGGCCGTTCTTAGTTGGTGGAGCGATTTGTCTGGTTAATTCCGATAAGAAGAGACTCTAGCCTGCTAACTAGGCGTCGAGGCTTCTTAGAGGGACAGGCGGCCTGCCGCACGAGATTGAGCAATAACAGGTCTGTGATGCCCTTAGATGTTCTGGGCCGCACGCGCGCTACAATGAAGGAATCAGCGTGCCGAAAGGCGGGTAACCCGCTGAACCTCCTTGCTAGGGATTGGGGCTTGAAATTTTCCCCATGAACGAGGAATTCCCAGTAAGCGCGAGTCATAAGCTCGCGTTGATTACGTCCCTGCCCTTTGTACACACCGCCCGTCGCTACTACCGATTGAATGATTTAGTGAGGTCTTCGGACGGTTCTTGGAAGATGACCAAATTGATCATTTAGGGAAGTAAAA-------------------------------------------------------------------------------------------------------------------------------------------------------------------------------------------------------------------------------------------------------------------------------------------------------------------------------------------------------------CCTGGTCAGGACGAAGTCAGGGGAAACCCTGATGGAGGTCCGTAGCGATTCTGACGTGCAAATCGATCGTCGGAACTGGGTATAGGGGCGAAAGACTAATCGAACCATCTAGTAGCTGGTTCCCTCCGAAGTTTCCCTCAGGATAGCTGGCGAGTCTCATCCGGTAAAGCGAATGATTAGGGCATTGGGGTCGAAACGGCCTCAACCTATTCTCAAACTTTAAATGGGTGAGACTCCGCTTGCTCGAAAGGATGATGCCAAGTGGGCCATTTTGGTAAGCAGAACTGGCGCTGTGGGATGAACCAAACGCCGAGTTAAAGCGCCAAATCGCTTATGGATACCATGAAAGGCGTTGGTAACTTAAGACAGCAGGACGGTGGCCATGGAAGTCGGAATCCGCCAAGGAGTGTGTAACAACTCACCTGCCGAAGTTACTAGCCCTGAAAATGGATGGCGCTGAAGCGTGCTTATACTCCCGTCGCCCTGCGAGTAGGAGGGTCGCGGCGGTGTGCGCAGAAGGG-GGCGCGAGGCCGCTTGGAGCCGCCGTCGGTGC--------------------------------------------------------------------------------------------------------------------------------------------------------------------------------------------------------------------------------------------------------------------------------------------------------------------------------------------------------------------------
Co_P_Cocci    ------------------------------------------------------------------------------------------------------------------------------------------------------------------------------------------------------------------------------------------------------------------------------------------------------------------------------------------------------------------------------------------------------------------------------------------------------------------------------------------------------------------------------------------------------------------------------------------------------------------------------------------------------------------------------------------------------------------------------------------------------------------------------------------------------------------------------------------------------------------------------------------------------------------------------------------------------------------------------------------------------------------------------------------------------------------------------------------------------------------------------------------------------------------------------------------------------------------------------------------------------------------------------------ACTTTATTTTTTGGTTTGGCGGATGTGGACTCCTAGATATATCGTTGAGGACAAAGCTATGGAAGACAATTAAAGTATGTACGCCAGCTTATATATTTTTATGTATCCATATATGGGGTTGGAATGCTGTCCTTATATGGGCCCGAATGCTTCCCGCTAAAAATAGTTTGTTTTCCCCGCTTACCTTTATTCAGAGGTATGAATGGGCGGACGGTGACGTTACCCCCTTCTCAAATGCCAAAGGCCTCGTGATTGTATTTAGTTCATTGCGGATTCTCATTTGGGCGTAATTATTCACATATAAATCGCCAAGGATAACTGAAAACCCTTTTGTTGTCGTTTATACGCATCTCTCTTTTCTTCCGTCTGCGGGCATACATTTTTACGACGAAATAAACTCTTTTGACCACGGGGGGGACCGTTTTACACATTTGTTTTGGCACCGAGTTAATTTATTTCCGGTTGGATATTCCAATATACCAGAAGGGAAAAATGCTTGGGCTTGGATATTAGCATTTGCATGGTTCTGGTTGTGTTGGCCACAATTTACGTGGATGAGTGAACCGGCTATTACTCGCACATATATGCGTCCACGGATAAATTTTCTGCTGCACCTCAGGTTTTACCCTCTTTTTGACTTGGTTTTTTCTTTACATGGGGCTACGGGTATTTGCAATCTCATGAATATTTCAGAACTATAGTGTGCCATTCATAGTCTTCATGGGCGTTTGCATATGCGGTTATCATGTTCCTTATACGGTTAAATAAAAAAATTTAAATCATTTACTATTTTTGGGTAAATACTTTTCCCACATTTTGGTTAGGGATCCCGCGTATCGATACCGAGCTATAATTGAAAAATTCTCATGGTCATTTTCTCATAGGTTTTTATTTATATATTGGAAGTTTTTCATCGTTACAAATCCTCCTATGATGCTCCCCAAGACATCACTGGCAATTCAGAAGGCTCCCTTATGACATTATTTTTCAGACAGCTTTTATTTGTATATACGTTTGTGGTATTATTTATCTTTTTAAAGTAATAACGTTCTTTCAGGCACTATGAATATTGACATTTCCGCATATCTTTTTATGCATCCTCCTCGTTTTTATTTTGAGAATAAGACCTCACTTAAAGATGGCACATGTATGAGTAGATATCGATTAAATGATTGATCTAATATAAGATTAAGAGGTTCGTTCTGAGTGAAACGATATTTCCATAATCCAATCGATTTGTACGCGCGAGTATCATCTGACGTCCGCTTGGGTAAGTGAGGACCCGGCGTTAACAACAATTTTATAACGCCGGTTTTTAGGCATGTCGAATTGGGGCAACAAGTTATCCATGTATGAAGGTCCGTTATAATAA----------------------------------------------------------------------------------------------------------------------------------------------------------------------------------------------------------------------------------------------------------------------------------------------------------------------------------------------------------------------------------------------------------------------------------------------------------------------------------------------------------------------------------------------------------------------------------------------------------------------------------------------------------------------------------------------------------------------------------------------------------------------------------------------------------------------------------------------------------------------------------------------------------------------------------------------------------------------------------------------------------------------------------------------------------------------------------------------------------------------------------------------------------------------------------------------------------------------------------CCTGTAACAAAAACTCTTTTTAATTTAAAGTAGGGCCTGCCCACTGTTGAAGGGCCGCAGTATTTGACTGTGCAAAGGTAGCATAATCATTAGTTTTTTAATTGAAAGCTTGTATGAATGGTTTGATGAGAAAATTTCTTTCTATATTTAATTAATAATTTTATTTTTAAGTTAAAAAGCAAATATTAATAAAAGACGAGAAGACCCTATAGAGTTTTTAAAA----TTTATT--ATTTTAATTTGATTGGGGTGATTAAATAAAATAACTTTATTTATGTTGATCCATTAAAAGAATAAATTACCTTAGGGATAACAGCGTTTTTTTTTGAGTTCTTATCGAAAAGATTGCGACCTCGATGTTGGATTAAAGTAATTTTGTGTAGAAGCTTTGGTCTGTTCGACCATTAAAACTTACATGATCTGAGTTAAACCGTTGTCAAGATAAGCCATGCATGTCTCAGTCAAAATTAAGGTGAAACGCGAAAGGCTCATTAAATCAGTTATGGTTCCTTAGATCGCCCATACTTGATAACTGTGGTAATTCTAGAGCTAATACATGCATAGGAAAGCTTTTATTAGATCAAAACCAATGGTCGTGTGACTCTGAATAACTTTAAGCTGATCGCACGTACGGCGACGCATCTTTCAAATGTCTGCCTTATCACTGTCGATGGTAGGTTCTGCGCCTACCATGGTTGTTACGGGTAACGGGGAATCAGGGTTCGATTCCGGAGAGGGAGCCTGAGAAACGGCTACCACATCCAAGGAAGGCAGCAGGCGCGCAAATTACCCACTCCCAGCTGGGGAGGTAGTGACGAAAAATAACGATACGGGACTCATCCGAGGCCCCGTAATCGGAATGAGTACACTCTAAACCCTTACGAGGATCATTGGAGGGCAAGTCTGGTGCCAGCAGCCGCGGTAATTCCAGCTCCAATAGCGTATATTAAAGTTGTTGCGGTTAAAAAGCTCGTAGTCGAATTTGTGTCTCGGCCGCCGGTTCCGAGTCTGCCGGCGCGCGTGCTCTTCATTTCAGGGGCCGCACGTTTACTTTGAACAAACTAAGGTGCTTAAAGCGGCTTGCGAATATTTATGCATGGAAAATGAAACAGGACCTCGATTCTTTTGTTGGTTTTCTGAGAGTAATGATTAACAGGAACGGGGGGGCATTCGTATTGCGACGTTAGAGGTGAAATTCTTGGATCGTCGCAAGACGGACAGAAGCGAAAGCATTTCCAAAAACGTTTTGATAAGAACGAAAGTTAGAGGTTCGAAGGCGATCAGATACCGCCCTAGTTCTAACCATAAACTATGCCAGCTAGCGATCCGCACGTTCCTCCGATGACTCGGCGGGCAGCTTCGGAAACCAAGCTTTTGGGTTCCGGGGGAAGTATGGTTGCAAAGCTGAAACTTAAAGGAATTGACGGAAGGGCACCACCGGAGTGGAGCCTGCGGCTTAATTTGACTCAACACGGGAAACCTCACCAGGCCCGGACACCGGAAGGATTGACAGATGAGAGCTCTTTCTTGATTCGGTGGGTGGTGGTGCATGGCCGTTCTTAGTTGGTGGAGCGATTTGTCTGGTTAATTCCGATAAGAAGAGACTCTAGCCTGCTAACTAGGCGTAGATGCTTCTTAGAGGGACAGGCGGCCTGCCGCACGAGATTGAGCAATAACAGGTCTGTGATGCCCTTAGATGTTCTGGGCCGCACGCGCGCTACACTGAAGGAATCAGCGTGCCGAGAGGCGGGTAACCCGCTGAACCTCCTTGCTAGGGATTGGGGCTTGCAATTTTCCCCATGAACGAGGAATTCCCAGTAAGCGCGAGTCATAAGCTCGCGTTGATTACGTCCCTGCCCTTTGTACACACCGCCCGTCGCTACTACCGATTGAATGATTTAGTGAGGTCTTCGGACGGTTCTTGGAAGA-GACCAAAA-GATC---TAGCAAAGGT-TCGGAGTA---ACCACGAGACCGATAGCGAACAAGTACCGTGAGGGAAAGTTGAAAAGAACTTTGAAGAGAGAGTTCAAAGTACGTGAAACCGTTCAGGGGAAACGAATGGGATTCAGCACTTGTAGGTCGTCGCGATCCGTTGGGTCTAGGCGAGACGGTTCGCGCAAGTGTTTCTATCGCGACGACACCCGTCTTGAAACACGGACCAAGGAGTCTAGCGTGTGCGCGAGTC-ATGGGACCTGGCGCAATGAAAGTAACGCTAAGGGAAGATGGCCCGCATTCCCGGGGCGCCTATTGCAGAGCGCACCAAGAGCGTACACGCTGGGACCCGAAAGATGGTGAACTATGCCTGGTCAGGACGAAGTCAGGGGAAACCCTGATGGAGGTCCGTAGCGATTCTGACGTGCAAATCGATCGTCGGAACTGGGTATAGGGGCGAAAGACTAATCGAACCATCTAGTAGCTGGTTCCCTCCGAAGTTTCCCTCAGGATAGCTGGCGAGTCTCATCCGGTAAAGCGAATGATTAGGGCATTGGGGTCGAAACGACCTCAACCTATTCTCAAACTTTAAATGGGTGAGACTCCGCTTGCTTGAAAGGATGATGCCAAGTGGGCCATTTTGGTAAGCAGAACTGGCGCTGTGGGATGAACCAAACGCCGAGTTAAAGCGCCAAATCGCTTATGGATACCATGAAAGGCGTTGGTAACTTAAGACAGCAGGACGGTGGCCATGGAAGTCGGAATCCGCCAAGGAGTGTGTAACAACTCACCTGCCGAAGTTACTAGCCCTGAAAATGGATGGCGCTGAAGCGTGCTTATACTCCCGTCGCCCTGTGAGTAGGAGGGTCGCGGAGGTGAGCGCAGAAGGGTGGCGTGAGGCCGTCTGGAGCCGCCTTCGGTGCAGATCTTGGTGGTAGTAGCAAATACTCCAGCGAGGCCTGGAGAGCTGAGGTGGAGAAGGGTTTCGTGTGAACAGCCGTTGCACACGAGTCAGTCGATCCTAAGCCCTAGGCGAAAGCCATGTTGATGGCGAAAGGGAATCCGTTCCATTCCGGAACGGGCGGACCTCGTTCGTCGGGGCAAAAGGACCCGGAGAGCCGTCGAGATCGGAGAGTTTTCTTTTCTGAGCGTTCGAGTCATGGATCTAGAGGAGATGTAAGAAGAGCCGCATTGCGGTGTTCTTCTCCTCGGACCTTGAAAATCGAGAGGGCACGTGTACGCCGTACCATATCCGCAGGGTCCCAAGG-----------------
Co_P_Coryl    --------------------------------------------------------------------------------------------------------------------------------------------------------------------------------------------------------------------------------------------------------------------------------------------------------------------------------------------------------------------------------------------------------------------------------------------------------------------------------------------------------------------------------------------------------------------------------------------------------------------------------------------------------------------------------------------------------------------------------------------------------------------------------------------------------------------------------------------------------------------------------------------------------------------------------------------------------------------------------------------------------------------------------------------------------------------------------------------------------------------------------------------------------------------------------------------------------------------------------------------------------------------------------------------------------------------------------------------------------------------------------------------------------------------------------------------------------------------------------------------------------------------------------------------------------------------------------------------------------------------------------------------------------------------------------------------------------------------------------------------CACCGAGTTAATTTATCTCCGGTTGGATGTTCCAATATAGCAGAAGGGAAAAGAACTTGGACTTGGATATTAGCATATGCATGGCTTTGGTTGTGTTGGCCACAATTTACATGGATGAGTGAACCGGCTATTACTCGCACATATATGCGTCCACGGATAAATTTAGTGATGCACTTCAGGATTTACCCTCTTTTTGATTTGGTTGTTTCTTTACATGGGGTTACGGGTATTTGCAATCTCATGAATGTCTCAGAACTATAGTGTGCCATTCATAGTTTTCATGGGCGTTTGCATATGGGGTTATCATGTTCCTTTTACGGTTAAATAAAATTTATTAAATCATTTTATATTTATGGGTAACTACTTTTCCCACATTTTGGTTAGGGATCCCGCGTATCGATACCGATCTTAACTTGAAAAATTCTCATGGTCATATTCTTTTGGGTTTTTTTATTTATATTGGAAGTTATAAAACGTTGTACTTCCTCTCATGATGACCCCCTAGACAAG------------------------ATGACATTATTTTTCAGACAACTTATATTTGTATATACATTTGTGGTATTTTATTCTTTTATAAAATAACAACGTTTTTTGAGGCAATATGATTATTGACATTTCCGCGTATTTATTTATGCCTCCTCTTCGTTGTTAATTTGAGAATAAAACCTTACATAAACATGGCACATGTATGTCTAGATATCGATTAAATGATTGATCTAATTTAAGATTAATTAATTCGTTTTGAGTGAAACAACATATCCTAGATCAAATCGATTTGTTCTCACGAGTATCATCTGACATCCTCGCGGGTAAATGAGCTCCCGGCGTTAACAATAGTTAATTAACGACGGTTTTTTGGCATGTCGAATTGGGGCAACAAGTTATCCATGTATGAAGATTCCCTATAATA-----------------------------------------------------------------------------------------------------------------------------------------------------------------------------------------------------------------------------------------------------------------------------------------------------------------------------------------------------------------------------------------------------------------------------------------------------------------------------------------------------------------------------------------------------------------------------------------------------------------------------------------------------------------------------------------------------------------------------------------------------------------------------------------------------------------------------------------------------------------------------------------------------------------------------------------------------------------------------------------------------------------------------------------------------------------------------------------------------------------------------------------------------------------------------------------------------------------------------------------------------TTTAATTTAAAGTCTAACCTGCTCAATGTTAAATAGCTGCAGTATTTGACTGTACAAAGGTAGCATAATCAATAGTTTTTTAATTAAAAACTGGAATGAAAGGTTGAATAAAAAAATTACTGTCTCAATTTAATTTAAAAATTTATTTTTAAGTTAAAAAGCAAATATTATTTATAGACGAGAAGACCCTATAGAGTTTAAAAAT--T-TAAAAA--ATT--TATTTTATTGGGGTGATAAAATAAATTAACTTTAAAATTGTTGATCCATTAAAAGATTAAATTACCTTAGGGATAACAGCGTATTTTTTTGAGTTCAAATCGAAAAGATTGCGACCTCGATGTTGGATTAAAATAATTTTGTGTAGAAGCTTAGGTCTGTTCGACCTTTAAAATTTACATGATCTGAGTTAAACCG--------------A-TGCATGTCTCAGTCAAAATTAAGGTGAAACGCGAAAGGCTCATTAAATCAGTTATGGTTCCTTAGATCG-CCATACTTGATAACTGTGGTAATTCTAGAGCTAATACATGCATAGAAAAGCTTTTATTAGATCAAAACCAATGGTCGTGTGACTCTGAATAACTTTATGCTGATCGCACGTACGGCGACGCATCTTTCAAATGTCTGCCTTATCACTGTCGATGGTAGGTTCTGCGCCTACCATGGTTGTAACGGGTAACGGGGAATCAGGGTTCGATTCCGGAGAGGGAGCCTGAGAAACGGCTACCACATCCAAGGAAGGCAGCAGGCGCGCAAATTACCCACTCCCGG-AGGGGAGGTAGTGACGAAAAATAACGATACGGGACTCTTCCGAGGCCCCGTAATCGGAATGAGTACACTTTAAATCCTTACAAGGATCATTGGAGGGCAAGTCTGGTGCCAGCAGCCGCGGTAATTCCAGCTCCAATAGCGTATATTAAAGTTGTTGCGGTTAAAAAGCTCGTAGTCGAATTTGTGTCACGGCCGCTGGTTCCGGGTCTGCCGGTGCACGTGCTCTTCATCTCAGGGGCCGCACGTTTACTTTGAACAAATTAGAGTGCTTAAAGCGGCTTGCGAATATCTGTGCATGGAAAATGGAATAGGACCTCGGTTCTTTTGTTGGTTTTAAGAGAGTAATGATTAATAGGTACGGGGGGGCATTCGTATTGCGACGTTAGAGGTGAAATTCTTGGATCGTCGCAAGACGGACATAAGCGAAAGCATTTCCAAAAACGCTTTGATAAGAACGAAAGTTAGAGGTTCGAAGGCGATCAGATACCGCCCTAGTTCTAACCATAAACGATGCCAGCTAGCGATCCGCACGTTCCTCCGATGACTCGGCGGGCAGCTTCGGAAACCAAGCATTTGGGTTCCGGGGGAAGTATGGTTGCAAAGCTGAAACTTAAAGGAATTGACGGAAGGGCACCACCGGAGTGGAGCCTGCGGCTTAATTTGACTCAACACGGGAAACCTCACCAGGCCCGGACACCGGAAGGATTGACAGATGAGAGCTCTTTCTTGATTCGGTGGGTGGTGGTGCATGGCCGTTCTTAGTTGGTGGAGCGATTTGTCTGGTTAATTCCGATAAGAAGAGACTCTGGCCTGCTAACTAGGCGTAGATACTTCTTAGAGGAACAGGCGGCTTGTCGCACGAGATTGAGCAATAACAGGTCTGTGATGCCCTTAGATGTTCTGGGCCGCACGCGCGCTACACTGAAGGAATCAGCGTGCTGAGAAGCGGGTAACCCGTTGAACCTCCTTGCTAGGGATTGGGGCTTGCAATTTTCCCCATGAACGAGGAATTCCCAGTAAGCGCGAGTCATAAGCTCGCGTTGATTACGTCCCTGCCCTTTGTACACACCGCCCGTCGCTACTACCGATTGAATGATTTAGTGAGGTCTTCGGACGATTCTTGGAAGATGACCAAATTGT---------------------------ACCACGAGACCGATAGCGAACAAGTACCGTGAGGGAAAGTTGAAAAGAACTTTGAAGAGAGAGTTCAAAGTACGTGAAACCGTTTAGGGGAAACGAAAAAGATTCAGCACTTGTAGGACGTTGCAATTTGTTAAGATTAG-CTAGACAATACGCGCAAGTGTTGTTATTGCAACGAAACCCGTCTTGAAACACGGACCAAGGAGTCTAGCATGTACGCAAGTCAATGGAACCTGGCGAAATGAAAGTAAAACTAAGGGAAGATGATCCGCATTCCCGGGGCGTCTATTGCAGAGCGCACCAAGAGCGTACACGCTGGGACCCGAAAGATGGTGAACTATGCTTGATCAGGACGAAGTCAGGGGAAACCCTGATGGAGGTCCGTAGCGATTCTGACGTGCAAATCGATCGTCGGAATTGAGTATAGGGGCGAAAGACCAATCGAACTATCTAGTAGCTGGTTCCCTCCGAAGTTTCCCTCAGGATAGCTGGCGAGTTTCATCCGGTAAAGCGAATGATTAGGGCATTGGGGTCGAAACGACCTCAACCTATTCTCAAACTTTAAATGGGTGAGACTTCGCTTGCTTAAAAGAATGATGCCAAGTGGGCCATTTTGGTAAGCAGAACTGGCGCTGTGGGATGAACCAAACGCTGAGTTAAAGCGCCAAATCGCTTATGGATACCATGAAAGGCGTTGGTAACTTAAGACAGCAGGACGGTGGTCATGGAAGTCGAAATCCGCTAAGGAGTGTGTAACAACTCACCTGCCGAAGTTACTAGCCCTGAAAATGGATGGCGCTAAAGCGTGCTTATACTCCCGTTGCTCTACGAGTAGGAGGGTCGCGACGGTGTGCGTAGAAGGGTAGCGTGAGGCTGTCTGGAGCCGCCGTCGGTGCAGATCTTGGTGGTAGTAGCAAATACTTCAGCGAGGCCTGGAGGACTGACGTGGAGAAGGGTTTCGTGTGAACAGCTGTTGCACACGAGTCAGTCGATCCTAAGCCCTAGGCGAAAGCCATGTTGATGGCGAAAGGGAATCCGTTCCATTCCGGAACGGGCGGACCTCGTTCGTCGGGGTAAACAGACCCGGAGAGCCGTCGGGATCGGAGAGTTTTCTTTTCTGAGCGTTCGAGTCATGGATCTAGAGGAGATGTAAGAAGAGCCGCATTGCGGTGTTCTTCCCCTCGGACCTTGAAAATCGAGAGGGCACGTGGACGCCGTACCATATCCGCAG---------------------------
Co_P_Crypt    --------------------------------------------------------------------------------------------------------------------------------------------------------------------------------------------------------------------------------------------------------------------------------------------------------------------------------------------------------------------------------------------------------------------------------------------------------------------------------------------------------------------------------------------------------------------------------------------------------------------------------------------------------------------------------------------------------------------------------------------------------------------------------------------------------------------------------------------------------------------------------------------------------------------------------------------------------------------------------------------------------------------------------------------------------------------------------------------------------------------------------------------------------------------------------------------------------------------------------------------------------------------------------------------------------------------------------------------------------------------------------------------------------------------------------------------------------------------------------------------------------------------------------------------------------------------------------------------------------------------------------------------------------------------------------------------------------------------------------------------CACCGAGTTAATTTATTTCCGGTTGGATATTCCAATATAGCAGAAGGGAAAAGAGCTTGGACCTGGATATTAGCATATGCATGGTTCTGGTTGTGTTGGCCACAATTTACGTGGATGAGTGAACCGGCTATTACTCGCACATATATGCGTCCACGGATAAATTTAGTGTTGCACCTCAGGATTAAGCCATTCTTTGATTTGGTTGTTTTTTTACGTGGGGTTACGGGTATCTGCAATCTCATGAATATTTCAGAACTATAGTGTGCCATTCATAGTTTTCATGGGCGTTTGCATATGCGGATACCATGTTCCCTTTACGGTTACCTCAGAAATACTAAATCATTTTGTATTTATGGGTAATTACTTTTCCCACATTTTGGTTAGGGATCCCGCGTATCGATACCGAGCTAACTTTGAAGTATTCTCATGGTCTTATTCTTATAGGTTTTTTTCTTTATTTTGGAAGCTTCTCAACGAAAGTTTTAGTCTCATGATGTTCCCCGCGACAAG-------------------------------------------------------------------------------------------------------------------------------------------------------------------------------------------------------------------------------------------------------------------------------------------------------------------------------------------------------------------------------------------------------------------------------------------------------------------------------------------------------------------------------------------------------------------------------------------------------------------------------------------------------------------------------------------------------------------------------------------------------------------------------------------------------------------------------------------------------------------------------------------------------------------------------------------------------------------------------------------------------------------------------------------------------------------------------------------------------------------------------------------------------------------------------------------------------------------------------------------------------------------------------------------------------------------------------------------------------------------------------------------------------------------------------------------------------------------------------------------------------------------------------------------------------------------------------------------------------------------------------------------------------------------------------------GTCCTTTAAATTTAAGGTCTAACCTGCCCACTGTTAAATGGCCGCGGTATTTGACCGTGCAAAGGTAGCATAATCATTAGTTTTTTAATTAAAAGCTGGAATGAAAGGTTGAATGAAAAAATAACTGTCTCTAAATAAATTTGAATTTTATTTTTAAGTTAAAAAGCAAATTTAATTAAAAGACGAGAAGACCCTATAGAGTTTATTATT--T-TTATTA--TTT--TATTTGATTGGGGTGATTGAATTATAAAACTTTATTAATGATGATCCATTAAAAGATTAAATTACCTTAGGGATAACAGCGTATTTTTTTGAGTTCTTATTGAAAAGTTTGCGACCTCGATGTTGGATTAAAATAAATTTGTGTAGAAGCTTAGGTCTGTTCGACCTTTAAAATTTACATGATCTGAGTTAAACCGTTGTCAAGATAAGCCATGCATGTCTCAGTCAAAATTAAGGTGAAACGCGAAAGGCTCATTAAATCAGTTATGGTTCCTTAGATCGCCCATACTTGATAACTGTGGTAATTCTAGAGCTAATACATGCTCAGAGAAGCTTTTATTAGATCAAAACCAATGG-CGTGTGATTCTGAATAACTTTATGCTGATCGCACGCGCGGCGACGCATCTTTCAAATGTCTGCCTTATCACTGTCGATGGTAGGTTCTGCGCCTACCATGGTTGTAACGGGTAACGGGGAATCAGGGTTCGATTCCGGAGAGGGAGCCTGAGAAACGGCTACCACATCCAAGGAAGGCAGCAGGCGCGCAAATTACCCACTCCCGGCAGGGGAGGTAGTGACGAAAAATAACGATACGGGACTCATCCGAGGCCCCGTAATCGGAATGAGTACACTTTAAATCCTTACGAGGATCATTGAAGGGCAAGTCTGGTGCCAGCAGCCGCGGTAATTCCAGCTTCAATAGCGTATATTAAAGTTGTTGCGGTTAAAAAGCTCGTAGTCGAACTTGTGCGCCGGCCGTCGGTCCCGGGTCTGCCGGTGCGCGTGCTCTTCATTTCAGGGGCCGCACGTTTACTTTGAACAAATTAGAGTGCTTAAAGCGGCTCGCGAATATGTGTGCATGGAAAATAGAATAGGACCTCGGTTCTTTTGTTGGTTCTCGGAGAGTAATGATTAATAGGAACGGGGGGGCATTCGTATTGCGACGTTAGAGGTGAAATTCTTGGA-CGTCGCAAGACGGACAGAAGCGAAAGCATTTCCAAAAACGCTTTGATAAGAACGAAAGTTAGAGGTTCGAAGGCGATCAGATACCGCCCTAGTTCTAACCATAAACGATGCCAGCTAGCGATCCGCACGTTCCTCCGATGACTCGGCGGGCAGCTTCGGAAACCAAGCTTTTGGGTTCCGGGGGAAGTATGGTTGCAAAGCTGAAACTTAAAGGAATTGACGGAAGGGCACCACCGGAGTGGAGCCTGCGGCTTAATTTGACTCAACACGGGAAATCTCACCAGGTCCGGACACCGGAAGGATTGACAGATGAGAGCTCTTTCTTGATTCGGTGGGTGGTGGTGCATGGTCGTTCTTAGTTGGTGGAGTGATTTGTCTGGTTTATTCCGATAAGAAGAGACTCTAGCCTACTAACTAGGCGCCGGGGCTTCTTAGAGGGACAGGCGGCCTGCCGCACGAGATTGAGCAATAACAGGTCTGTGATGCCCTTAGATGTTCTGGGCCGCACGCGCGCTACACTGAAGGAATCAGCGTGCCGAACGGCGGGTAACCCGCTGAACCTCCTTGCTAGGGATTGGGGCTTGCAATTTTCCCCATGAACGAGGAATTCCCAGTAAGCGCGAGTCATAAGCTCGCGTTGATTACGTCCCTGCCCTTTGTACACACCGCCCGTCGCTACTACCGATTGAATGATTTAGTGAGGTCTTCGGACGGTTCTTGGAAGATGACCAAATTGATGGTTT---------------------ACCACGAGACCGATAGCGAACAAGTACCGTGAGGGAAAGTTGAAAAGCACTTTGAAGAGAGAGTTCAAAGTACGTGAAACCGTTCAGGGGAAACGAATGAGATTCAGCAATTGTAGGTCGTCGCGATCCGTTGAGGCTAGGCCGGACGGTGCGCGCAAGTGTTTCTATCGCGACGACACCCGTCTTGAAACACGGACCAAGGAGTCTAGCATGTGCGCGAGTC-AAGGGACCCGGCGAAATGAAAGTGAAGGGGAGGGAAGATGGTCCGCATTCCCGGGGCGTCTATTGCAGAGCGCACCTAGAGCGTACATGCTGGGACCCGAAAGATGGTGAACTATGCCTGGTCAGGACGAAGTCAGGGGAAACCCTGATGGAGGTCCGTAGCGATTCTGACGTGCAAATCGATCGTAAGAACTGGGTATAGGGGCGAAAGACTAATCGAACCATCTAGTAGCTGGTTCCCTCCGAAGTTTCCCTCAGGATAGCTGGCAAGTTTCATCTGGTAAAGCGAATGATTAGGGCATTGGGGTCGAAACGACCTCAACCTATTCTCAAACTTTAAATGGGTGAGACTTCGCTTGCTTGAAAGAATGATGCCAAGTGGGCCATTTTGGTAAGCAGAACTGGCGCTGTGGGATGAACCAAACGCCGAGTTAAAGCGCCAAA-CGCTAATGGACACCATGAAAGGCGTTGGTAACTTAAGACAGCAGGACGGTGGCCATGGAAGTCGGAATCCGCTAAGGAGTGTGTAACAACTCACCTGCCGAAGTTACTAGCCCTGAAAATGGATGGCGCTGAAGCGTGCTTATACTCCCGTCGCCCTGTGAGTAGGAGGGTCGCGACGGTGTGCGTAGAAGGA-GGCGTGAGGCCGTCTGGAGCCGCCGTCGGTGCAGATCTTGGTGGTAGTAGCAAATACTCCAGCGAGGCCTGGAGGACTGACGTGGAGAAGGGTTTCGTGTGAACAGCTGTTGCACACGAGTCAGTCGATCCTAAGCCTTAGGCGAAAGCCATGTTGATGGCGAAAGGGAATCCGTTCCATTCCGGAACGGGCGGACCTCGTTCGTCGGGGTAACAGGACCCAGAGAGCCGTCGGGATCGGAGAGTTTTCTTTTCTGAGCGTTCGAGTCATGGATTTAGAGGAGATGTAAGAAGAGCCGCATTGCGGTGTTCTTCCCCTCGGACCTTGAAAATCGAGAGGGCACGTGGACGCCGTACCATATCCGCAG---------------------------
[truncated: 5,830,480 more chars]
